# Supplementary material for: LABEL: Fast and Accurate Lineage Assignment with Assessment of H5N1 and H9N2 Influenza A Hemagglutinins
Source: PLoS One. 2014 Jan 23;9(1):e86921. doi: 10.1371/journal.pone.0086921 (PMC3900692; doi:10.1371/journal.pone.0086921)
Supplement: File S1 — H5 dataset information & GISAID acknowledgement. (XLSX) [file pone.0086921.s008.xlsx]

## Sheet: Main Result
Strain	Annotation	Prediction	Correct
A/bar-headed_goose/Qinghai/1/2008	0	0	TRUE
A/bar-headed_goose/Qinghai/11/2008	0	0	TRUE
A/bar-headed_goose/Qinghai/13/2008	0	0	TRUE
A/bar-headed_goose/Qinghai/2/2008	0	0	TRUE
A/bar-headed_goose/Qinghai/3/2008	0	0	TRUE
A/bar-headed_goose/Qinghai/4/2008	0	0	TRUE
A/bar-headed_goose/Qinghai/7/2008	0	0	TRUE
A/bar-headed_goose_/Qinghai/14/2008	0	0	TRUE
A/chicken/China/1/02	0	0	TRUE
A/chicken/Hebei/108/02	0	0	TRUE
A/chicken/Hong_Kong/220/97	0	0	TRUE
A/chicken/Hong_Kong/258/97	0	0	TRUE
A/chicken/Hong_Kong/317.5/2001	0	0	TRUE
A/chicken/Hong_Kong/728/97	0	0	TRUE
A/chicken/Hong_Kong/786-2/1997	0	0	TRUE
A/chicken/Hong_Kong/915/97	0	0	TRUE
A/chicken/Hong_Kong/y385/97	0	0	TRUE
A/chicken/Hong_Kong/y388/97	0	0	TRUE
A/chicken/Hubei/wf/2002	0	0	TRUE
A/chicken/Hubei/wh/1997	0	0	TRUE
A/chicken/Hubei/wi/1997	0	0	TRUE
A/chicken/Hubei/wj/1997	0	0	TRUE
A/chicken/Hubei/wl/1997	0	0	TRUE
A/chicken/Hubei/wn/2003	0	0	TRUE
A/chicken/Jiande/1218/2001	0	0	TRUE
A/chicken/Jilin/ha/2003	0	0	TRUE
A/chicken/Jilin/hj/2003	0	0	TRUE
A/chicken/Jilin/hk/2004	0	0	TRUE
A/chicken/Jilin/xv/2002	0	0	TRUE
A/chicken/Jilin/xw/2003	0	0	TRUE
A/chicken/luohuo/3/03/	0	0	TRUE
A/chicken/Shandong/K01/2004	0	0	TRUE
A/chicken/Shantou/2535/2001	0	0	TRUE
A/chicken/Shantou/28/2002	0	0	TRUE
A/chicken/Shantou/5738/2001	0	0	TRUE
A/chicken/Shantou/5746/2001	0	0	TRUE
A/Ck/HK/31.2/2002	0	0	TRUE
A/Ck/HK/37.4/2002	0	0	TRUE
A/duck/Anyang/AVL-1/2001	0	0	TRUE
A/duck/Fujian/01/2002	0	0	TRUE
A/duck/Fujian/13/2002	0	0	TRUE
A/duck/Fujian/19/2000	0	0	TRUE
A/duck/Guangdong/07/2000	0	0	TRUE
A/duck/Guangdong/12/2000	0	0	TRUE
A/duck/Guangdong/40/2000	0	0	TRUE
A/duck/Guangxi/07/1999	0	0	TRUE
A/duck/Guangxi/12/2003	0	0	TRUE
A/duck/Guangxi/27/2003	0	0	TRUE
A/duck/Guangxi/53/2002	0	0	TRUE
A/duck/Hong_Kong/p46/97	0	0	TRUE
A/duck/Hong_Kong/ww381/2000	0	0	TRUE
A/duck/Hong_Kong/ww461/2000	0	0	TRUE
A/duck/Hong_Kong/ww487/2000	0	0	TRUE
A/duck/Shandong/093/2004	0	0	TRUE
A/duck/Shanghai/08/2001	0	0	TRUE
A/duck/Shanghai/35/2002	0	0	TRUE
A/duck/Shanghai/37/2002	0	0	TRUE
A/duck/Shanghai/38/2001	0	0	TRUE
A/duck/Shantou/1437/2001	0	0	TRUE
A/duck/Shantou/1930/2001	0	0	TRUE
A/duck/Shantou/195/2001	0	0	TRUE
A/duck/Shantou/4912/2001	0	0	TRUE
A/duck/Vietnam/1/2005	0	0	TRUE
A/duck/Vietnam/8/05	0	0	TRUE
A/duck/Zhejiang/11/2000	0	0	TRUE
A/environment/Hong_Kong/156/1997	0	0	TRUE
A/Environment/Hong_Kong/437-10/99	0	0	TRUE
A/Environment/Hong_Kong/437-4/99	0	0	TRUE
A/Environment/Hong_Kong/437-6/99	0	0	TRUE
A/Environment/Hong_Kong/437-8/99	0	0	TRUE
A/environment/Hong_Kong/486/1997	0	0	TRUE
A/environment/Hong_Kong/674.15/2002	0	0	TRUE
A/environment/Qinghai/1/2008	0	0	TRUE
A/goose/China/F3/2004	0	0	TRUE
A/goose/Guangdong/1/96	0	0	TRUE
A/goose/Guangdong/3/1997	0	0	TRUE
A/goose/Guangdong/xb/2001	0	0	TRUE
A/goose/Hong_Kong/1032.6/2000	0	0	TRUE
A/goose/Hong_Kong/1032.9/2000	0	0	TRUE
A/goose/Hong_Kong/385.3/2000	0	0	TRUE
A/goose/Hong_Kong/385.5/2000	0	0	TRUE
A/goose/Hong_Kong/437-6/1999	0	0	TRUE
A/goose/Hong_Kong/437-8/1999	0	0	TRUE
A/goose/Hong_Kong/485.3/2000	0	0	TRUE
A/goose/Hong_Kong/w355/97	0	0	TRUE
A/goose/Hong_Kong/ww26/2000	0	0	TRUE
A/goose/Hong_Kong/ww28/2000	0	0	TRUE
A/goose/Hong_Kong/ww491/2000	0	0	TRUE
A/goose/Huadong/1/2000	0	0	TRUE
A/goose/Shantou/4885/2001	0	0	TRUE
A/goose/Shantou/5456/2001	0	0	TRUE
A/goose/Vietnam/3/05	0	0	TRUE
A/Hong_Kong/156/97	0	0	TRUE
A/Hong_Kong/481/97	0	0	TRUE
A/Hong_Kong/483/1997	0	0	TRUE
A/Hong_Kong/485/1997	0	0	TRUE
A/Hong_Kong/488/97	0	0	TRUE
A/Hong_Kong/503/97	0	0	TRUE
A/Hong_Kong/507/97	0	0	TRUE
A/Hong_Kong/514/97	0	0	TRUE
A/Hong_Kong/516/97	0	0	TRUE
A/Hong_Kong/532/1997	0	0	TRUE
A/Hong_Kong/538/97	0	0	TRUE
A/Hong_Kong/542/97	0	0	TRUE
A/Hong_Kong/97/98	0	0	TRUE
A/plateau_pika/Qinghai/04/2007	0	0	TRUE
A/quail/Shantou/5164/2001	0	0	TRUE
A/SCk/HK/YU100/2002	0	0	TRUE
A/silky_chicken/Hong_Kong/p17/97	0	0	TRUE
A/swine/Shandong/2/03	0	0	TRUE
A/bird/Thailand/3.1/2004	1	1	TRUE
A/black_headed_gull/HK/12.1/2003	1	1	TRUE
A/brown-head_gull/Thailand/vsmu-4/2008	1	1	TRUE
A/brown-headed_gull/Thailand/VSMU-28-SPK/2005	1	1	TRUE
A/Cambodia/JP52a/2005	1	1	TRUE
A/Cambodia/P0322095/2005	1	1	TRUE
A/Cambodia/Q0321176/2006	1	1	TRUE
A/Cambodia/Q0405047/2006	1	1	TRUE
A/cat/Thailand/KU-02/04	1	1	TRUE
A/chicken/Angthong/NIAH101204/2007	1	1	TRUE
A/chicken/Angthong/NIAH8334/2004	1	1	TRUE
A/chicken/Ayutthaya/Thailand/CU-23/04	1	1	TRUE
A/chicken/Ayutthaya/Thailand/CU-24/04	1	1	TRUE
A/chicken/Bangkok/Thailand/CU-20/04	1	1	TRUE
A/chicken/Cambodia/013LC1b/2005	1	1	TRUE
A/chicken/Cambodia/022LC3b/2005	1	1	TRUE
A/chicken/Cambodia/047LC4/2005	1	1	TRUE
A/chicken/Cambodia/7/2004	1	1	TRUE
A/chicken/Chachoengsao/Thailand/CU-10/04	1	1	TRUE
A/chicken/Chachoengsao/Thailand/CU-11/04	1	1	TRUE
A/chicken/Chonburi/Thailand/CU-7/04	1	1	TRUE
A/chicken/Hong_Kong/3123.1/2002	1	1	TRUE
A/chicken/Kalasin/NIAH316/2004	1	1	TRUE
A/chicken/Kalasin/NIAH317/2004	1	1	TRUE
A/chicken/Kalasin/NIAH3776/2005	1	1	TRUE
A/chicken/Kamphaengphet/NIAH6-3-0011/2005	1	1	TRUE
A/chicken/Kamphaengphet/NIAH6-3-0013/2005	1	1	TRUE
A/chicken/Kohn_Kaen/NIAH330/2004	1	1	TRUE
A/chicken/Laos/7192/2004	1	1	TRUE
A/chicken/Loei/NIAH2373/2004	1	1	TRUE
A/chicken/Lopburi/Thailand/CU-38/04	1	1	TRUE
A/chicken/Malaysia/5858/2004	1	1	TRUE
A/chicken/Nakhon_Pathom/Thailand/CU-14/04	1	1	TRUE
A/chicken/Nakhon_Sawan/NIAH01502/2004	1	1	TRUE
A/chicken/Nakhon_Sawan/NIAH01503/2004	1	1	TRUE
A/chicken/Nakhon_Sawan/Thailand/CU-12/04	1	1	TRUE
A/chicken/Nakhon_Sawan/Thailand/CU-13/04	1	1	TRUE
A/chicken/Nakhon_Sawan/Thailand/CU-39/04	1	1	TRUE
A/chicken/Nakhonsawan/NIAH6006587/2008	1	1	TRUE
A/chicken/Nakorn-Patom/Thailand/CU-K2/2004	1	1	TRUE
A/chicken/Nakornsawan/NIAH6-3-0009/2005	1	1	TRUE
A/chicken/Nonthaburi/NIAH2879/2004	1	1	TRUE
A/chicken/Phichit/NIAH1/2006	1	1	TRUE
A/chicken/Phichit/NIAH600674/2008	1	1	TRUE
A/chicken/Phitsanulok/NIAH6-3-0011/2005	1	1	TRUE
A/chicken/Phitsanulok/NIAH6-3-0017/2005	1	1	TRUE
A/chicken/Prachinburi/Thailand/CU-104/04	1	1	TRUE
A/chicken/Prachinburi/Thailand/CU-8/2004	1	1	TRUE
A/chicken/Ratchaburi/Thailand/CU-68/2004	1	1	TRUE
A/chicken/Samutprakan/NIAH6604/2004	1	1	TRUE
A/chicken/Saraburi/Thailand/CU-17/2004	1	1	TRUE
A/chicken/Saraburi/Thailand/CU-27/2004	1	1	TRUE
A/chicken/Shantou/3900/2002	1	1	TRUE
A/chicken/Shantou/4059/2002	1	1	TRUE
A/chicken/Sukhothai/NIAH114843/2008	1	1	TRUE
A/chicken/Sukhothai/NIAH6-3-0005/2005	1	1	TRUE
A/chicken/Sukhothai/NIAH6-3-0018/2005	1	1	TRUE
A/chicken/Suphanburi/NIAH108192/2005	1	1	TRUE
A/chicken/Suphanburi/NIAH7540/2004	1	1	TRUE
A/chicken/Suphanburi/NIAH7618/2004	1	1	TRUE
A/chicken/Suphanburi/Thailand/CU-1/04	1	1	TRUE
A/chicken/Suphanburi/Thailand/CU-9/04	1	1	TRUE
A/chicken/Thailand/CH-2/2004	1	1	TRUE
A/chicken/Thailand/CU-21/2004	1	1	TRUE
A/chicken/Thailand/CU-321/06	1	1	TRUE
A/chicken/Thailand/CU-354/2008	1	1	TRUE
A/chicken/Thailand/ICRC-195/2007	1	1	TRUE
A/chicken/Thailand/ICRC-618/2008	1	1	TRUE
A/chicken/Thailand/ICRC-V586/2008	1	1	TRUE
A/chicken/Thailand/Kamphaengphet/NIAH6-3-0008/2005	1	1	TRUE
A/chicken/Thailand/Kanchanaburi/CK-160/2005	1	1	TRUE
A/chicken/Thailand/Nontaburi/CK-162/2005	1	1	TRUE
A/chicken/Thailand/NS-341/2008	1	1	TRUE
A/chicken/Thailand/NS-342/2008	1	1	TRUE
A/chicken/Thailand/PC-168/2006	1	1	TRUE
A/chicken/Thailand/PC-170/2006	1	1	TRUE
A/chicken/Thailand/PC-340/2008	1	1	TRUE
A/chicken/Thailand/ST-351/2008	1	1	TRUE
A/chicken/Thailand/Sukhothai/NIAH6-3-0013/2005	1	1	TRUE
A/chicken/Thailand/vsmu-3-BKK/2004	1	1	TRUE
A/chicken/Uthaithani/NIAH115067/2008	1	1	TRUE
A/chicken/Uthaithani/NIAH6-3-0007/2005	1	1	TRUE
A/chicken/Viet_Nam/1/2004	1	1	TRUE
A/chicken/Viet_Nam/11/2005	1	1	TRUE
A/chicken/Viet_Nam/2/2005	1	1	TRUE
A/chicken/Viet_Nam/6/2005	1	1	TRUE
A/chicken/Viet_Nam/LD-080/2004	1	1	TRUE
A/chicken/Viet_Nam/TN-025/2004	1	1	TRUE
A/chicken/Vietnam/10/2004	1	1	TRUE
A/chicken/Vietnam/132/2004	1	1	TRUE
A/chicken/Vietnam/133/2004	1	1	TRUE
A/chicken/Vietnam/134/2004	1	1	TRUE
A/chicken/Vietnam/135/2004	1	1	TRUE
A/chicken/Vietnam/147/2004	1	1	TRUE
A/chicken/Vietnam/15/2004	1	1	TRUE
A/chicken/Vietnam/159/2004	1	1	TRUE
A/chicken/Vietnam/18/2004	1	1	TRUE
A/chicken/Vietnam/19/2003	1	1	TRUE
A/chicken/Vietnam/20/2003	1	1	TRUE
A/chicken/Vietnam/23/2004	1	1	TRUE
A/chicken/Vietnam/24/2004	1	1	TRUE
A/chicken/Vietnam/260/2004	1	1	TRUE
A/chicken/Vietnam/27/2003	1	1	TRUE
A/chicken/Vietnam/28/2003	1	1	TRUE
A/chicken/Vietnam/30/2003	1	1	TRUE
A/chicken/Vietnam/32/2004	1	1	TRUE
A/chicken/Vietnam/348/2005	1	1	TRUE
A/chicken/Vietnam/393/2005	1	1	TRUE
A/chicken/Vietnam/398/2005	1	1	TRUE
A/chicken/Vietnam/4/2003	1	1	TRUE
A/chicken/Vietnam/5/2003	1	1	TRUE
A/chicken/Vietnam/52/2004	1	1	TRUE
A/chicken/Vietnam/53/2004	1	1	TRUE
A/chicken/Vietnam/890/2004	1	1	TRUE
A/chicken/Vietnam/921/2004	1	1	TRUE
A/chicken/Vietnam/925/2004	1	1	TRUE
A/chicken/Vietnam/933/2004	1	1	TRUE
A/chicken/Vietnam/Binh_Duong477/2005	1	1	TRUE
A/chicken/Vietnam/DT171/2004	1	1	TRUE
A/chicken/Vietnam/G04/2004	1	1	TRUE
A/chicken/Vietnam/HD1/2004	1	1	TRUE
A/chicken/Vietnam/Long_An_636/2005	1	1	TRUE
A/chicken/Vietnam/NCVD09/2005	1	1	TRUE
A/chicken/Vietnam/NCVD10/2005	1	1	TRUE
A/chicken/Vietnam/NCVD11/2005	1	1	TRUE
A/chicken/Vietnam/NCVD12/2005	1	1	TRUE
A/chicken/Vietnam/P22/05	1	1	TRUE
A/chicken/Vietnam/P41/05	1	1	TRUE
A/chicken/Vietnam/P78/05	1	1	TRUE
A/chicken/Vietnam/TY9/2005	1	1	TRUE
A/chicken/Yunnan/1083/2003	1	1	TRUE
A/chicken/Yunnan/1215/2002	1	1	TRUE
A/chicken/Yunnan/1251/2003	1	1	TRUE
A/chicken/Yunnan/564/2003	1	1	TRUE
A/Ck/HK/3169.1/2002	1	1	TRUE
A/Ck/HK/3176.3/2002	1	1	TRUE
A/Ck/HK/FY157/2003	1	1	TRUE
A/Ck/HK/NT93/2003	1	1	TRUE
A/Ck/HK/SSP141/2003	1	1	TRUE
A/Ck/Thailand/1/2004	1	1	TRUE
A/Ck/Thailand/73/2004	1	1	TRUE
A/Ck/Thailand/9.1/2004	1	1	TRUE
A/Ck/Viet_Nam/37/2004	1	1	TRUE
A/Ck/Viet_Nam/38/2004	1	1	TRUE
A/Ck/Viet_Nam/39/2004	1	1	TRUE
A/Ck/Viet_Nam/C57/2004	1	1	TRUE
A/clouded_leopard/Chonburi/AI-1216A/2004	1	1	TRUE
A/clouded_leopard/Thailand/KU-11/2004	1	1	TRUE
A/crested_eagle/Belgium/01/2004	1	1	TRUE
A/crow/Bangkok/Thailand/CU-15/04	1	1	TRUE
A/crow/Bangkok/Thailand/CU-25/04	1	1	TRUE
A/crow/Bangkok/Thailand/CU-35/04	1	1	TRUE
A/Dk/Viet_Nam/11/2004	1	1	TRUE
A/dog/Thailand-Suphanburi/KU-08/04	1	1	TRUE
A/duck/Ang_Thong/71	1	1	TRUE
A/duck/Angthong/NIAH8246/2004	1	1	TRUE
A/duck/Cambodia/D14AL/2006	1	1	TRUE
A/duck/Cambodia/D1KC/2006	1	1	TRUE
A/duck/Cambodia/D1KP/2006	1	1	TRUE
A/duck/Cambodia/D3KP/2006	1	1	TRUE
A/duck/Chonburi/Thailand/CU-5/04	1	1	TRUE
A/duck/Hong_Kong/821/2002	1	1	TRUE
A/duck/Hunan/1386/2003	1	1	TRUE
A/duck/Kamphaengphet/NIAH6-2-0041/2004	1	1	TRUE
A/duck/Kamphaengphet/NIAH6-2-0043/2004	1	1	TRUE
A/duck/Nakhon_Pathom/Thailand/CU-71/04	1	1	TRUE
A/duck/PhangNga/NIAH181/2004	1	1	TRUE
A/duck/Phetchabun/NIAH6-2-0040/2004	1	1	TRUE
A/duck/Phitsanulok/NIAH6-2-0042/2004	1	1	TRUE
A/duck/Saraburi/Thailand/CU-74/04	1	1	TRUE
A/duck/Thailand/CU-2/2004	1	1	TRUE
A/duck/Thailand/CU-328/07	1	1	TRUE
A/duck/Thailand/CU-329/07	1	1	TRUE
A/duck/Uthaithani/NIAH6-3-0008/2005	1	1	TRUE
A/duck/Viet_Nam/18/2005	1	1	TRUE
A/duck/Viet_Nam/367/2005	1	1	TRUE
A/duck/Viet_Nam/NCVD01/2005	1	1	TRUE
A/duck/Vietnam/1/2005	1	1	TRUE
A/duck/Vietnam/1228/2005	1	1	TRUE
A/duck/Vietnam/1231/2005	1	1	TRUE
A/duck/Vietnam/1469/2005	1	1	TRUE
A/duck/Vietnam/148/2004	1	1	TRUE
A/duck/Vietnam/15/2003	1	1	TRUE
A/duck/Vietnam/17/2003	1	1	TRUE
A/duck/Vietnam/177/2005	1	1	TRUE
A/duck/Vietnam/1771/2005	1	1	TRUE
A/duck/Vietnam/219/2004	1	1	TRUE
A/duck/Vietnam/220/2004	1	1	TRUE
A/duck/Vietnam/258/2004	1	1	TRUE
A/duck/Vietnam/272/2005	1	1	TRUE
A/duck/Vietnam/283/2005	1	1	TRUE
A/duck/Vietnam/286/2005	1	1	TRUE
A/duck/Vietnam/317/2005	1	1	TRUE
A/duck/Vietnam/367/2005	1	1	TRUE
A/duck/Vietnam/376/2005	1	1	TRUE
A/duck/Vietnam/40/2004	1	1	TRUE
A/duck/Vietnam/48/2004	1	1	TRUE
A/duck/Vietnam/5004/2005	1	1	TRUE
A/duck/Vietnam/5082/2005	1	1	TRUE
A/duck/Vietnam/557/2005	1	1	TRUE
A/duck/Vietnam/942B/2004	1	1	TRUE
A/duck/Vietnam/Dong_Thap_680A/2005	1	1	TRUE
A/duck/Vietnam/Dong_Thap_680H/2005	1	1	TRUE
A/duck/Vietnam/Hau_Giang680E/2005	1	1	TRUE
A/duck/Vietnam/Hau_Giang680F/2005	1	1	TRUE
A/duck/Vietnam/NCVD-1/2007	1	1	TRUE
A/duck/Vietnam/NCVD-7/2007	1	1	TRUE
A/duck/Vietnam/S640/2005	1	1	TRUE
A/duck/Vietnam/S654/2005	1	1	TRUE
A/duck/Vietnam/Soc_Trang_680C/2005	1	1	TRUE
A/duck/Vietnam/Soc_Trang_680G/2005	1	1	TRUE
A/duck/Vietnam/TG24/05	1	1	TRUE
A/duck/Vietnam/TG24-O1/05	1	1	TRUE
A/duck/Yunnan/119/2003	1	1	TRUE
A/duck/Yunnan/662/2003	1	1	TRUE
A/egret/Hong_Kong/757.2/2003	1	1	TRUE
A/egret/Hong_Kong/757.3/2002	1	1	TRUE
A/environment/Viet_Nam/1203/2004	1	1	TRUE
A/environment/Viet_Nam/NCVDCDC59/2005	1	1	TRUE
A/feral_pigeon/HK/862.7/2002	1	1	TRUE
A/golden_pheasant/Thailand/VSMU-21-SPB/2005	1	1	TRUE
A/goose/Cambodia/022b/2005	1	1	TRUE
A/goose/Cambodia/28/2004	1	1	TRUE
A/goose/Vietnam/264/2004	1	1	TRUE
A/gray-crowed_crane/Thailand/VSMU-4-CBI/2005	1	1	TRUE
A/great_barbet/Thailand/VSMU-2-CBI/2005	1	1	TRUE
A/green_peafowl/Thailand/VSMU-3-CBI/2005	1	1	TRUE
A/grey_heron/HK/861.1/2002	1	1	TRUE
A/Hanoi/30408/2005	1	1	TRUE
A/Hatay/2004/	1	1	TRUE
A/HK/212/03	1	1	TRUE
A/Hong_Kong/213-DkPass/2003	1	1	TRUE
A/India/m777/2007	1	1	TRUE
A/kalij_pheasant/Thailand/CU-4/2004	1	1	TRUE
A/Kalji_pheasant/Bangkok/Thailand/CU-18/04	1	1	TRUE
A/leopard/Suphanburi/Thailand/Leo-1/04	1	1	TRUE
A/little_grebe/Thailand/Phichit-01/2004	1	1	TRUE
A/mallard/Vietnam/16/2003	1	1	TRUE
A/mallard/Vietnam/21/2003	1	1	TRUE
A/mallard/Vietnam/347/2005	1	1	TRUE
A/mallard/Vietnam/352/2005	1	1	TRUE
A/moorhen/Thailand/CU-317/06	1	1	TRUE
A/Muscovy_duck/Vietnam/NCVD02/2005	1	1	TRUE
A/open-bill_stork/Thailand/VSMU-20-AYA/2004	1	1	TRUE
A/open-bill_stork/Thailand/VSMU-2-NSN/2004	1	1	TRUE
A/open-bill_stork/Thailand/VSMU-9-BKK/2004	1	1	TRUE
A/open-billed_stork/Bangkok/LBD0111F/04	1	1	TRUE
A/open-billed_stork/Nakhonsawan/BBA0627May/05	1	1	TRUE
A/open-billed_stork/Nakhonsawan/BBA2611M/05	1	1	TRUE
A/open-billed_stork/Nakhonsawan/BBA2811M/05	1	1	TRUE
A/open-billed_stork/Nakhonsawan/BBA3011M/2005	1	1	TRUE
A/open-billed_stork/Nakhonsawan/BBD0404F/2004	1	1	TRUE
A/open-billed_stork/Nakhonsawan/BBD1221J/05	1	1	TRUE
A/open-billed_stork/Nakhonsawan/BBD1421J/05	1	1	TRUE
A/open-billed_stork/Nakhonsawan/BBD1521J/2005	1	1	TRUE
A/open-billed_stork/Nakhonsawan/BBD1621J/05	1	1	TRUE
A/open-billed_stork/Nakhonsawan/BBD2316F/05	1	1	TRUE
A/open-billed_stork/Nakhonsawan/BBD2616F/2005	1	1	TRUE
A/open-billed_stork/Nakhonsawan/BBD3309M/05	1	1	TRUE
A/open-billed_stork/Nakhonsawan/BBD3516M/05	1	1	TRUE
A/open-billed_stork/Nakhonsawan/BBD3616M/05	1	1	TRUE
A/open-billed_stork/Suphanburi/TSD0912F/2004	1	1	TRUE
A/open-billed_stork/Thailand/CU-2/2004	1	1	TRUE
A/Ostrich/Samut_Prakan/Thailand/CU-19/04	1	1	TRUE
A/Ostrich/Samut_Prakan/Thailand/CU-31/04	1	1	TRUE
A/pheasant/Shantou/40/2003	1	1	TRUE
A/pigeon/Thailand/KU-03/04	1	1	TRUE
A/pigeon/Thailand/Uttaradit-01/2004	1	1	TRUE
A/pigeon/Thailand/VSMU-11-KRI/2005	1	1	TRUE
A/pigeon/Thailand/VSMU-25-BKK/2005	1	1	TRUE
A/Qa/Thailand/57/2004	1	1	TRUE
A/quail/Nakhon_Pathom/NIAH7562/2005	1	1	TRUE
A/quail/Phathumthani/NIAH2711/2004	1	1	TRUE
A/quail/Shantou/3054/2002	1	1	TRUE
A/quail/Shantou/3071/2002	1	1	TRUE
A/quail/Thailand/CU-320/06	1	1	TRUE
A/quail/Thailand/CU-330/06	1	1	TRUE
A/quail/Thailand/CU-331/06	1	1	TRUE
A/quail/Thailand/CU-332/06	1	1	TRUE
A/quail/Thailand/CU-333/06	1	1	TRUE
A/quail/Thailand/Nakhon_Pathom/QA-161/2005	1	1	TRUE
A/quail/Thailand/Phichit-01/2004	1	1	TRUE
A/quail/Vietnam/177/2004	1	1	TRUE
A/quail/Vietnam/282/2005	1	1	TRUE
A/rollers/Bangkok/Thailand/CU-26/04	1	1	TRUE
A/silky_chicken/Shantou/4071/2002	1	1	TRUE
A/Thailand/1(KAN-1)/2004	1	1	TRUE
A/Thailand/1(KAN-1A)/2004	1	1	TRUE
A/Thailand/16/2004	1	1	TRUE
A/Thailand/2(SP-33)/2004	1	1	TRUE
A/Thailand/3(SP-83)/2004	1	1	TRUE
A/Thailand/4(SP-528)/2004	1	1	TRUE
A/Thailand/5(KK-494)/2004	1	1	TRUE
A/Thailand/676/2005	1	1	TRUE
A/Thailand/Chaiyaphum/622/2004	1	1	TRUE
A/Thailand/HA20/2005	1	1	TRUE
A/Thailand/Kan353/2004	1	1	TRUE
A/Thailand/LFPN-2004/2004	1	1	TRUE
A/Thailand/NBL1/2006	1	1	TRUE
A/Thailand/NK165/2005	1	1	TRUE
A/Thailand/RPNP/2005	1	1	TRUE
A/Thailand/WRAIR1720H/2004	1	1	TRUE
A/Thailand/WRAIR1723H/2004	1	1	TRUE
A/tiger/Thailand/CU-T6/04	1	1	TRUE
A/tiger/Thailand/VSMU-11-SPB/2004	1	1	TRUE
A/Viet_Nam/1194/2004	1	1	TRUE
A/Viet_Nam/1203/2004	1	1	TRUE
A/Viet_Nam/3046/2004	1	1	TRUE
A/Viet_Nam/3062/2004	1	1	TRUE
A/Viet_Nam/3212/2004	1	1	TRUE
A/Viet_Nam/HN30408/2005	1	1	TRUE
A/Viet_Nam/JP14/2005	1	1	TRUE
A/Viet_Nam/JP178/2004	1	1	TRUE
A/Viet_Nam/JP4207/2005	1	1	TRUE
A/Viet_Nam/JPHN30321/2005	1	1	TRUE
A/Vietnam/1194/2004	1	1	TRUE
A/Vietnam/1196/2004	1	1	TRUE
A/Vietnam/CL01/2004	1	1	TRUE
A/Vietnam/CL02/2004	1	1	TRUE
A/Vietnam/CL100/2004	1	1	TRUE
A/Vietnam/CL105/2005	1	1	TRUE
A/Vietnam/CL115/2005	1	1	TRUE
A/Vietnam/CL119/2005	1	1	TRUE
A/Vietnam/CL20/2004	1	1	TRUE
A/Vietnam/CL2009/2005	1	1	TRUE
A/Vietnam/CL26/2004	1	1	TRUE
A/Vietnam/HN30262IIIM3/2004	1	1	TRUE
A/Vietnam/UT30259/2004	1	1	TRUE
A/Vietnam/UT3028/2003	1	1	TRUE
A/Vietnam/UT3028II/2003	1	1	TRUE
A/Vietnam/UT3030/2003	1	1	TRUE
A/Vietnam/UT3035/2003	1	1	TRUE
A/Vietnam/UT3040/2004	1	1	TRUE
A/Vietnam/UT30408III/2005	1	1	TRUE
A/Vietnam/UT3047III/2004	1	1	TRUE
A/watercock/Thailand/CU-319/06	1	1	TRUE
A/watercock/Thailand/CU-334/06	1	1	TRUE
A/wild_bird/Vietnam/434/2005	1	1	TRUE
A/Cambodia/R0405050/2007	1.1	1.1	TRUE
A/Cambodia/S1211394/2008	1.1	1.1	TRUE
A/Cambodia/U0417030/2010	1.1	1.1	TRUE
A/chicken/Bac_Lieu/07-10/2007	1.1	1.1	TRUE
A/chicken/Cambodia/LC1AL/2007	1.1	1.1	TRUE
A/chicken/Cambodia/LC3AL/2007	1.1	1.1	TRUE
A/chicken/Vietnam/15/2007	1.1	1.1	TRUE
A/chicken/Vietnam/29/2007	1.1	1.1	TRUE
A/chicken/Vietnam/NCVD-117/2008	1.1	1.1	TRUE
A/chicken/Vietnam/NCVD-15/2007	1.1	1.1	TRUE
A/chicken/Vietnam/NCVD-21/2007	1.1	1.1	TRUE
A/chicken/Vietnam/NCVD-24/2007	1.1	1.1	TRUE
A/chicken/Vietnam/NCVD-3/2007	1.1	1.1	TRUE
A/chicken/Vietnam/NCVD-359/2009	1.1	1.1	TRUE
A/chicken/Vietnam/NCVD-387/2009	1.1	1.1	TRUE
A/duck/Bac_Lieu/07-06/2007	1.1	1.1	TRUE
A/duck/Bac_Lieu/07-09/2007	1.1	1.1	TRUE
A/duck/Cambodia/D1KC167/2006	1.1	1.1	TRUE
A/duck/Cambodia/D1PV/2006	1.1	1.1	TRUE
A/duck/Cambodia/D3KC167/2006	1.1	1.1	TRUE
A/duck/Hau_Giang/07-12/2007	1.1	1.1	TRUE
A/duck/Soc_Trang/07-25/2007	1.1	1.1	TRUE
A/duck/Vietnam/1/2007	1.1	1.1	TRUE
A/duck/Vietnam/1233/2005	1.1	1.1	TRUE
A/duck/Vietnam/18/2007	1.1	1.1	TRUE
A/duck/Vietnam/2/2007	1.1	1.1	TRUE
A/duck/Vietnam/34/2007	1.1	1.1	TRUE
A/duck/Vietnam/5/2007	1.1	1.1	TRUE
A/duck/Vietnam/6/2007	1.1	1.1	TRUE
A/duck/Vietnam/8/2007	1.1	1.1	TRUE
A/duck/Vietnam/Ca_Mau498/2006	1.1	1.1	TRUE
A/duck/Vietnam/NCVD-010/2008	1.1	1.1	TRUE
A/duck/Vietnam/NCVD-011/2008	1.1	1.1	TRUE
A/duck/Vietnam/NCVD-101/2008	1.1	1.1	TRUE
A/duck/Vietnam/NCVD-103/2008	1.1	1.1	TRUE
A/duck/Vietnam/NCVD-118/2008	1.1	1.1	TRUE
A/duck/Vietnam/NCVD-13/2007	1.1	1.1	TRUE
A/duck/Vietnam/NCVD-16/2007	1.1	1.1	TRUE
A/duck/Vietnam/NCVD-17/2007	1.1	1.1	TRUE
A/duck/Vietnam/NCVD-18/2007	1.1	1.1	TRUE
A/duck/Vietnam/NCVD-19/2007	1.1	1.1	TRUE
A/duck/Vietnam/NCVD-2/2007	1.1	1.1	TRUE
A/duck/Vietnam/NCVD-26/2007	1.1	1.1	TRUE
A/duck/Vietnam/NCVD-360/2009	1.1	1.1	TRUE
A/duck/Vietnam/NCVD-361/2009	1.1	1.1	TRUE
A/duck/Vietnam/NCVD-362/2009	1.1	1.1	TRUE
A/duck/Vietnam/NCVD-363/2009	1.1	1.1	TRUE
A/duck/Vietnam/NCVD-364/2009	1.1	1.1	TRUE
A/duck/Vietnam/NCVD-365/2009	1.1	1.1	TRUE
A/duck/Vietnam/NCVD-366/2009	1.1	1.1	TRUE
A/duck/Vietnam/NCVD-367/2009	1.1	1.1	TRUE
A/duck/Vietnam/NCVD-368/2009	1.1	1.1	TRUE
A/duck/Vietnam/NCVD-370/2009	1.1	1.1	TRUE
A/duck/Vietnam/NCVD-371/2009	1.1	1.1	TRUE
A/duck/Vietnam/NCVD-372/2009	1.1	1.1	TRUE
A/duck/Vietnam/NCVD-6/2007	1.1	1.1	TRUE
A/duck/Vietnam/NCVD-8/2007	1.1	1.1	TRUE
A/Muscovy_duck/Ca_Mau/07-04/2007	1.1	1.1	TRUE
A/Muscovy_duck/Vietnam/33/2007	1.1	1.1	TRUE
A/Muscovy_duck/Vietnam/4/2007	1.1	1.1	TRUE
A/Muscovy_duck/Vietnam/Ben_Tre_342/2006	1.1	1.1	TRUE
A/Muscovy_duck/Vietnam/NCVD-11/2007	1.1	1.1	TRUE
A/Muscovy_duck/Vietnam/NCVD-23/2007	1.1	1.1	TRUE
A/Muscovy_duck/Vietnam/NCVD-4/2007	1.1	1.1	TRUE
A/Muscovy_duck/Vietnam/NCVD-5/2007	1.1	1.1	TRUE
A/Anas_platyrhynchos/Slovenia/359/2006	2.2	2.2	TRUE
A/avian/Russia/5354-vac/2005	2.2	2.2	TRUE
A/avian/Togo/3618-10/2007	2.2	2.2	TRUE
A/Azerbaijan/001-161/2006	2.2	2.2	TRUE
A/Azerbaijan/002-115/2006	2.2	2.2	TRUE
A/Azerbaijan/008-208/2006	2.2	2.2	TRUE
A/bar_headed_goose/Qinghai/1A/2005	2.2	2.2	TRUE
A/bar-headed_goose/Mongolia/1/05	2.2	2.2	TRUE
A/bar-headed_goose/Qinghai/0510/05	2.2	2.2	TRUE
A/bar-headed_goose/Qinghai/1/2006	2.2	2.2	TRUE
A/bar-headed_goose/Qinghai/1/2007	2.2	2.2	TRUE
A/bar-headed_goose/Qinghai/11/2006	2.2	2.2	TRUE
A/bar-headed_goose/Qinghai/12/05	2.2	2.2	TRUE
A/bar-headed_goose/Qinghai/13/2007	2.2	2.2	TRUE
A/bar-headed_goose/Qinghai/1-HVRI/2006	2.2	2.2	TRUE
A/bar-headed_goose/Qinghai/2/2006	2.2	2.2	TRUE
A/bar-headed_goose/Qinghai/2/2007	2.2	2.2	TRUE
A/bar-headed_goose/Qinghai/3/2005	2.2	2.2	TRUE
A/bar-headed_goose/Qinghai/3/2006	2.2	2.2	TRUE
A/bar-headed_goose/Qinghai/4/2006	2.2	2.2	TRUE
A/bar-headed_goose/Qinghai/5/05	2.2	2.2	TRUE
A/bar-headed_goose/Qinghai/5/2007	2.2	2.2	TRUE
A/bar-headed_goose/Qinghai/65/05	2.2	2.2	TRUE
A/bar-headed_goose/Qinghai/7/2007	2.2	2.2	TRUE
A/bar-headed_goose/Qinghai/8/2006	2.2	2.2	TRUE
A/bar-headed_goose/Qinghai/9/2006	2.2	2.2	TRUE
A/bar-headed_goose/Qinghai/F/2006	2.2	2.2	TRUE
A/bar-headed_goose/Qinghai/F/2007	2.2	2.2	TRUE
A/bar-headed_goose/Tibet/8/2006	2.2	2.2	TRUE
A/black-headed_goose/Qinghai/1/2005	2.2	2.2	TRUE
A/black-headed_goose/Qinghai/2/2005	2.2	2.2	TRUE
A/black-headed_gull/Qinghai/1/2005	2.2	2.2	TRUE
A/black-headed_gull/Qinghai/3/2006	2.2	2.2	TRUE
A/black-necked_grebe/Germany/R1393/07	2.2	2.2	TRUE
A/brown-headed_gull/Qinghai/3/05	2.2	2.2	TRUE
A/brown-headed_gull/Qinghai/3/2007	2.2	2.2	TRUE
A/brown-headed_gull/Qinghai/4/2007	2.2	2.2	TRUE
A/brown-headed_gull/Qinghai/6/2007	2.2	2.2	TRUE
A/buzzard/Bavaria/13/2006	2.2	2.2	TRUE
A/buzzard/Bavaria/5/2006	2.2	2.2	TRUE
A/buzzard/Denmark/6370/06	2.2	2.2	TRUE
A/buzzard/Poland/MB266B-141V08/2007	2.2	2.2	TRUE
A/Canada_goose/Bavaria/4/2007	2.2	2.2	TRUE
A/Canada_goose/Germany/R1207/2006	2.2	2.2	TRUE
A/Canada_goose/Germany/R71/2006	2.2	2.2	TRUE
A/cat/Dagestan/87/06	2.2	2.2	TRUE
A/cat/Germany/606/2006/	2.2	2.2	TRUE
A/cat/Romania/TL/nov/2007	2.2	2.2	TRUE
A/chicken/Adygea/203/06	2.2	2.2	TRUE
A/chicken/Afghanistan/1207/2006	2.2	2.2	TRUE
A/chicken/Afghanistan/1573-47/2006	2.2	2.2	TRUE
A/chicken/Afghanistan/1573-65/2006	2.2	2.2	TRUE
A/chicken/Astana/6/2005	2.2	2.2	TRUE
A/chicken/Bacau/RO-AI-527/2006	2.2	2.2	TRUE
A/chicken/Benin/6693-1/2007	2.2	2.2	TRUE
A/chicken/Benin/6693-16/2007	2.2	2.2	TRUE
A/chicken/Braila/RO-AI-030/2005	2.2	2.2	TRUE
A/chicken/Braila/RO-AI-074/2005	2.2	2.2	TRUE
A/chicken/Brasov/RO-AI-350/2006	2.2	2.2	TRUE
A/chicken/Brasov/RO-AI-354/2006	2.2	2.2	TRUE
A/chicken/Brasov/RO-AI-494/2006	2.2	2.2	TRUE
A/chicken/Brasov/RO-AI-580/2006	2.2	2.2	TRUE
A/chicken/Burkina_Faso/01.03/2006	2.2	2.2	TRUE
A/chicken/Burkina_Faso/13.1/2006	2.2	2.2	TRUE
A/chicken/Burkina_Faso/1347-16/2006	2.2	2.2	TRUE
A/chicken/Calarasi/RO-AI-070/2005	2.2	2.2	TRUE
A/chicken/Calarasi/RO-AI-091/2005	2.2	2.2	TRUE
A/chicken/Constanta/RO-AI-263/2006	2.2	2.2	TRUE
A/chicken/Crimea/04/2005	2.2	2.2	TRUE
A/chicken/Czech_Republic/11242-38/07	2.2	2.2	TRUE
A/chicken/Dolj/RO-AI-103/2006	2.2	2.2	TRUE
A/chicken/Domodedovo/MK/2007	2.2	2.2	TRUE
A/chicken/Germany/R3234/2007	2.2	2.2	TRUE
A/chicken/Germany/R3294/2007	2.2	2.2	TRUE
A/chicken/Ghana/2534/2007	2.2	2.2	TRUE
A/chicken/India/NIV33487/06	2.2	2.2	TRUE
A/chicken/Iran/53-3/2008	2.2	2.2	TRUE
A/chicken/Ivory_Coast/1787/2006	2.2	2.2	TRUE
A/chicken/Jalgaon/12419/2006	2.2	2.2	TRUE
A/chicken/Jalgaon/13735/2006	2.2	2.2	TRUE
A/chicken/Jalgaon/8824/2006	2.2	2.2	TRUE
A/chicken/Korea/CA7/2006	2.2	2.2	TRUE
A/chicken/Korea/IS/2006	2.2	2.2	TRUE
A/chicken/Korea/IS3/2006	2.2	2.2	TRUE
A/chicken/Krasnodar/01/2006	2.2	2.2	TRUE
A/chicken/Krasnodar/123/06	2.2	2.2	TRUE
A/chicken/Krasnodar/199/06	2.2	2.2	TRUE
A/chicken/Krasnodar/300/07	2.2	2.2	TRUE
A/chicken/Kurgan/05/2005	2.2	2.2	TRUE
A/chicken/Kurgan/3/2005	2.2	2.2	TRUE
A/chicken/Kuwait/KISR2/2007	2.2	2.2	TRUE
A/chicken/Kuwait/KISR3/2007	2.2	2.2	TRUE
A/chicken/Kuwait/KISR5/2007	2.2	2.2	TRUE
A/chicken/Kuwait/KISR6/2007	2.2	2.2	TRUE
A/chicken/Liaoning/23/2005	2.2	2.2	TRUE
A/chicken/Manipur/NIV9743/2007	2.2	2.2	TRUE
A/chicken/Navapur/7972/2006	2.2	2.2	TRUE
A/chicken/Niger/2130-7/2006	2.2	2.2	TRUE
A/chicken/Niger/2130-8/2006	2.2	2.2	TRUE
A/chicken/Nigeria/08RS848-1/2006	2.2	2.2	TRUE
A/chicken/Nigeria/08RS848-100/2007	2.2	2.2	TRUE
A/chicken/Nigeria/08RS848-102/2007	2.2	2.2	TRUE
A/chicken/Nigeria/08RS848-104/2007	2.2	2.2	TRUE
A/chicken/Nigeria/08RS848-106/2007	2.2	2.2	TRUE
A/chicken/Nigeria/08RS848-110/2007	2.2	2.2	TRUE
A/chicken/Nigeria/08RS848-111/2007	2.2	2.2	TRUE
A/chicken/Nigeria/08RS848-115/2007	2.2	2.2	TRUE
A/chicken/Nigeria/08RS848-117/2007	2.2	2.2	TRUE
A/chicken/Nigeria/08RS848-118/2007	2.2	2.2	TRUE
A/chicken/Nigeria/08RS848-121/2007	2.2	2.2	TRUE
A/chicken/Nigeria/08RS848-122/2007	2.2	2.2	TRUE
A/chicken/Nigeria/08RS848-14/2006	2.2	2.2	TRUE
A/chicken/Nigeria/08RS848-15/2006	2.2	2.2	TRUE
A/chicken/Nigeria/08RS848-17/2006	2.2	2.2	TRUE
A/chicken/Nigeria/08RS848-21/2006	2.2	2.2	TRUE
A/chicken/Nigeria/08RS848-24/2006	2.2	2.2	TRUE
A/chicken/Nigeria/08RS848-26/2006	2.2	2.2	TRUE
A/chicken/Nigeria/08RS848-28/2006	2.2	2.2	TRUE
A/chicken/Nigeria/08RS848-33/2006	2.2	2.2	TRUE
A/chicken/Nigeria/08RS848-35/2006	2.2	2.2	TRUE
A/chicken/Nigeria/08RS848-38/2006	2.2	2.2	TRUE
A/chicken/Nigeria/08RS848-39/2006	2.2	2.2	TRUE
A/chicken/Nigeria/08RS848-40/2006	2.2	2.2	TRUE
A/chicken/Nigeria/08RS848-41/2006	2.2	2.2	TRUE
A/chicken/Nigeria/08RS848-42/2006	2.2	2.2	TRUE
A/chicken/Nigeria/08RS848-44/2006	2.2	2.2	TRUE
A/chicken/Nigeria/08RS848-45/2006	2.2	2.2	TRUE
A/chicken/Nigeria/08RS848-47/2006	2.2	2.2	TRUE
A/chicken/Nigeria/08RS848-5/2006	2.2	2.2	TRUE
A/chicken/Nigeria/08RS848-50/2006	2.2	2.2	TRUE
A/chicken/Nigeria/08RS848-52/2006	2.2	2.2	TRUE
A/chicken/Nigeria/08RS848-54/2006	2.2	2.2	TRUE
A/chicken/Nigeria/08RS848-58/2007	2.2	2.2	TRUE
A/chicken/Nigeria/08RS848-59/2007	2.2	2.2	TRUE
A/chicken/Nigeria/08RS848-60/2007	2.2	2.2	TRUE
A/chicken/Nigeria/08RS848-67/2007	2.2	2.2	TRUE
A/chicken/Nigeria/08RS848-68/2007	2.2	2.2	TRUE
A/chicken/Nigeria/08RS848-7/2006	2.2	2.2	TRUE
A/chicken/Nigeria/08RS848-70/2007	2.2	2.2	TRUE
A/chicken/Nigeria/08RS848-74/2007	2.2	2.2	TRUE
A/chicken/Nigeria/08RS848-75/2007	2.2	2.2	TRUE
A/chicken/Nigeria/08RS848-76/2007	2.2	2.2	TRUE
A/chicken/Nigeria/08RS848-77/2007	2.2	2.2	TRUE
A/chicken/Nigeria/08RS848-82/2007	2.2	2.2	TRUE
A/chicken/Nigeria/08RS848-88/2007	2.2	2.2	TRUE
A/chicken/Nigeria/08RS848-9/2006	2.2	2.2	TRUE
A/chicken/Nigeria/08RS848-90/2007	2.2	2.2	TRUE
A/chicken/Nigeria/08RS848-92/2007	2.2	2.2	TRUE
A/chicken/Nigeria/08RS848-93/2007	2.2	2.2	TRUE
A/chicken/Nigeria/08RS848-96/2007	2.2	2.2	TRUE
A/chicken/Nigeria/08RS848-97/2007	2.2	2.2	TRUE
A/chicken/Nigeria/08RS848-99/2007	2.2	2.2	TRUE
A/chicken/Nigeria/08VIR4337-343/2008	2.2	2.2	TRUE
A/chicken/Nigeria/08VIR4337-344/2008	2.2	2.2	TRUE
A/chicken/Nigeria/08VIR4337-377/2006	2.2	2.2	TRUE
A/chicken/Nigeria/08VIR4337-378/2006	2.2	2.2	TRUE
A/chicken/Nigeria/08VIR4337-380/2006	2.2	2.2	TRUE
A/chicken/Nigeria/08VIR4337-387/2006	2.2	2.2	TRUE
A/chicken/Nigeria/08VIR4337-390/2006	2.2	2.2	TRUE
A/chicken/Nigeria/08VIR4337-426/2006	2.2	2.2	TRUE
A/chicken/Nigeria/08VIR4337-434/2006	2.2	2.2	TRUE
A/chicken/Nigeria/08VIR4337-438/2006	2.2	2.2	TRUE
A/chicken/Nigeria/08VIR4337-446/2006	2.2	2.2	TRUE
A/chicken/Nigeria/08VIR4337-497/2007	2.2	2.2	TRUE
A/chicken/Nigeria/1047-30/2006	2.2	2.2	TRUE
A/chicken/Nigeria/1047-34/2006	2.2	2.2	TRUE
A/chicken/Nigeria/1047-54/2006	2.2	2.2	TRUE
A/chicken/Nigeria/1047-62/2006	2.2	2.2	TRUE
A/chicken/Nigeria/1047-8/2006	2.2	2.2	TRUE
A/chicken/Nigeria/1071-1/2007	2.2	2.2	TRUE
A/chicken/Nigeria/1071-10/2007	2.2	2.2	TRUE
A/chicken/Nigeria/1071-15/2007	2.2	2.2	TRUE
A/chicken/Nigeria/1071-22/2007	2.2	2.2	TRUE
A/chicken/Nigeria/1071-23/2007	2.2	2.2	TRUE
A/chicken/Nigeria/1071-29/2007	2.2	2.2	TRUE
A/chicken/Nigeria/1071-3/2007	2.2	2.2	TRUE
A/chicken/Nigeria/1071-30/2007	2.2	2.2	TRUE
A/chicken/Nigeria/1071-4/2007	2.2	2.2	TRUE
A/chicken/Nigeria/1071-5/2007	2.2	2.2	TRUE
A/chicken/Nigeria/1071-7/2007	2.2	2.2	TRUE
A/chicken/Nigeria/1071-9/2007	2.2	2.2	TRUE
A/chicken/Nigeria/641/2006	2.2	2.2	TRUE
A/chicken/Nigeria/AB13/2006	2.2	2.2	TRUE
A/chicken/Nigeria/BA209/2006	2.2	2.2	TRUE
A/chicken/Nigeria/BA210/2006	2.2	2.2	TRUE
A/chicken/Nigeria/FA4/2006	2.2	2.2	TRUE
A/chicken/Nigeria/FA6/2006	2.2	2.2	TRUE
A/chicken/Nigeria/IF10/2006	2.2	2.2	TRUE
A/chicken/Nigeria/LAG6/2007	2.2	2.2	TRUE
A/chicken/Nigeria/OD8/2006	2.2	2.2	TRUE
A/chicken/Nigeria/OD9/2006	2.2	2.2	TRUE
A/chicken/Nigeria/OG11/2007	2.2	2.2	TRUE
A/chicken/Nigeria/OG2/2007	2.2	2.2	TRUE
A/chicken/Nigeria/OG5/2007	2.2	2.2	TRUE
A/chicken/Nigeria/OYO14/2007	2.2	2.2	TRUE
A/chicken/Nigeria/VRD130b/2006	2.2	2.2	TRUE
A/chicken/Nigeria/VRD145/2006	2.2	2.2	TRUE
A/chicken/Nigeria/VRD193/2006	2.2	2.2	TRUE
A/chicken/Nigeria/VRD218/2006	2.2	2.2	TRUE
A/chicken/Nigeria/VRD284/2006	2.2	2.2	TRUE
A/chicken/Nigeria/VRD286/2006	2.2	2.2	TRUE
A/chicken/Nigeria/VRD311/2006	2.2	2.2	TRUE
A/chicken/Nigeria/VRD368/2006	2.2	2.2	TRUE
A/chicken/Nigeria/VRD403/2006	2.2	2.2	TRUE
A/chicken/Nigeria/VRD419/2006	2.2	2.2	TRUE
A/chicken/Nigeria/VRD44/2006	2.2	2.2	TRUE
A/chicken/Nigeria/VRD457/2006	2.2	2.2	TRUE
A/chicken/Nigeria/VRD49/2006	2.2	2.2	TRUE
A/chicken/Nigeria/VRD83/2006	2.2	2.2	TRUE
A/chicken/Omsk/14/05	2.2	2.2	TRUE
A/chicken/Poland/38-140V08/2007	2.2	2.2	TRUE
A/chicken/Poland/R3248/2007	2.2	2.2	TRUE
A/chicken/Rawalakot/NARC2441A/2006	2.2	2.2	TRUE
A/chicken/Reshoty/02/2006	2.2	2.2	TRUE
A/chicken/Romania/2910/05	2.2	2.2	TRUE
A/chicken/Romania/2912/05	2.2	2.2	TRUE
A/chicken/Romania/3076/05	2.2	2.2	TRUE
A/chicken/Romania/3293/05	2.2	2.2	TRUE
A/chicken/Rostov/22-1/2007	2.2	2.2	TRUE
A/chicken/Rostov-on-Don/35/2007	2.2	2.2	TRUE
A/chicken/Russia_Krasnodar/2/2007	2.2	2.2	TRUE
A/chicken/Saudi_Arabia/3489-60VIR08/2007	2.2	2.2	TRUE
A/chicken/Saudi_Arabia/3489-75VIR08/2007	2.2	2.2	TRUE
A/chicken/Saudi_Arabia/6732-13/2007	2.2	2.2	TRUE
A/chicken/Saudi_Arabia/6732-18/2007	2.2	2.2	TRUE
A/chicken/Saudi_Arabia/6732-4/2007	2.2	2.2	TRUE
A/chicken/Sudan/1784/2006	2.2	2.2	TRUE
A/chicken/Sudan/1784-10/2006	2.2	2.2	TRUE
A/chicken/Sudan/1784-7/2006	2.2	2.2	TRUE
A/chicken/Sudan/2115-10/2006	2.2	2.2	TRUE
A/chicken/Sudan/2115-12/2006	2.2	2.2	TRUE
A/chicken/Sudan/2115-9/2006	2.2	2.2	TRUE
A/chicken/Suzdalka/06/05	2.2	2.2	TRUE
A/chicken/Tambov/570-2/05	2.2	2.2	TRUE
A/chicken/Togo/4106-1/2007	2.2	2.2	TRUE
A/chicken/Togo/4106-4/2007	2.2	2.2	TRUE
A/chicken/Tula/4/05	2.2	2.2	TRUE
A/chicken/Tulcea/RO-AI-011/2005	2.2	2.2	TRUE
A/chicken/Tulcea/RO-AI-019/2005	2.2	2.2	TRUE
A/chicken/Valcea/RO-AI-479/2006	2.2	2.2	TRUE
A/chicken/Volgograd/236/06	2.2	2.2	TRUE
A/common_buzzard/Bavaria/11/2006	2.2	2.2	TRUE
A/common_buzzard/Germany/R306/06	2.2	2.2	TRUE
A/common_buzzard/Germany/R870/06	2.2	2.2	TRUE
A/common_coot/Switzerland/V544/2006	2.2	2.2	TRUE
A/common_goldeneye/Mongolia/12/2006	2.2	2.2	TRUE
A/common_gull/Chany/P/2006	2.2	2.2	TRUE
A/common_pochard/Bavaria/7/2006	2.2	2.2	TRUE
A/common_pochard/Switzerland/V505/2006	2.2	2.2	TRUE
A/common_pochard/Switzerland/V762/2006	2.2	2.2	TRUE
A/common_pochard/Switzerland/WV4080110/2008	2.2	2.2	TRUE
A/coot/Germany/R655/06	2.2	2.2	TRUE
A/coot/Voecklabruck/1585/2006	2.2	2.2	TRUE
A/cormorant/Germany/R292/06	2.2	2.2	TRUE
A/crow/Peshawer/NARC7914/2007	2.2	2.2	TRUE
A/cygnus_cygnus/Iran/754/2006	2.2	2.2	TRUE
A/Cygnus_olor/Astrakhan/Ast05-2-1/2005	2.2	2.2	TRUE
A/Cygnus_olor/Astrakhan/Ast05-2-10/2005	2.2	2.2	TRUE
A/Cygnus_olor/Astrakhan/Ast05-2-3/2005	2.2	2.2	TRUE
A/Cygnus_olor/Astrakhan/Ast05-2-7/2005	2.2	2.2	TRUE
A/Cygnus_olor/Astrakhan/Ast05-2-8/2005	2.2	2.2	TRUE
A/Cygnus_olor/BIH/1/2006	2.2	2.2	TRUE
A/Cygnus_olor/Caspian_Sea/2006	2.2	2.2	TRUE
A/cygnus_olor/Croatia/1/2005	2.2	2.2	TRUE
A/Cygnus_olor/Czech_Republic/10732/07	2.2	2.2	TRUE
A/Cygnus_olor/Czech_Republic/10814/06	2.2	2.2	TRUE
A/Cygnus_olor/Germany/R1372/2007	2.2	2.2	TRUE
A/cygnus_olor/Italy/742/2006	2.2	2.2	TRUE
A/domestic_cat/Iraq/820/2006	2.2	2.2	TRUE
A/domestic_duck/Buzau/RO-AI-036/2005	2.2	2.2	TRUE
A/domestic_duck/Germany/R1772/2007	2.2	2.2	TRUE
A/domestic_duck/Germany/R1779/2007	2.2	2.2	TRUE
A/domestic_duck/Germany/R874/2008	2.2	2.2	TRUE
A/domestic_goose/Germany/R1400/07	2.2	2.2	TRUE
A/domestic_goose/Iraq/812/2006	2.2	2.2	TRUE
A/domestic_goose/Pavlodar/1/2005	2.2	2.2	TRUE
A/domestic_goose/RO-AI-373/2006	2.2	2.2	TRUE
A/duck/chicken/Nigeria/08RS848-120/2007	2.2	2.2	TRUE
A/duck/chicken/Nigeria/08RS848-20/2006	2.2	2.2	TRUE
A/duck/Cote_dIvoire/1787-18/2006	2.2	2.2	TRUE
A/duck/Germany/R338/06	2.2	2.2	TRUE
A/duck/Germany/R751/06	2.2	2.2	TRUE
A/duck/Hungary/11804/2006	2.2	2.2	TRUE
A/duck/Korea/Asan5/2006	2.2	2.2	TRUE
A/duck/Niger/914/2006	2.2	2.2	TRUE
A/duck/Nigeria/3724-2/2008	2.2	2.2	TRUE
A/duck/Novosibirsk/02/05	2.2	2.2	TRUE
A/duck/Novosibirsk/56/2005	2.2	2.2	TRUE
A/duck/Omsk/1822/2006	2.2	2.2	TRUE
A/duck/Saudi_Arabia/3489-61VIR08/2007	2.2	2.2	TRUE
A/duck/Saudi_Arabia/6732-7/2007	2.2	2.2	TRUE
A/duck/Switzerland/V389/2006	2.2	2.2	TRUE
A/duck/Switzerland/V426/2006	2.2	2.2	TRUE
A/duck/Tuva/01/2006	2.2	2.2	TRUE
A/duck/Wien/1836/2006	2.2	2.2	TRUE
A/eagle_owl/Bavaria/10/2006	2.2	2.2	TRUE
A/eagle_owl/Germany/R1166/06	2.2	2.2	TRUE
A/eagle_owl/Sweden/V1218/2006	2.2	2.2	TRUE
A/egret/Wien/1977/2006	2.2	2.2	TRUE
A/environment/Korea/W149/2006	2.2	2.2	TRUE
A/environment/Korea/W150/2006	2.2	2.2	TRUE
A/falcon/Bavaria/15/2006	2.2	2.2	TRUE
A/falcon/Germany/R899/06	2.2	2.2	TRUE
A/falcon/Kuwait/1019-7/2007	2.2	2.2	TRUE
A/falcon/Saudi_Arabia/6732-2/2007	2.2	2.2	TRUE
A/falcon/Saudi_Arabia/D1795/2005	2.2	2.2	TRUE
A/falcon/Saudi_Arabia/D1936/2007	2.2	2.2	TRUE
A/fowl/Denmark/60296/06	2.2	2.2	TRUE
A/goldeneye_duck/Bavaria/19/2006	2.2	2.2	TRUE
A/goosander/Bavaria/34/2006	2.2	2.2	TRUE
A/goosander/Poland/502-137V08/2006	2.2	2.2	TRUE
A/goosander/Sweden/V539/2006	2.2	2.2	TRUE
A/goosander/Switzerland/V82/06	2.2	2.2	TRUE
A/goose/Crimea/615/05	2.2	2.2	TRUE
A/goose/Germany/R696/06	2.2	2.2	TRUE
A/goose/Hungary/14756/2006	2.2	2.2	TRUE
A/goose/Hungary/2823/2/2007	2.2	2.2	TRUE
A/goose/Islamabad/NARC7757/2007	2.2	2.2	TRUE
A/goose/Krasnoozerka/627/2005	2.2	2.2	TRUE
A/goose/Krasnoozerskoe/627/05	2.2	2.2	TRUE
A/goose/Nigeria/08RS848-56/2007	2.2	2.2	TRUE
A/goose/Nigeria/08VIR4337-544/2007	2.2	2.2	TRUE
A/goose/Suzdalka/10/05	2.2	2.2	TRUE
A/great_black-headed_gull/Qinghai/1/2005	2.2	2.2	TRUE
A/great_black-headed_gull/Qinghai/12/2007	2.2	2.2	TRUE
A/great_black-headed_gull/Qinghai/8/2007	2.2	2.2	TRUE
A/great_cormorant/Tibet/12/2006	2.2	2.2	TRUE
A/great_crested_grebe/Denmark/7498/06	2.2	2.2	TRUE
A/great_crested_grebe/Germany/R1226/06	2.2	2.2	TRUE
A/great_crested_grebe/Germany/R1406/07	2.2	2.2	TRUE
A/grebe/Novosibirsk/29/2005	2.2	2.2	TRUE
A/grebe/Tyva/Tyv06-1/2006	2.2	2.2	TRUE
A/grebe/Tyva/Tyv06-2/06	2.2	2.2	TRUE
A/grey_lag_goose/Denmark/6692/06	2.2	2.2	TRUE
A/greylag_goose_/Bavaria/11/2007	2.2	2.2	TRUE
A/guinea_fowl/Burkina_Faso/1347-20/2006	2.2	2.2	TRUE
A/guinea_fowl/JWP/Nigeria/VRD252/2006	2.2	2.2	TRUE
A/guinea_fowl/Nigeria/08RS848-10/2006	2.2	2.2	TRUE
A/guinea_fowl/Nigeria/08RS848-72/2007	2.2	2.2	TRUE
A/guinea_fowl/Nigeria/08RS848-78/2007	2.2	2.2	TRUE
A/guinea_fowl/Nigeria/VRD005/2007	2.2	2.2	TRUE
A/Guinea_fowl/Shantou/1341/2006	2.2	2.2	TRUE
A/hawk/Poland/937-138V08/2006	2.2	2.2	TRUE
A/Hooded_vulture/Burkina_Faso/1/2006	2.2	2.2	TRUE
A/Hooded_vulture/Burkina_Faso/2/2006	2.2	2.2	TRUE
A/houbara_bustard/Saudi_Arabia/6732-1/2007	2.2	2.2	TRUE
A/human/Iraq/207-NAMRU3/2006	2.2	2.2	TRUE
A/Iraq/659/2006	2.2	2.2	TRUE
A/Iraq/754/2006	2.2	2.2	TRUE
A/Iraq/755/2006	2.2	2.2	TRUE
A/Iraq/756/2006	2.2	2.2	TRUE
A/little_grebe/Switzerland/V330/2006	2.2	2.2	TRUE
A/mallard/Bavaria/10/2007	2.2	2.2	TRUE
A/mallard/Switzerland/V537/2006	2.2	2.2	TRUE
A/migratory_duck/Jiangxi/2295/2005	2.2	2.2	TRUE
A/migratory_duck/Jiangxi/2300/2005	2.2	2.2	TRUE
A/mink/Sweden/V907/2006	2.2	2.2	TRUE
A/mountain_hawk-eagle/Kumamoto/1/07	2.2	2.2	TRUE
A/mute_swan/Bavaria/3/2007	2.2	2.2	TRUE
A/mute_swan/France/06299/2006	2.2	2.2	TRUE
A/mute_swan/France/06631a/2006	2.2	2.2	TRUE
A/mute_swan/France/070203/2007	2.2	2.2	TRUE
A/mute_swan/Germany/R1359/07	2.2	2.2	TRUE
A/mute_swan/Germany/R65/06	2.2	2.2	TRUE
A/mute_swan/Germany/R797/06	2.2	2.2	TRUE
A/mute_swan/Germany/R854/06	2.2	2.2	TRUE
A/mute_swan/Hungary/3472/2006	2.2	2.2	TRUE
A/mute_swan/Tulcea/RO-AI-005/2005	2.2	2.2	TRUE
A/mute_swan/Tulcea/RO-AI-062/2005	2.2	2.2	TRUE
A/Nigeria/6e/07	2.2	2.2	TRUE
A/ostrich/Nigeria/1047-25/2006	2.2	2.2	TRUE
A/ostrich/Saudi_Arabia/3489-73VIR08/2007	2.2	2.2	TRUE
A/ostrich/Saudi_Arabia/6732-3/2007	2.2	2.2	TRUE
A/owl/Constanta/RO-AI-351/2006	2.2	2.2	TRUE
A/peacock/Chakshahzad/NARC9238/2007	2.2	2.2	TRUE
A/peacock/Denmark/60295/06	2.2	2.2	TRUE
A/peacock/Mansehra-Pakistan/NARC-7558/02/2007	2.2	2.2	TRUE
A/peacock/Saudi_Arabia/3489-74VIR08/2007	2.2	2.2	TRUE
A/pied_magpie/Liaoning/7/2006	2.2	2.2	TRUE
A/pika/Qinghai/BI/2007	2.2	2.2	TRUE
A/pochard/Germany/R348/06	2.2	2.2	TRUE
A/quail/Korea/KJ4/2006	2.2	2.2	TRUE
A/rooster/Buzau/RO-AI-042/2005	2.2	2.2	TRUE
A/stork/Germany/R1239/06	2.2	2.2	TRUE
A/swan/Bavaria/14/2006	2.2	2.2	TRUE
A/swan/Bavaria/16/2006	2.2	2.2	TRUE
A/swan/Bavaria/2/2007	2.2	2.2	TRUE
A/swan/Bavaria/25/2006	2.2	2.2	TRUE
A/swan/Bavaria/28/2006	2.2	2.2	TRUE
A/swan/Bavaria/33/2006	2.2	2.2	TRUE
A/swan/Bavaria/5/2007	2.2	2.2	TRUE
A/swan/Bavaria/6/2006	2.2	2.2	TRUE
A/swan/England/26-70/2008	2.2	2.2	TRUE
A/swan/Hainburg/2172/2006	2.2	2.2	TRUE
A/swan/Poland/1242-139V08/2006	2.2	2.2	TRUE
A/swan/Poland/305-135V08/2006	2.2	2.2	TRUE
A/swan/Poland/467-136V08/2006	2.2	2.2	TRUE
A/swan/Schaerding/1806/2006	2.2	2.2	TRUE
A/swan/Voecklabruck/1484/2006	2.2	2.2	TRUE
A/tufted_duck/Bavaria/26/2006	2.2	2.2	TRUE
A/tufted_duck/Bavaria/27/2006	2.2	2.2	TRUE
A/tufted_duck/Bavaria/8/2006	2.2	2.2	TRUE
A/tufted_duck/Bavaria/9/2006	2.2	2.2	TRUE
A/tufted_duck/Denmark/6431/06	2.2	2.2	TRUE
A/tufted_duck/Denmark/6540/06	2.2	2.2	TRUE
A/tufted_duck/Germany/R1240/06	2.2	2.2	TRUE
A/tufted_duck/Sweden/V1027/06	2.2	2.2	TRUE
A/tufted_duck/Sweden/V526/06	2.2	2.2	TRUE
A/tufted_duck/Sweden/V998/2006	2.2	2.2	TRUE
A/tufted_duck/Switzerland/V504/2006	2.2	2.2	TRUE
A/Turkey/12/2006	2.2	2.2	TRUE
A/Turkey/15/2006	2.2	2.2	TRUE
A/Turkey/651242/2006	2.2	2.2	TRUE
A/Turkey/65596/2006	2.2	2.2	TRUE
A/turkey/Braila/RO-AI-014/2005	2.2	2.2	TRUE
A/turkey/Buzau/RO-AI-045/2005	2.2	2.2	TRUE
A/turkey/England/250/2007	2.2	2.2	TRUE
A/turkey/England/2614/2007	2.2	2.2	TRUE
A/turkey/Germany/R1077/06	2.2	2.2	TRUE
A/turkey/Islamabad/NARC7873/2007	2.2	2.2	TRUE
A/turkey/Islamabad-Pakistan/NARC-7871/02/2007	2.2	2.2	TRUE
A/turkey/Ivory_Coast/4372-2/2006	2.2	2.2	TRUE
A/turkey/Nigeria/08RS848-12/2006	2.2	2.2	TRUE
A/turkey/Nigeria/08RS848-61/2007	2.2	2.2	TRUE
A/turkey/Nigeria/VRD345/2006	2.2	2.2	TRUE
A/turkey/Saudi_Arabia/3489-70VIR08/2007	2.2	2.2	TRUE
A/turkey/Saudi_Arabia/6732-6/2007	2.2	2.2	TRUE
A/water_fowl/Nigeria/08RS848-66/2007	2.2	2.2	TRUE
A/whooper_swan/Denmark/7224/2006	2.2	2.2	TRUE
A/whooper_swan/Mongolia/244/2005	2.2	2.2	TRUE
A/whooper_swan/Mongolia/3/05	2.2	2.2	TRUE
A/whooper_swan/Mongolia/4/05	2.2	2.2	TRUE
A/whooper_swan/Mongolia/6/05	2.2	2.2	TRUE
A/whooper_swan/Scotland/1430/2006	2.2	2.2	TRUE
A/wild_duck/Bavaria/13/2007	2.2	2.2	TRUE
A/wild_duck/Liaoning/8/2006	2.2	2.2	TRUE
A/wild_duck/Omsk/103-01/05	2.2	2.2	TRUE
A/Xinjiang/1/2006	2.2	2.2	TRUE
A/chicken/China/1204/04	2.4	2.4	TRUE
A/chicken/Guangxi/12/2004	2.4	2.4	TRUE
A/chicken/jiyuan/1/03/	2.4	2.4	TRUE
A/chicken/Yunnan/207/2004	2.4	2.4	TRUE
A/chicken/Yunnan/447/05	2.4	2.4	TRUE
A/chicken/Yunnan/5686/2003	2.4	2.4	TRUE
A/chicken/Yunnan/6797/2003	2.4	2.4	TRUE
A/chicken/Yunnan/6885/2003	2.4	2.4	TRUE
A/chicken/Yunnan/6957/2003	2.4	2.4	TRUE
A/chicken/zhengzhou/1/02/	2.4	2.4	TRUE
A/Ck/YN/115/2004	2.4	2.4	TRUE
A/Ck/YN/374/2004	2.4	2.4	TRUE
A/Dk/YN/6445/2003	2.4	2.4	TRUE
A/duck/Guangxi/13/2004	2.4	2.4	TRUE
A/duck/Yunnan/4072/2003	2.4	2.4	TRUE
A/duck/Yunnan/4645/2003	2.4	2.4	TRUE
A/duck/Yunnan/5090/2003	2.4	2.4	TRUE
A/duck/Yunnan/5169/2003	2.4	2.4	TRUE
A/duck/Yunnan/522/2004	2.4	2.4	TRUE
A/duck/Yunnan/5948/2003	2.4	2.4	TRUE
A/duck/Yunnan/6603/2003	2.4	2.4	TRUE
A/blow_fly/Kyoto/93/2004	2.5	2.5	TRUE
A/chicken/Guangdong/174/04	2.5	2.5	TRUE
A/chicken/Korea/es/2003	2.5	2.5	TRUE
A/chicken/Kyoto/3/2004	2.5	2.5	TRUE
A/chicken/Oita/8/2004	2.5	2.5	TRUE
A/chicken/Yamaguchi/7/2004	2.5	2.5	TRUE
A/crow/Kyoto/53/2004	2.5	2.5	TRUE
A/crow/Osaka/102/2004	2.5	2.5	TRUE
A/duck/Hubei/wp/2003	2.5	2.5	TRUE
A/duck/Hubei/wq/2003	2.5	2.5	TRUE
A/duck/Korea/ESD1/03	2.5	2.5	TRUE
A/goose/Jilin/hb/2003	2.5	2.5	TRUE
A/goose/Shantou/2086/2006	2.5	2.5	TRUE
A/goose/Shantou/239/2006	2.5	2.5	TRUE
A/chicken/Hebei/718/2001	3	3	TRUE
A/chicken/Hong_Kong/715.5/01	3	3	TRUE
A/chicken/Hong_Kong/822.1/01	3	3	TRUE
A/chicken/Hong_Kong/879.1/01	3	3	TRUE
A/chicken/Hong_Kong/891.1/01	3	3	TRUE
A/chicken/Hong_Kong/FY150/01	3	3	TRUE
A/chicken/Hong_Kong/FY77/01	3	3	TRUE
A/chicken/Hong_Kong/SF219/01	3	3	TRUE
A/chicken/Hong_Kong/YU562/01	3	3	TRUE
A/chicken/HongKong/NT873.3/01	3	3	TRUE
A/chicken/HongKong/YU822.2/01	3	3	TRUE
A/duck/Fujian/17/2001	3	3	TRUE
A/duck/Guangdong/01/2001	3	3	TRUE
A/duck/Guangxi/22/2001	3	3	TRUE
A/duck/Guangxi/35/2001	3	3	TRUE
A/duck/Guangxi/xa/2001	3	3	TRUE
A/duck/Hong_Kong/2986.1/2000	3	3	TRUE
A/duck/Shanghai/13/2001	3	3	TRUE
A/duck/Shantou/1101/2001	3	3	TRUE
A/goose/Hong_Kong/3014.5/2000	3	3	TRUE
A/goose/Hong_Kong/3014.8/2000	3	3	TRUE
A/goose/Hong_Kong/668.1/2001	3	3	TRUE
A/goose/Hong_Kong/76.1/01	3	3	TRUE
A/goose/Hong_Kong/ww100/01	3	3	TRUE
A/goose/Viet_Nam/113/2001	3	3	TRUE
A/goose/Viet_Nam/324/2001	3	3	TRUE
A/partridge/Shantou/2886/2003	3	3	TRUE
A/pheasant/Hong_Kong/FY155/01	3	3	TRUE
A/pheasant/Shantou/3535/2003	3	3	TRUE
A/silky_chicken/Hong_Kong/SF189/01	3	3	TRUE
A/waterfowl/Hong_Kong/378.5/2001	3	3	TRUE
A/chicken/Guiyang/1218/2006	4	4	TRUE
A/chicken/Guiyang/441/2006	4	4	TRUE
A/chicken/Guiyang/846/2006	4	4	TRUE
A/Ck/HK/31.4/02	4	4	TRUE
A/Ck/HK/409.1/02	4	4	TRUE
A/Ck/HK/96.1/02	4	4	TRUE
A/duck/Guangdong/22/2002	4	4	TRUE
A/duck/Guiyang/2231/2005	4	4	TRUE
A/duck/Shantou/700/2002	4	4	TRUE
A/goose/Fujian/bb/2003	4	4	TRUE
A/goose/Guiyang/1175/2006	4	4	TRUE
A/goose/Guiyang/337/2006	4	4	TRUE
A/goose/Shantou/753/2002	4	4	TRUE
A/partridge/Shantou/478/2002	4	4	TRUE
A/chicken/Guangxi/2439/2004	5	5	TRUE
A/chicken/Jilin/ho/2003	5	5	TRUE
A/chicken/Jilin/hp/2003	5	5	TRUE
A/chicken/Viet_Nam/Ncvd8/2003	5	5	TRUE
A/duck/Guangxi/1311/2004	5	5	TRUE
A/duck/Guangxi/1378/2004	5	5	TRUE
A/duck/Guangxi/1586/2004	5	5	TRUE
A/duck/Guangxi/1681/2004	5	5	TRUE
A/duck/Guangxi/1793/2004	5	5	TRUE
A/duck/Guangxi/2291/2004	5	5	TRUE
A/duck/Guangxi/2396/2004	5	5	TRUE
A/duck/Guangxi/668/2004	5	5	TRUE
A/duck/Viet_Nam/Ncvd1/2003	5	5	TRUE
A/duck/Zhejiang/52/2000	5	5	TRUE
A/goose/Guangxi/1097/2004	5	5	TRUE
A/goose/Guangxi/1832/2004	5	5	TRUE
A/goose/Guangxi/2112/2004	5	5	TRUE
A/goose/Guangxi/2383/2004	5	5	TRUE
A/goose/Guangxi/914/2004	5	5	TRUE
A/quail/Shantou/3846/2002	5	5	TRUE
A/swine/Fujian/1/2003	5	5	TRUE
A/swine/Fujian/2001	5	5	TRUE
A/swine/Fujian/2003	5	5	TRUE
A/swine/Fujian/F1/2001	5	5	TRUE
A/teal/China/2978.1/2002	5	5	TRUE
A/blackbird/Hunan/1/2004	6	6	TRUE
A/chicken/Yichang/lung-1/04	6	6	TRUE
A/duck/Hubei/wg/2002	6	6	TRUE
A/swine/Anhui/ca/2004	6	6	TRUE
A/tree_sparrow/Henan/1/2004	6	6	TRUE
A/tree_sparrow/Henan/3/2004	6	6	TRUE
A/tree_sparrow/Henan/4/2004	6	6	TRUE
A/Beijing/01/2003	7	7	TRUE
A/chicken/Hebei/102/2005	7	7	TRUE
A/chicken/Hebei/126/2005	7	7	TRUE
A/chicken/Hebei/326/2005	7	7	TRUE
A/chicken/Henan/A-7/2006	7	7	TRUE
A/chicken/Hubei/wo/2003	7	7	TRUE
A/chicken/Liaoning/A-1/2007	7	7	TRUE
A/chicken/Liaoning/A-11/2006	7	7	TRUE
A/chicken/Ningxia/24/2006	7	7	TRUE
A/chicken/Pyigyitagon/204/2006	7	7	TRUE
A/chicken/Shandong/A-10/2006	7	7	TRUE
A/chicken/Shandong/A-5/2006	7	7	TRUE
A/chicken/Shanxi/2/2006	7	7	TRUE
A/chicken/Xinjiang/16/2005	7	7	TRUE
A/chicken/Xinjiang/17/2005	7	7	TRUE
A/chicken/Xinjiang/27/2006	7	7	TRUE
A/chicken/Xinjiang/28/2006	7	7	TRUE
A/chicken/Xinjiang/53/2005	7	7	TRUE
A/chicken/Xinjiang/54/2005	7	7	TRUE
A/chicken/Xinjiang/67/2005	7	7	TRUE
A/chicken/Xinjiang/68/2005	7	7	TRUE
A/chicken/Xinjiang/78/2005	7	7	TRUE
A/domestic_green-winged_teal/Hunan/67/2005	7	7	TRUE
A/domestic_green-winged_teal/Hunan/79/2005	7	7	TRUE
A/duck/Yunnan/5133/2005	7	7	TRUE
A/goose/Yunnan/3315/2005	7	7	TRUE
A/goose/Yunnan/5539/2005	7	7	TRUE
A/mallard/Huadong/hn/2005	7	7	TRUE
A/swine/Anhui/cb/2004	7	7	TRUE
A/tree_sparrow/Henan/2/2004	7	7	TRUE
A/chicken/Shanxi/10/2006	7.1	7.1	TRUE
A/chicken/Vietnam/NCVD-016/2008	7.1	7.1	TRUE
A/chicken/Vietnam/NCVD-03/2008	7.1	7.1	TRUE
A/chicken/Vietnam/NCVD-04/2008	7.1	7.1	TRUE
A/chicken/Vietnam/NCVD-05/2008	7.1	7.1	TRUE
A/chicken/Vietnam/NCVD-134/2008	7.1	7.1	TRUE
A/chicken/Vietnam/NCVD-135/2008	7.1	7.1	TRUE
A/chicken/Vietnam/NCVD-136/2008	7.1	7.1	TRUE
A/chicken/Vietnam/NCVD-137/2008	7.1	7.1	TRUE
A/chicken/Vietnam/NCVD-swab06/2008	7.1	7.1	TRUE
A/chicken/Vietnam/NCVD-swab16/2008	7.1	7.1	TRUE
A/chicken/Vietnam/NCVD-swab20/2008	7.1	7.1	TRUE
A/chicken/Vietnam/NCVD-swab24/2008	7.1	7.1	TRUE
A/chicken/Vietnam/NCVD-swab25/2008	7.1	7.1	TRUE
A/chicken/Vietnam/NCVD-swab26/2008	7.1	7.1	TRUE
A/chicken/Vietnam/NCVD-swab276/2008	7.1	7.1	TRUE
A/chicken/Hebei/A-8/2009	7.2	7.2	TRUE
A/chicken/Jiangsu/18/2008	7.2	7.2	TRUE
A/chicken/Vietnam/NCVD-093/2008	7.2	7.2	TRUE
A/chicken/Vietnam/NCVD-swab15/2008	7.2	7.2	TRUE
A/chicken/Vietnam/NCVD-swab17/2008	7.2	7.2	TRUE
A/environment/Hunan/1-12/2007	7.2	7.2	TRUE
A/environment/Hunan/1-35/2007	7.2	7.2	TRUE
A/environment/Hunan/2-16/2007	7.2	7.2	TRUE
A/chicken/Hong_Kong/61.9/02	8	8	TRUE
A/chicken/Hong_Kong/86.3/2002	8	8	TRUE
A/chicken/Hong_Kong/YU22/2002	8	8	TRUE
A/chicken/Hong_Kong/YU777/02	8	8	TRUE
A/Ck/HK/61.9/02	8	8	TRUE
A/Ck/HK/YU22/2002	8	8	TRUE
A/Ck/HK/YU777/02	8	8	TRUE
A/chick/Macheng/2004	9	9	TRUE
A/chicken/Anhui/39/2004	9	9	TRUE
A/chicken/Anhui/T5/2006	9	9	TRUE
A/chicken/Fujian/1042/2005	9	9	TRUE
A/chicken/Gansu/44/2004	9	9	TRUE
A/chicken/Henan/1/2004	9	9	TRUE
A/chicken/Henan/12/2004	9	9	TRUE
A/chicken/Henan/16/2004	9	9	TRUE
A/chicken/Henan/210/2004	9	9	TRUE
A/chicken/Hubei/14/2004	9	9	TRUE
A/chicken/Hubei/327/2004	9	9	TRUE
A/chicken/Hubei/489/2004	9	9	TRUE
A/chicken/Hunan/41/2004	9	9	TRUE
A/chicken/Shantou/133/2003	9	9	TRUE
A/chukar/Shantou/4690/2003	9	9	TRUE
A/Ck/HK/WF157/2003	9	9	TRUE
A/duck/Fujian/897/2005	9	9	TRUE
A/duck/Guangxi/2775/2005	9	9	TRUE
A/duck/Guangxi/50/2001	9	9	TRUE
A/duck/Guangzhou/20/2005	9	9	TRUE
A/duck/Hubei/46/2009	9	9	TRUE
A/goose/Guangdong/72/2004	9	9	TRUE
A/goose/Huadong/220/2004	9	9	TRUE
A/goose/Shantou/1621/05	9	9	TRUE
A/goose/Shantou/2216/2005	9	9	TRUE
A/mallard/Guangxi/wt/2004	9	9	TRUE
A/migratory_duck/Jiangxi/1653/2005	9	9	TRUE
A/partridge/Shantou/1075/2002	9	9	TRUE
A/peregrine_falcon/HK/D0028/2004	9	9	TRUE
A/pheasant/Shantou/4567/2002	9	9	TRUE
A/silky_chicken/Shantou/540/2003	9	9	TRUE
A/swine/Guangxi/wz/2004	9	9	TRUE
A/chicken/Vietnam/NCVD-385/2009	1.1-like	1.1-like	TRUE
A/duck/Vietnam/NCVD-001/2008	1.1-like	1.1-like	TRUE
A/duck/Vietnam/NCVD-126/2007	1.1-like	1.1-like	TRUE
A/chicken/Vietnam/G62/2005	1-8-like	1-8-like	TRUE
A/chicken/Yunnan/1628/2003	1-8-like	1-8-like	TRUE
A/Ck/HK/2133.1/2003	1-8-like	1-8-like	TRUE
A/duck/Guangdong/173/04	1-8-like	1-8-like	TRUE
A/duck/Hunan/1340/2002	1-8-like	1-8-like	TRUE
A/duck/Hunan/300/2003	1-8-like	1-8-like	TRUE
A/duck/Hunan/378/2003	1-8-like	1-8-like	TRUE
A/duck/Yunnan/862/2002	1-8-like	1-8-like	TRUE
A/duck/Yunnan/971/2002	1-8-like	1-8-like	TRUE
A/chicken/Ampenan/BBVD-282/2007	2.1.1	2.1.1	TRUE
A/chicken/Badung/BBVD-302/2007	2.1.1	2.1.1	TRUE
A/chicken/Bangli_Bali/BPPV6-2/2004	2.1.1	2.1.1	TRUE
A/chicken/Denpasar/BBVD-182/2007	2.1.1	2.1.1	TRUE
A/chicken/Denpasar/BBVD-456/2007	2.1.1	2.1.1	TRUE
A/chicken/East_Java/UT1006/2003	2.1.1	2.1.1	TRUE
A/chicken/East_Kalimantan/UT1035/2004	2.1.1	2.1.1	TRUE
A/chicken/Indonesia/11/2003	2.1.1	2.1.1	TRUE
A/chicken/Indonesia/R60/05	2.1.1	2.1.1	TRUE
A/chicken/Indonesia/Wates80/2005	2.1.1	2.1.1	TRUE
A/chicken/Kulon_Progo/BBVet-XII-2/2004	2.1.1	2.1.1	TRUE
A/chicken/Kupang-1-NTT/BPPV6/2004	2.1.1	2.1.1	TRUE
A/chicken/Legok/2003	2.1.1	2.1.1	TRUE
A/chicken/Malang/BBVet-IV/2004	2.1.1	2.1.1	TRUE
A/chicken/Ngawi/BPPV4/2004	2.1.1	2.1.1	TRUE
A/chicken/Pekalongan/BPPV4/2003	2.1.1	2.1.1	TRUE
A/chicken/Sragen/BPPV4/2003	2.1.1	2.1.1	TRUE
A/chicken/Tabanan/BBVD-107/2007	2.1.1	2.1.1	TRUE
A/chicken/Tabanan/BBVD-142/2007	2.1.1	2.1.1	TRUE
A/chicken/West_Java/HAMD/2006	2.1.1	2.1.1	TRUE
A/chicken/West_Java/UT1001/2003	2.1.1	2.1.1	TRUE
A/chicken/Wonosobo/BPPV4/2003	2.1.1	2.1.1	TRUE
A/chicken/Yogjakarta/BBVet-IX/2004	2.1.1	2.1.1	TRUE
A/Ck/HK/YU324/2003	2.1.1	2.1.1	TRUE
A/Ck/Indonesia/2A/2003	2.1.1	2.1.1	TRUE
A/Ck/Indonesia/4/2004	2.1.1	2.1.1	TRUE
A/Ck/Indonesia/5/2004	2.1.1	2.1.1	TRUE
A/duck/Badung-Bali/05/2005	2.1.1	2.1.1	TRUE
A/duck/East_Java/UT1046/2004	2.1.1	2.1.1	TRUE
A/duck/East_Java/UT1107/2004	2.1.1	2.1.1	TRUE
A/duck/Hunan/782/2003	2.1.1	2.1.1	TRUE
A/duck/Hunan/795/2002	2.1.1	2.1.1	TRUE
A/duck/IBufeleng/BPPV1/2005	2.1.1	2.1.1	TRUE
A/duck/Pali/BBVW1358/2005	2.1.1	2.1.1	TRUE
A/quail/Boyolali/BPPV4/2004	2.1.1	2.1.1	TRUE
A/quail/Tasikmalaya/BPPV4/2004	2.1.1	2.1.1	TRUE
A/quail/Yogjakarta/UT1023/2004	2.1.1	2.1.1	TRUE
A/swine/Banten/UT2071/2005	2.1.1	2.1.1	TRUE
A/swine/Banten/UT3062/2005	2.1.1	2.1.1	TRUE
A/swine/Banten/UT3063/2005	2.1.1	2.1.1	TRUE
A/swine/Banten/UT3081/2005	2.1.1	2.1.1	TRUE
A/chicken/Agam/BBPVI/2005	2.1.2	2.1.2	TRUE
A/chicken/Dairi/BPPVI/2005	2.1.2	2.1.2	TRUE
A/chicken/Deli_Derdang/BBPVI/2005	2.1.2	2.1.2	TRUE
A/chicken/Deli_Serdang/BPPV1/2005	2.1.2	2.1.2	TRUE
A/chicken/Duma/BBPV-II/2005	2.1.2	2.1.2	TRUE
A/chicken/Indonesia/Wates77/2005	2.1.2	2.1.2	TRUE
A/chicken/Indonesia/Wates83/2005	2.1.2	2.1.2	TRUE
A/chicken/Karo/BBPVII/2006	2.1.2	2.1.2	TRUE
A/chicken/Medan/BBPV1-571/2005	2.1.2	2.1.2	TRUE
A/chicken/Medan/BBPV1-576/2005	2.1.2	2.1.2	TRUE
A/chicken/Medan/BPPV1-498/2005	2.1.2	2.1.2	TRUE
A/chicken/Medan/BPPV1-534/2005	2.1.2	2.1.2	TRUE
A/chicken/Padang/BBPVII/2006	2.1.2	2.1.2	TRUE
A/chicken/Pangkalpinang/BPPV3/2004	2.1.2	2.1.2	TRUE
A/chicken/Pidie/BPPV1/2005	2.1.2	2.1.2	TRUE
A/chicken/Pulau_Rampang/BBPVII/2006	2.1.2	2.1.2	TRUE
A/chicken/Salatiga/BBVet-I/2005	2.1.2	2.1.2	TRUE
A/chicken/Simalanggang/BPPVI/2005	2.1.2	2.1.2	TRUE
A/chicken/Taput/BBPV1-576/2005	2.1.2	2.1.2	TRUE
A/chicken/Tarutung/BPPVI/2005	2.1.2	2.1.2	TRUE
A/chicken/Tebing_Tinggi/BPPVI/2005	2.1.2	2.1.2	TRUE
A/duck/Madiun/BBVW1358/2005	2.1.2	2.1.2	TRUE
A/Indonesia/534H/2006	2.1.2	2.1.2	TRUE
A/Indonesia/560H/2006	2.1.2	2.1.2	TRUE
A/Indonesia/CDC594/2006	2.1.2	2.1.2	TRUE
A/Indonesia/CDC595/2006	2.1.2	2.1.2	TRUE
A/Indonesia/CDC625/2006	2.1.2	2.1.2	TRUE
A/turkey/Kedaton/BPPV3/2004	2.1.2	2.1.2	TRUE
A/turkey/Langkat/BBPVI/2005	2.1.2	2.1.2	TRUE
A/chicken/Badung/BBVD-277/2007	2.1.3	2.1.3	TRUE
A/chicken/Badung/BBVD-288/2007	2.1.3	2.1.3	TRUE
A/chicken/Badung/BBVD-328/2007	2.1.3	2.1.3	TRUE
A/chicken/Badung/BBVD-342/2007	2.1.3	2.1.3	TRUE
A/chicken/Bangli/BBVD-562/2007	2.1.3	2.1.3	TRUE
A/chicken/Bangli/BBVD-575/2007	2.1.3	2.1.3	TRUE
A/chicken/Buleleng/BBVD-545b/2007	2.1.3	2.1.3	TRUE
A/chicken/Central_Java/UT3091/2005	2.1.3	2.1.3	TRUE
A/chicken/Denpasar/BBVD-331/2007	2.1.3	2.1.3	TRUE
A/chicken/Denpasar/BBVD-435/2007	2.1.3	2.1.3	TRUE
A/chicken/Denpasar/BBVD-509/2007	2.1.3	2.1.3	TRUE
A/chicken/Denpasar/BBVD-560/2007	2.1.3	2.1.3	TRUE
A/chicken/East_Java/UT6016/2006	2.1.3	2.1.3	TRUE
A/chicken/Gianyar/BBVD-687/2007	2.1.3	2.1.3	TRUE
A/chicken/Gunung_Kidul/BBVW/2006	2.1.3	2.1.3	TRUE
A/chicken/Indonesia/Kulon1631-47/2006	2.1.3	2.1.3	TRUE
A/chicken/Indonesia/Magelang1631-57/2007	2.1.3	2.1.3	TRUE
A/chicken/Indonesia/Soppeng1631-71/2007	2.1.3	2.1.3	TRUE
A/chicken/Jembrana/BBVD-300/2006	2.1.3	2.1.3	TRUE
A/chicken/Klungkung/BBVD-279/2007	2.1.3	2.1.3	TRUE
A/chicken/Madiun/BBVW1420/2005	2.1.3	2.1.3	TRUE
A/chicken/Tabanan/BBVD-307/2007	2.1.3	2.1.3	TRUE
A/chicken/West_Java/GARUT-MAY/2006	2.1.3	2.1.3	TRUE
A/duck/Bangli/BBVD-246/2007	2.1.3	2.1.3	TRUE
A/duck/Bantul/BBVW-387-23310/2007	2.1.3	2.1.3	TRUE
A/Indonesia/6/2005	2.1.3	2.1.3	TRUE
A/quail/Central_Java/SMRG/2006	2.1.3	2.1.3	TRUE
A/swine/East_Java/UT6003/2006	2.1.3	2.1.3	TRUE
A/swine/East_Java/UT6012/2007	2.1.3	2.1.3	TRUE
A/swine/North_Sumatra/UT6034/2007	2.1.3	2.1.3	TRUE
A/swine/South_Kalimantan/UT6015/2006	2.1.3	2.1.3	TRUE
A/swine/Tabanan-Indonesia/06/2006	2.1.3	2.1.3	TRUE
A/chicken/Bali/UT2091/2005	2.1.3.1	2.1.3.1	TRUE
A/chicken/Bali/UT2092/2005	2.1.3.1	2.1.3.1	TRUE
A/chicken/East_Java/UT6020/2006	2.1.3.1	2.1.3.1	TRUE
A/chicken/East_Java/UT6021/2006	2.1.3.1	2.1.3.1	TRUE
A/chicken/EastKalimantan/UT581/2010	2.1.3.1	2.1.3.1	TRUE
A/chicken/EastKalimantan/UT582/2010	2.1.3.1	2.1.3.1	TRUE
A/chicken/Gunung_Kidal/BBVW/2005	2.1.3.1	2.1.3.1	TRUE
A/chicken/Indonesia/Wates1/2005	2.1.3.1	2.1.3.1	TRUE
A/chicken/Indonesia/Wates126/2005	2.1.3.1	2.1.3.1	TRUE
A/chicken/Indonesia/Wates130/2005	2.1.3.1	2.1.3.1	TRUE
A/chicken/Magetan/BBVW/2005	2.1.3.1	2.1.3.1	TRUE
A/chicken/Palu/BBVM-67/2010	2.1.3.1	2.1.3.1	TRUE
A/chicken/Papua/TA5/2006	2.1.3.1	2.1.3.1	TRUE
A/chicken/Papua/TB1/2006	2.1.3.1	2.1.3.1	TRUE
A/chicken/Papua/TB15/2006	2.1.3.1	2.1.3.1	TRUE
A/chicken/Sulawesi_Selatan/UT2093/2005	2.1.3.1	2.1.3.1	TRUE
A/chicken/Wajo/BBVM/2005	2.1.3.1	2.1.3.1	TRUE
A/duck/Parepare/BBVM/2005	2.1.3.1	2.1.3.1	TRUE
A/bird/Gunung_Kidul/BBVW-52-I/2010	2.1.3.2	2.1.3.2	TRUE
A/chicken/Badung/BBVD-175/2007	2.1.3.2	2.1.3.2	TRUE
A/chicken/Badung/BBVD-319ac/2007	2.1.3.2	2.1.3.2	TRUE
A/chicken/Badung/BBVD-532/2007	2.1.3.2	2.1.3.2	TRUE
A/chicken/Bangli/BBVD-343/2007	2.1.3.2	2.1.3.2	TRUE
A/chicken/Bangli/BBVD-387ab/2007	2.1.3.2	2.1.3.2	TRUE
A/chicken/Bangli/BBVD-555ab/2007	2.1.3.2	2.1.3.2	TRUE
A/chicken/Bangli/BBVD-563/2007	2.1.3.2	2.1.3.2	TRUE
A/chicken/Banjarbaru/BPPVRV-26/2010	2.1.3.2	2.1.3.2	TRUE
A/chicken/Bantul/BBVW-446-24453/2007	2.1.3.2	2.1.3.2	TRUE
A/chicken/Bantul/BBVW-446-24456/2007	2.1.3.2	2.1.3.2	TRUE
A/chicken/Bantul/BBVW-482-22233/2007	2.1.3.2	2.1.3.2	TRUE
A/chicken/Banyumas/BBVW-1555b-XII/2008	2.1.3.2	2.1.3.2	TRUE
A/chicken/Denpasar/BBVD-145/2007	2.1.3.2	2.1.3.2	TRUE
A/chicken/Denpasar/BBVD-291/2007	2.1.3.2	2.1.3.2	TRUE
A/chicken/Denpasar/BBVD-430/2007	2.1.3.2	2.1.3.2	TRUE
A/chicken/Denpasar/BBVD-494/2007	2.1.3.2	2.1.3.2	TRUE
A/chicken/EastKalimantan/UT498/2010	2.1.3.2	2.1.3.2	TRUE
A/chicken/EastKalimantan/UT511/2010	2.1.3.2	2.1.3.2	TRUE
A/chicken/Flores_Timur/BBVD-256/2007	2.1.3.2	2.1.3.2	TRUE
A/chicken/Gianyar/BBVD-429/2007	2.1.3.2	2.1.3.2	TRUE
A/chicken/Gianyar/BBVD-458/2007	2.1.3.2	2.1.3.2	TRUE
A/chicken/Indonesia/Agam1631-3/2006	2.1.3.2	2.1.3.2	TRUE
A/chicken/Indonesia/Bandung1631-49/2006	2.1.3.2	2.1.3.2	TRUE
A/chicken/Indonesia/Belitung_Timor1631-18/2006	2.1.3.2	2.1.3.2	TRUE
A/chicken/Indonesia/D10014/2010	2.1.3.2	2.1.3.2	TRUE
A/chicken/Indonesia/D10015/2010	2.1.3.2	2.1.3.2	TRUE
A/chicken/Indonesia/Garut1631-51/2006	2.1.3.2	2.1.3.2	TRUE
A/chicken/Indonesia/Gunung_Kidul1631-33/2006	2.1.3.2	2.1.3.2	TRUE
A/chicken/Indonesia/Lampung1631-23/2006	2.1.3.2	2.1.3.2	TRUE
A/chicken/Indonesia/Padang1631-1/2006	2.1.3.2	2.1.3.2	TRUE
A/chicken/Indonesia/Pekenbaru1631-11/2006	2.1.3.2	2.1.3.2	TRUE
A/chicken/Indonesia/Rejang_Lebong1631-22/2006	2.1.3.2	2.1.3.2	TRUE
A/chicken/Indonesia/Semerang1631-62/2007	2.1.3.2	2.1.3.2	TRUE
A/chicken/Indonesia/Siak1631-2/2006	2.1.3.2	2.1.3.2	TRUE
A/chicken/Indonesia/SmiWN18/2009	2.1.3.2	2.1.3.2	TRUE
A/chicken/Indonesia/Tanggerang_1/2007	2.1.3.2	2.1.3.2	TRUE
A/chicken/Jembrana/BBVD-273/2007	2.1.3.2	2.1.3.2	TRUE
A/chicken/Jombang/BBVW-166-III/2010	2.1.3.2	2.1.3.2	TRUE
A/chicken/Kapuas/BPPVRV-342/2009	2.1.3.2	2.1.3.2	TRUE
A/chicken/Klaten/BBVW-109-II/2010	2.1.3.2	2.1.3.2	TRUE
A/chicken/Klungkung/BBVD-225/2007	2.1.3.2	2.1.3.2	TRUE
A/chicken/Klungkung/BBVD-455/2007	2.1.3.2	2.1.3.2	TRUE
A/chicken/Klungkung/BBVD-484/2007	2.1.3.2	2.1.3.2	TRUE
A/chicken/Kudus/BBVW-1186-IX/2009	2.1.3.2	2.1.3.2	TRUE
A/chicken/Kulon_Progo/BBVW-453-11055/2007	2.1.3.2	2.1.3.2	TRUE
A/chicken/Kulon_Progo/BBVW-610-11019/2007	2.1.3.2	2.1.3.2	TRUE
A/chicken/Kulon_Progo/BBVW-667-604/2007	2.1.3.2	2.1.3.2	TRUE
A/chicken/Kulon_Progo/BBVW-667-605/2007	2.1.3.2	2.1.3.2	TRUE
A/chicken/Kulon_Progo/BBVW-822-545/2007	2.1.3.2	2.1.3.2	TRUE
A/chicken/Kulon_Progo/BBVW-855-633/2007	2.1.3.2	2.1.3.2	TRUE
A/chicken/Kulon_Progo/BBVW-922-511/2007	2.1.3.2	2.1.3.2	TRUE
A/chicken/Kuningan/BBVW-1004-VI/2009	2.1.3.2	2.1.3.2	TRUE
A/chicken/Lampung/BPPVRIII-10-161/2010	2.1.3.2	2.1.3.2	TRUE
A/chicken/Magelang/BBVW-662-762A/2007	2.1.3.2	2.1.3.2	TRUE
A/chicken/Magelang/BBVW-662-763/2007	2.1.3.2	2.1.3.2	TRUE
A/chicken/Magelang/BBVW-662-764/2007	2.1.3.2	2.1.3.2	TRUE
A/chicken/Magelang/BBVW-680-744/2007	2.1.3.2	2.1.3.2	TRUE
A/chicken/Murao_Jambi/BBPV-II/2005	2.1.3.2	2.1.3.2	TRUE
A/chicken/Pakun_Baru/BPPV-II/2005	2.1.3.2	2.1.3.2	TRUE
A/chicken/Riau/UT531/2010	2.1.3.2	2.1.3.2	TRUE
A/chicken/Sleman/BBVW-180-III/2010	2.1.3.2	2.1.3.2	TRUE
A/chicken/Sleman/BBVW-28-95/2008	2.1.3.2	2.1.3.2	TRUE
A/chicken/Sleman/BBVW-493-214/2007	2.1.3.2	2.1.3.2	TRUE
A/chicken/Sleman/BBVW-626-233/2007	2.1.3.2	2.1.3.2	TRUE
A/chicken/Sleman/BBVW-626-234/2007	2.1.3.2	2.1.3.2	TRUE
A/chicken/Sleman/BBVW-663-55/2007	2.1.3.2	2.1.3.2	TRUE
A/chicken/Sleman/BBVW-71-231/2008	2.1.3.2	2.1.3.2	TRUE
A/chicken/Sleman/BBVW-82-65/2008	2.1.3.2	2.1.3.2	TRUE
A/chicken/SouthKalimantan/UT521/2010	2.1.3.2	2.1.3.2	TRUE
A/chicken/Tabanan/BBVD-339/2007	2.1.3.2	2.1.3.2	TRUE
A/chicken/Tabanan/BBVD-461/2007	2.1.3.2	2.1.3.2	TRUE
A/chicken/Tasikmalaya/BBVW-991-VI/2009	2.1.3.2	2.1.3.2	TRUE
A/chicken/Temanggung/BBVW-1203d-VIII/2009	2.1.3.2	2.1.3.2	TRUE
A/chicken/West_Java/PWT-WIJ/2006	2.1.3.2	2.1.3.2	TRUE
A/chicken/West_Java/SMI-CSLK-EB/2006	2.1.3.2	2.1.3.2	TRUE
A/chicken/West_Java/SMI-CSLK-EC/2006	2.1.3.2	2.1.3.2	TRUE
A/chicken/West_Java/SMI-ENDRI1/2006	2.1.3.2	2.1.3.2	TRUE
A/chicken/West_Java/SMI-ENDRI2/2006	2.1.3.2	2.1.3.2	TRUE
A/chicken/West_Java/SMI-PAT/2006	2.1.3.2	2.1.3.2	TRUE
A/chicken/West_Java/TASIK1/2006	2.1.3.2	2.1.3.2	TRUE
A/chicken/West_Java/TASIK2/2006	2.1.3.2	2.1.3.2	TRUE
A/chicken/West_Java/TASIKSOB/2006	2.1.3.2	2.1.3.2	TRUE
A/chicken/West_Java/TASIKSOL/2006	2.1.3.2	2.1.3.2	TRUE
A/duck/Bantul/BBVW-1005-24442/2007	2.1.3.2	2.1.3.2	TRUE
A/duck/Bantul/BBVW-224-24466/2007	2.1.3.2	2.1.3.2	TRUE
A/duck/Bantul/BBVW-358-24381/2007	2.1.3.2	2.1.3.2	TRUE
A/duck/Indramayu/BBPW109/2006	2.1.3.2	2.1.3.2	TRUE
A/duck/Kulon_Progo/BBVW-618-11001/2007	2.1.3.2	2.1.3.2	TRUE
A/duck/Kulon_Progo/BBVW-950-13267/2007	2.1.3.2	2.1.3.2	TRUE
A/duck/Magelang/BBVW-24-44380/2008	2.1.3.2	2.1.3.2	TRUE
A/duck/Magelang/BBVW-604-44401/2007	2.1.3.2	2.1.3.2	TRUE
A/duck/Magelang/BBVW-680-41050/2007	2.1.3.2	2.1.3.2	TRUE
A/duck/Magelang/BBVW-680-41051/2007	2.1.3.2	2.1.3.2	TRUE
A/duck/Magelang/BBVW-680-41052/2007	2.1.3.2	2.1.3.2	TRUE
A/duck/Sleman/BBVW-379-34423/2007	2.1.3.2	2.1.3.2	TRUE
A/duck/Sleman/BBVW-598-32226/2007	2.1.3.2	2.1.3.2	TRUE
A/duck/Sleman/BBVW-598-32237/2007	2.1.3.2	2.1.3.2	TRUE
A/duck/Sleman/BBVW-599-33289/2007	2.1.3.2	2.1.3.2	TRUE
A/feline/Indonesia/CDC1/2006	2.1.3.2	2.1.3.2	TRUE
A/Indonesia/160H/2005	2.1.3.2	2.1.3.2	TRUE
A/Indonesia/175H/2005	2.1.3.2	2.1.3.2	TRUE
A/Indonesia/195H/2005	2.1.3.2	2.1.3.2	TRUE
A/Indonesia/239H/2005	2.1.3.2	2.1.3.2	TRUE
A/Indonesia/245H/2005	2.1.3.2	2.1.3.2	TRUE
A/Indonesia/283H/2006	2.1.3.2	2.1.3.2	TRUE
A/Indonesia/286H/2006	2.1.3.2	2.1.3.2	TRUE
A/Indonesia/292H/2006	2.1.3.2	2.1.3.2	TRUE
A/Indonesia/298H/2006	2.1.3.2	2.1.3.2	TRUE
A/Indonesia/304H/2006	2.1.3.2	2.1.3.2	TRUE
A/Indonesia/341H/2006	2.1.3.2	2.1.3.2	TRUE
A/Indonesia/5/2005	2.1.3.2	2.1.3.2	TRUE
A/Indonesia/542H/2006	2.1.3.2	2.1.3.2	TRUE
A/Indonesia/567H/2006	2.1.3.2	2.1.3.2	TRUE
A/Indonesia/569H/2006	2.1.3.2	2.1.3.2	TRUE
A/Indonesia/583H/2006	2.1.3.2	2.1.3.2	TRUE
A/Indonesia/604H/2006	2.1.3.2	2.1.3.2	TRUE
A/Indonesia/7/2005	2.1.3.2	2.1.3.2	TRUE
A/Indonesia/7261/2008	2.1.3.2	2.1.3.2	TRUE
A/Indonesia/7272/2008	2.1.3.2	2.1.3.2	TRUE
A/Indonesia/7379/2008	2.1.3.2	2.1.3.2	TRUE
A/Indonesia/8228/2008	2.1.3.2	2.1.3.2	TRUE
A/Indonesia/CDC1031/2007	2.1.3.2	2.1.3.2	TRUE
A/Indonesia/CDC1031RE2/2007	2.1.3.2	2.1.3.2	TRUE
A/Indonesia/CDC1032/2007	2.1.3.2	2.1.3.2	TRUE
A/Indonesia/CDC1032N/2007	2.1.3.2	2.1.3.2	TRUE
A/Indonesia/CDC1046/2007	2.1.3.2	2.1.3.2	TRUE
A/Indonesia/CDC1047S/2007	2.1.3.2	2.1.3.2	TRUE
A/Indonesia/CDC184/2005	2.1.3.2	2.1.3.2	TRUE
A/Indonesia/CDC194P/2005	2.1.3.2	2.1.3.2	TRUE
A/Indonesia/CDC287T/2005	2.1.3.2	2.1.3.2	TRUE
A/Indonesia/CDC292N/2005	2.1.3.2	2.1.3.2	TRUE
A/Indonesia/CDC326/2006	2.1.3.2	2.1.3.2	TRUE
A/Indonesia/CDC326N/2006	2.1.3.2	2.1.3.2	TRUE
A/Indonesia/CDC326N2/2006	2.1.3.2	2.1.3.2	TRUE
A/Indonesia/CDC329/2006	2.1.3.2	2.1.3.2	TRUE
A/Indonesia/CDC357/2006	2.1.3.2	2.1.3.2	TRUE
A/Indonesia/CDC370E/2006	2.1.3.2	2.1.3.2	TRUE
A/Indonesia/CDC370T/2006	2.1.3.2	2.1.3.2	TRUE
A/Indonesia/CDC390/2006	2.1.3.2	2.1.3.2	TRUE
A/Indonesia/CDC523/2006	2.1.3.2	2.1.3.2	TRUE
A/Indonesia/CDC523E/2006	2.1.3.2	2.1.3.2	TRUE
A/Indonesia/CDC582/2006	2.1.3.2	2.1.3.2	TRUE
A/Indonesia/CDC610/2006	2.1.3.2	2.1.3.2	TRUE
A/Indonesia/CDC623E/2006	2.1.3.2	2.1.3.2	TRUE
A/Indonesia/CDC624/2006	2.1.3.2	2.1.3.2	TRUE
A/Indonesia/CDC624E/2006	2.1.3.2	2.1.3.2	TRUE
A/Indonesia/CDC634/2006	2.1.3.2	2.1.3.2	TRUE
A/Indonesia/CDC634P/2006	2.1.3.2	2.1.3.2	TRUE
A/Indonesia/CDC644/2006	2.1.3.2	2.1.3.2	TRUE
A/Indonesia/CDC644T/2006	2.1.3.2	2.1.3.2	TRUE
A/Indonesia/CDC669/2006	2.1.3.2	2.1.3.2	TRUE
A/Indonesia/CDC669P/2006	2.1.3.2	2.1.3.2	TRUE
A/Indonesia/CDC699/2006	2.1.3.2	2.1.3.2	TRUE
A/Indonesia/CDC7/2005	2.1.3.2	2.1.3.2	TRUE
A/Indonesia/CDC739/2006	2.1.3.2	2.1.3.2	TRUE
A/Indonesia/CDC742/2006	2.1.3.2	2.1.3.2	TRUE
A/Indonesia/CDC759/2006	2.1.3.2	2.1.3.2	TRUE
A/Indonesia/CDC835/2006	2.1.3.2	2.1.3.2	TRUE
A/Indonesia/CDC836/2006	2.1.3.2	2.1.3.2	TRUE
A/Indonesia/CDC836T/2006	2.1.3.2	2.1.3.2	TRUE
A/Indonesia/CDC887/2006	2.1.3.2	2.1.3.2	TRUE
A/Indonesia/CDC938/2006	2.1.3.2	2.1.3.2	TRUE
A/Indonesia/CDC938E/2006	2.1.3.2	2.1.3.2	TRUE
A/Indonesia/CDC940/2006	2.1.3.2	2.1.3.2	TRUE
A/Indonesia/NIHRD11073/2011(H5N1)	2.1.3.2	2.1.3.2	TRUE
A/Indonesia/NIHRD11771/2011(H5N1)	2.1.3.2	2.1.3.2	TRUE
A/Indonesia/NIHRD11815/2011(H5N1)	2.1.3.2	2.1.3.2	TRUE
A/Indonesia/TLL001/2006	2.1.3.2	2.1.3.2	TRUE
A/Indonesia/TLL002/2006	2.1.3.2	2.1.3.2	TRUE
A/Indonesia/TLL003/2006	2.1.3.2	2.1.3.2	TRUE
A/Indonesia/TLL004/2006	2.1.3.2	2.1.3.2	TRUE
A/Indonesia/TLL006/2006	2.1.3.2	2.1.3.2	TRUE
A/Indonesia/TLL007/2006	2.1.3.2	2.1.3.2	TRUE
A/Indonesia/TLL008/2006	2.1.3.2	2.1.3.2	TRUE
A/Indonesia/TLL009/2006	2.1.3.2	2.1.3.2	TRUE
A/Indonesia/TLL010/2006	2.1.3.2	2.1.3.2	TRUE
A/Indonesia/TLL012/2006	2.1.3.2	2.1.3.2	TRUE
A/Indonesia/TLL014/2006	2.1.3.2	2.1.3.2	TRUE
A/Muscovy_duck/Indonesia/Kedri1631-24/2006	2.1.3.2	2.1.3.2	TRUE
A/Muscovy_duck/Jakarta/HABWIN/2006	2.1.3.2	2.1.3.2	TRUE
A/peaceful_dove/Denpasar/BBVD-480/2007	2.1.3.2	2.1.3.2	TRUE
A/pigeon/Indonesia/Rokhit1631-6/2006	2.1.3.2	2.1.3.2	TRUE
A/quail/Jakarta/JU1/2006	2.1.3.2	2.1.3.2	TRUE
A/quail/Klaten/BBVW-110-II/2010	2.1.3.2	2.1.3.2	TRUE
A/swan/Indonesia/Malang1631-61/2007	2.1.3.2	2.1.3.2	TRUE
A/tree_sparrow/Indonesia/D10013/2010	2.1.3.2	2.1.3.2	TRUE
A/chicken/Agam/BPPVRII-142/2009	2.1.3.3	2.1.3.3	TRUE
A/chicken/Agam/BPPVRII-682/2009	2.1.3.3	2.1.3.3	TRUE
A/chicken/Bandar_Lampung/BBPVIII/2006	2.1.3.3	2.1.3.3	TRUE
A/chicken/Banten/UT6025/2006	2.1.3.3	2.1.3.3	TRUE
A/chicken/East_Java/UT6017/2006	2.1.3.3	2.1.3.3	TRUE
A/chicken/East_Java/UT6044/2007	2.1.3.3	2.1.3.3	TRUE
A/chicken/East_Java/UT6045/2007	2.1.3.3	2.1.3.3	TRUE
A/chicken/Indonesia/Bangka_Seletan1631-20/2006	2.1.3.3	2.1.3.3	TRUE
A/chicken/Indonesia/Bangka_Seletan1631-21/2006	2.1.3.3	2.1.3.3	TRUE
A/chicken/Indonesia/CDC25/2005	2.1.3.3	2.1.3.3	TRUE
A/chicken/Palembang/BPPV-III/2005	2.1.3.3	2.1.3.3	TRUE
A/chicken/Payakumbuh/BPPVRII-236/2009	2.1.3.3	2.1.3.3	TRUE
A/chicken/Sembawa/BPPV-III/2005	2.1.3.3	2.1.3.3	TRUE
A/chicken/South_Kalimantan/UT6028/2006	2.1.3.3	2.1.3.3	TRUE
A/chicken/South_Kalimantan/UT6029/2006	2.1.3.3	2.1.3.3	TRUE
A/chicken/Tanah_Datar/BPPVRII-770/2009	2.1.3.3	2.1.3.3	TRUE
A/chicken/Way_Kanan/BBPVIII/2006	2.1.3.3	2.1.3.3	TRUE
A/duck/Jakarta/Slmt306/2006	2.1.3.3	2.1.3.3	TRUE
A/swine/East_Java/UT6010/2007	2.1.3.3	2.1.3.3	TRUE
A/swine/North_Sumatra/UT6004/2006	2.1.3.3	2.1.3.3	TRUE
A/chicken/Banten/Pdgl-Kas/2004	2.1.1	2.1.1	TRUE
A/chicken/Purworejo/BBVW/2005	2.1.1	2.1.1	TRUE
A/Muscovy_duck/Jakarta/DKI-Uwit/2004	2.1.1	2.1.1	TRUE
A/Anas_acuta/Slovenia/470/06	2.2.1	2.2.1	TRUE
A/Ardea_cinerea/Slovenia/185/06	2.2.1	2.2.1	TRUE
A/cat/Austria/649/2006	2.2.1	2.2.1	TRUE
A/chicken/Dambovita/RO-AI-131/2006	2.2.1	2.2.1	TRUE
A/chicken/Egypt/06207-NLQP/2006	2.2.1	2.2.1	TRUE
A/chicken/Egypt/06459-3-NLQP/2006	2.2.1	2.2.1	TRUE
A/chicken/Egypt/06541-NLQP/2006	2.2.1	2.2.1	TRUE
A/chicken/Egypt/06553-NLQP/2006	2.2.1	2.2.1	TRUE
A/chicken/Egypt/06612-NLQP/2006	2.2.1	2.2.1	TRUE
A/chicken/Egypt/06959-NLQP/2006	2.2.1	2.2.1	TRUE
A/chicken/Egypt/07118-NLQP/2007	2.2.1	2.2.1	TRUE
A/chicken/Egypt/07125-NLQP/2007	2.2.1	2.2.1	TRUE
A/chicken/Egypt/07175-NLQP/2007	2.2.1	2.2.1	TRUE
A/chicken/Egypt/07181-NLQP/2007	2.2.1	2.2.1	TRUE
A/chicken/Egypt/07480S-NLQP/2007	2.2.1	2.2.1	TRUE
A/chicken/Egypt/07665S-NLQP/2007	2.2.1	2.2.1	TRUE
A/chicken/Egypt/0811-NLQP/2008	2.2.1	2.2.1	TRUE
A/chicken/Egypt/08124S-NLQP/2008	2.2.1	2.2.1	TRUE
A/chicken/Egypt/0813-NLQP/2008	2.2.1	2.2.1	TRUE
A/chicken/Egypt/0814S-NLQP/2008	2.2.1	2.2.1	TRUE
A/chicken/Egypt/0823-NLQP/2008	2.2.1	2.2.1	TRUE
A/chicken/Egypt/0836S-NLQP/2008	2.2.1	2.2.1	TRUE
A/chicken/Egypt/08371S-NLQP/2008	2.2.1	2.2.1	TRUE
A/chicken/Egypt/0838-NLQP/2008	2.2.1	2.2.1	TRUE
A/chicken/Egypt/0841-NLQP/2008	2.2.1	2.2.1	TRUE
A/chicken/Egypt/0847-NLQP/2008	2.2.1	2.2.1	TRUE
A/chicken/Egypt/0850-NLQP/2008	2.2.1	2.2.1	TRUE
A/chicken/Egypt/085-NLQP/2008	2.2.1	2.2.1	TRUE
A/chicken/Egypt/0870-NLQP/2008	2.2.1	2.2.1	TRUE
A/chicken/Egypt/0875S-NLQP/2008	2.2.1	2.2.1	TRUE
A/chicken/Egypt/0883-NLQP/2008	2.2.1	2.2.1	TRUE
A/chicken/Egypt/088-NLQP/2008	2.2.1	2.2.1	TRUE
A/chicken/Egypt/0891/2008	2.2.1	2.2.1	TRUE
A/chicken/Egypt/0894-NLQP/2008	2.2.1	2.2.1	TRUE
A/chicken/Egypt/0896-NLQP/2008	2.2.1	2.2.1	TRUE
A/chicken/Egypt/0910-NLQP/2009	2.2.1	2.2.1	TRUE
A/chicken/Egypt/091317s/2009	2.2.1	2.2.1	TRUE
A/chicken/Egypt/0915-NLQP/2009	2.2.1	2.2.1	TRUE
A/chicken/Egypt/0918Q-NLQP/2009	2.2.1	2.2.1	TRUE
A/chicken/Egypt/0920-NLQP/2009	2.2.1	2.2.1	TRUE
A/chicken/Egypt/09279S-NLQP/2009	2.2.1	2.2.1	TRUE
A/chicken/Egypt/092L-NLQP/2009	2.2.1	2.2.1	TRUE
A/chicken/Egypt/092-NLQP/2009	2.2.1	2.2.1	TRUE
A/chicken/Egypt/093smg-NLQP/2009	2.2.1	2.2.1	TRUE
A/chicken/Egypt/0945-NLQP/2009	2.2.1	2.2.1	TRUE
A/chicken/Egypt/09485s-NLQP/2009	2.2.1	2.2.1	TRUE
A/chicken/Egypt/0956-NLQP/2009	2.2.1	2.2.1	TRUE
A/chicken/Egypt/0960-NLQP/2009	2.2.1	2.2.1	TRUE
A/chicken/Egypt/0962S-NLQP/2009	2.2.1	2.2.1	TRUE
A/chicken/Egypt/0987alb-NLQP/2009	2.2.1	2.2.1	TRUE
A/chicken/Egypt/0987-NLQP/2009	2.2.1	2.2.1	TRUE
A/chicken/Egypt/1/2006	2.2.1	2.2.1	TRUE
A/chicken/Egypt/1012sf/2010	2.2.1	2.2.1	TRUE
A/chicken/Egypt/101604v/2010	2.2.1	2.2.1	TRUE
A/chicken/Egypt/10189s/2010	2.2.1	2.2.1	TRUE
A/chicken/Egypt/1020d/2010	2.2.1	2.2.1	TRUE
A/chicken/Egypt/1021L/2010	2.2.1	2.2.1	TRUE
A/chicken/Egypt/1022L/2010	2.2.1	2.2.1	TRUE
A/chicken/Egypt/1029/2010	2.2.1	2.2.1	TRUE
A/chicken/Egypt/102d/2010	2.2.1	2.2.1	TRUE
A/chicken/Egypt/1034/2010	2.2.1	2.2.1	TRUE
A/chicken/Egypt/1034qd/2010	2.2.1	2.2.1	TRUE
A/chicken/Egypt/1035/2010	2.2.1	2.2.1	TRUE
A/chicken/Egypt/1036/2010	2.2.1	2.2.1	TRUE
A/chicken/Egypt/1052g/2010	2.2.1	2.2.1	TRUE
A/chicken/Egypt/1058sf/2010	2.2.1	2.2.1	TRUE
A/chicken/Egypt/1078-NAMRU3/2006	2.2.1	2.2.1	TRUE
A/chicken/Egypt/1079-NAMRU3/2007	2.2.1	2.2.1	TRUE
A/chicken/Egypt/1080-NAMRU3/2006	2.2.1	2.2.1	TRUE
A/chicken/Egypt/1081-NAMRU3/2006	2.2.1	2.2.1	TRUE
A/chicken/Egypt/10845-NAMRU3/2006	2.2.1	2.2.1	TRUE
A/chicken/Egypt/1129N3-HK9/2007	2.2.1	2.2.1	TRUE
A/chicken/Egypt/12378N3-CLEVB/2006	2.2.1	2.2.1	TRUE
A/chicken/Egypt/12379N3-CLEVB/2006	2.2.1	2.2.1	TRUE
A/chicken/Egypt/1300-NAMRU3/2007	2.2.1	2.2.1	TRUE
A/chicken/Egypt/15NLQP-CLEVB244/2008	2.2.1	2.2.1	TRUE
A/chicken/Egypt/1709-1VIR08/2007	2.2.1	2.2.1	TRUE
A/chicken/Egypt/1709-2/2008	2.2.1	2.2.1	TRUE
A/chicken/Egypt/1709-4VIR08/2007	2.2.1	2.2.1	TRUE
A/chicken/Egypt/1889N3-SM26/2007	2.2.1	2.2.1	TRUE
A/chicken/Egypt/1890N3-HK45/2007	2.2.1	2.2.1	TRUE
A/chicken/Egypt/1892N3-HK49/2007	2.2.1	2.2.1	TRUE
A/chicken/Egypt/2253-1/2006	2.2.1	2.2.1	TRUE
A/chicken/Egypt/22NLQP-CLEVB232/2008	2.2.1	2.2.1	TRUE
A/chicken/Egypt/2628-1/2007	2.2.1	2.2.1	TRUE
A/chicken/Egypt/2628-2/2007	2.2.1	2.2.1	TRUE
A/chicken/Egypt/2628-3/2007	2.2.1	2.2.1	TRUE
A/chicken/Egypt/2628-4/2007	2.2.1	2.2.1	TRUE
A/chicken/Egypt/3/2006	2.2.1	2.2.1	TRUE
A/chicken/Egypt/3044NAMRU3-CLEVB59/2007	2.2.1	2.2.1	TRUE
A/chicken/Egypt/3045NAMRU3-CLEVB60/2007	2.2.1	2.2.1	TRUE
A/chicken/Egypt/3046NAMRU3-CLEVB62/2007	2.2.1	2.2.1	TRUE
A/chicken/Egypt/3049NAMRU3-CLEVB75/2007	2.2.1	2.2.1	TRUE
A/chicken/Egypt/3051NAMRU3-CLEVB78/2007	2.2.1	2.2.1	TRUE
A/chicken/Egypt/3052NAMRU3-CLEVB104/2007	2.2.1	2.2.1	TRUE
A/chicken/Egypt/452-2/2007	2.2.1	2.2.1	TRUE
A/chicken/Egypt/5169-2/2007	2.2.1	2.2.1	TRUE
A/chicken/Egypt/5169-3/2007	2.2.1	2.2.1	TRUE
A/chicken/Egypt/5610NAMRU3-F3/2006	2.2.1	2.2.1	TRUE
A/chicken/Egypt/5611NAMRU3-AN/2006	2.2.1	2.2.1	TRUE
A/chicken/Egypt/5612NAMRU3-S/2006	2.2.1	2.2.1	TRUE
A/chicken/Egypt/9383NAMRU3-CLEVB112/2007	2.2.1	2.2.1	TRUE
A/chicken/Egypt/9384NAMRU3-CLEVB118/2007	2.2.1	2.2.1	TRUE
A/chicken/Egypt/9385NAMRU3-CLEVB125/2007	2.2.1	2.2.1	TRUE
A/chicken/Egypt/9386NAMRU3-CLEVB136/2007	2.2.1	2.2.1	TRUE
A/chicken/Egypt/9387NAMRU3-CLEVB148/2007	2.2.1	2.2.1	TRUE
A/chicken/Egypt/9388NAMRU3-CLEVB149/2007	2.2.1	2.2.1	TRUE
A/chicken/Egypt/9389NAMRU3-CLEVB150/2007	2.2.1	2.2.1	TRUE
A/chicken/Egypt/9390NAMRU3-CLEVB157/2007	2.2.1	2.2.1	TRUE
A/chicken/Egypt/9391NAMRU3-CLEVB158/2007	2.2.1	2.2.1	TRUE
A/chicken/Egypt/9392NAMRU3-CLEVB167/2007	2.2.1	2.2.1	TRUE
A/chicken/Egypt/9396NAMRU3-CLEVB187/2007	2.2.1	2.2.1	TRUE
A/chicken/Egypt/9397NAMRU3-CLEVB188/2007	2.2.1	2.2.1	TRUE
A/chicken/Egypt/9400NAMRU3-CLEVB211/2007	2.2.1	2.2.1	TRUE
A/chicken/Egypt/960N3-004/2006	2.2.1	2.2.1	TRUE
A/chicken/Egypt/C1Li9/2007	2.2.1	2.2.1	TRUE
A/chicken/Egypt/C1Tr13/2007	2.2.1	2.2.1	TRUE
A/chicken/Egypt/C3Br11/2007	2.2.1	2.2.1	TRUE
A/chicken/Egypt/F3/2006	2.2.1	2.2.1	TRUE
A/chicken/Egypt/F4/2006	2.2.1	2.2.1	TRUE
A/chicken/Egypt/F6/2007	2.2.1	2.2.1	TRUE
A/chicken/Egypt/R1/2006	2.2.1	2.2.1	TRUE
A/chicken/Egypt/R2/2007	2.2.1	2.2.1	TRUE
A/chicken/Egypt/R3/2007	2.2.1	2.2.1	TRUE
A/chicken/Egypt/R6/2007	2.2.1	2.2.1	TRUE
A/chicken/Gaza/450/2006	2.2.1	2.2.1	TRUE
A/chicken/Gaza/713/2006	2.2.1	2.2.1	TRUE
A/chicken/Gaza/714/2006	2.2.1	2.2.1	TRUE
A/chicken/Israel/625/2006	2.2.1	2.2.1	TRUE
A/chicken/Nigeria/08RS848-6/2006	2.2.1	2.2.1	TRUE
A/chicken/Nigeria/08RS848-8/2006	2.2.1	2.2.1	TRUE
A/chicken/Nigeria/228-10/2006	2.2.1	2.2.1	TRUE
A/chicken/Nigeria/SO294/2006	2.2.1	2.2.1	TRUE
A/chicken/Nigeria/SO452/2006	2.2.1	2.2.1	TRUE
A/chicken/Nigeria/SO457/2006	2.2.1	2.2.1	TRUE
A/chicken/Nigeria/SO461/2006	2.2.1	2.2.1	TRUE
A/chicken/Nigeria/SO493/2006	2.2.1	2.2.1	TRUE
A/chicken/Qalubia/1/2006	2.2.1	2.2.1	TRUE
A/common_bussard/Bavaria/2/2006	2.2.1	2.2.1	TRUE
A/common_pochard/France/06167-2.1/2006	2.2.1	2.2.1	TRUE
A/Cygnus_olor/Czech_Republic/5170/2006	2.2.1	2.2.1	TRUE
A/Cygnus_olor/Czech_Republic/6206/06	2.2.1	2.2.1	TRUE
A/Cygnus_olor/Czech_Republic/7208/06	2.2.1	2.2.1	TRUE
A/cygnus_olor/Italy/808/2006	2.2.1	2.2.1	TRUE
A/cygnus_olor/Slovenia/156/06	2.2.1	2.2.1	TRUE
A/domestic_goose/Constanta/RO-AI-008/2005	2.2.1	2.2.1	TRUE
A/duck/Egypt/07264S-NLQP/2007	2.2.1	2.2.1	TRUE
A/duck/Egypt/07322S-NLQP/2007	2.2.1	2.2.1	TRUE
A/duck/Egypt/08425S-NLQP/2008	2.2.1	2.2.1	TRUE
A/duck/Egypt/0845S-NLQP/2008	2.2.1	2.2.1	TRUE
A/duck/Egypt/08561S-NLQP/2008	2.2.1	2.2.1	TRUE
A/duck/Egypt/0867-NLQP/2008	2.2.1	2.2.1	TRUE
A/duck/Egypt/0871/2008	2.2.1	2.2.1	TRUE
A/duck/Egypt/0877-NLQP/2008	2.2.1	2.2.1	TRUE
A/duck/Egypt/09118sm-NLQP/2009	2.2.1	2.2.1	TRUE
A/duck/Egypt/0912-NLQP/2009	2.2.1	2.2.1	TRUE
A/duck/Egypt/0918-NLQP/2009	2.2.1	2.2.1	TRUE
A/duck/Egypt/09238sm-NLQP/2009	2.2.1	2.2.1	TRUE
A/duck/Egypt/0926-NLQP/2009	2.2.1	2.2.1	TRUE
A/duck/Egypt/09274sm-NLQP/2009	2.2.1	2.2.1	TRUE
A/duck/Egypt/0930smL-NLQP/2009	2.2.1	2.2.1	TRUE
A/duck/Egypt/09315s-NLQP/2009	2.2.1	2.2.1	TRUE
A/duck/Egypt/09332sm-NLQP/2009	2.2.1	2.2.1	TRUE
A/duck/Egypt/09339S-NLQP/2009	2.2.1	2.2.1	TRUE
A/duck/Egypt/09349S-NLQP/2009	2.2.1	2.2.1	TRUE
A/duck/Egypt/0934sm-NLQP/2009	2.2.1	2.2.1	TRUE
A/duck/Egypt/093L-NLQP/2009	2.2.1	2.2.1	TRUE
A/duck/Egypt/093-NLQP/2009	2.2.1	2.2.1	TRUE
A/duck/Egypt/0945smf-NLQP/2009	2.2.1	2.2.1	TRUE
A/duck/Egypt/0964-NLQP/2009	2.2.1	2.2.1	TRUE
A/duck/Egypt/0967smf-NLQP/2009	2.2.1	2.2.1	TRUE
A/duck/Egypt/0969smL-NLQP/2009	2.2.1	2.2.1	TRUE
A/duck/Egypt/0970-NLQP/2009	2.2.1	2.2.1	TRUE
A/duck/Egypt/0971SM-NLQP/2009	2.2.1	2.2.1	TRUE
A/duck/Egypt/0972-NLQP/2009	2.2.1	2.2.1	TRUE
A/duck/Egypt/0982-NLQP/2009	2.2.1	2.2.1	TRUE
A/duck/Egypt/0984smf-NLQP/2009	2.2.1	2.2.1	TRUE
A/duck/Egypt/0990SM-NLQP/2009	2.2.1	2.2.1	TRUE
A/duck/Egypt/099-NLQP/2009	2.2.1	2.2.1	TRUE
A/duck/Egypt/1011d/2010	2.2.1	2.2.1	TRUE
A/duck/Egypt/101565v/2010	2.2.1	2.2.1	TRUE
A/duck/Egypt/10157s/2010	2.2.1	2.2.1	TRUE
A/duck/Egypt/1020sd/2010	2.2.1	2.2.1	TRUE
A/duck/Egypt/1022/2010	2.2.1	2.2.1	TRUE
A/duck/Egypt/1025sf/2010	2.2.1	2.2.1	TRUE
A/duck/Egypt/103swf/2010	2.2.1	2.2.1	TRUE
A/duck/Egypt/1053/2010	2.2.1	2.2.1	TRUE
A/duck/Egypt/1063s/2010	2.2.1	2.2.1	TRUE
A/duck/Egypt/1068s/2010	2.2.1	2.2.1	TRUE
A/duck/Egypt/106d/2010	2.2.1	2.2.1	TRUE
A/duck/Egypt/1097s/2010	2.2.1	2.2.1	TRUE
A/duck/Egypt/11NLQP-CLEVB263/2008	2.2.1	2.2.1	TRUE
A/duck/Egypt/12380N3-CLEVB/2006	2.2.1	2.2.1	TRUE
A/duck/Egypt/13010N3-CLEVB/2006	2.2.1	2.2.1	TRUE
A/duck/Egypt/1301-NAMRU3/2007	2.2.1	2.2.1	TRUE
A/duck/Egypt/1709-3VIR08/2007	2.2.1	2.2.1	TRUE
A/duck/Egypt/3043NAMRU3-CLEVB56/2007	2.2.1	2.2.1	TRUE
A/duck/Egypt/3047NAMRU3-CLEVB63/2007	2.2.1	2.2.1	TRUE
A/duck/Egypt/452-1VIR07/2006	2.2.1	2.2.1	TRUE
A/duck/Egypt/5169-1/2007	2.2.1	2.2.1	TRUE
A/duck/Egypt/5169-4/2007	2.2.1	2.2.1	TRUE
A/duck/Egypt/9399NAMRU3-CLEVB202/2007	2.2.1	2.2.1	TRUE
A/duck/Egypt/D1Br12/2007	2.2.1	2.2.1	TRUE
A/duck/Egypt/D1Li4/2007	2.2.1	2.2.1	TRUE
A/duck/Egypt/D1Tr335/2007	2.2.1	2.2.1	TRUE
A/duck/Egypt/D2Br210/2007	2.2.1	2.2.1	TRUE
A/duck/Egypt/D2Li234/2007	2.2.1	2.2.1	TRUE
A/duck/Egypt/D3Li12/2007	2.2.1	2.2.1	TRUE
A/duck/Egypt/F5/2006	2.2.1	2.2.1	TRUE
A/duck/Egypt/R5/2007	2.2.1	2.2.1	TRUE
A/duck/Schaerding/1398/2006	2.2.1	2.2.1	TRUE
A/egret/Egypt/1162-NAMRU3/2006	2.2.1	2.2.1	TRUE
A/Egypt/0636-NAMRU3/2007	2.2.1	2.2.1	TRUE
A/Egypt/10211-NAMRU3/2007	2.2.1	2.2.1	TRUE
A/Egypt/10215-NAMRU3/2007	2.2.1	2.2.1	TRUE
A/Egypt/10216-NAMRU3/2007	2.2.1	2.2.1	TRUE
A/Egypt/12374-NAMRU3/2006	2.2.1	2.2.1	TRUE
A/Egypt/1394-NAMRU3/2007	2.2.1	2.2.1	TRUE
A/Egypt/14724-NAMRU3/2006	2.2.1	2.2.1	TRUE
A/Egypt/1604-NAMRU3/2007	2.2.1	2.2.1	TRUE
A/Egypt/1731-NAMRU3/2007	2.2.1	2.2.1	TRUE
A/Egypt/1902-NAMRU3/2007	2.2.1	2.2.1	TRUE
A/Egypt/2256-NAMRU3/2007	2.2.1	2.2.1	TRUE
A/Egypt/2289-NAMRU3/2008	2.2.1	2.2.1	TRUE
A/Egypt/2321-NAMRU3/2007	2.2.1	2.2.1	TRUE
A/Egypt/2331-NAMRU3/2007	2.2.1	2.2.1	TRUE
A/Egypt/2514-NAMRU3/2008	2.2.1	2.2.1	TRUE
A/Egypt/2546-NAMRU3/2008	2.2.1	2.2.1	TRUE
A/Egypt/2616-NAMRU3/2007	2.2.1	2.2.1	TRUE
A/Egypt/2620-NAMRU3/2007	2.2.1	2.2.1	TRUE
A/Egypt/2621-NAMRU3/2007	2.2.1	2.2.1	TRUE
A/Egypt/2629-NAMRU3/2007	2.2.1	2.2.1	TRUE
A/Egypt/2630-NAMRU3/2007	2.2.1	2.2.1	TRUE
A/Egypt/2631-NAMRU3/2007	2.2.1	2.2.1	TRUE
A/Egypt/2750-NAMRU3/2007	2.2.1	2.2.1	TRUE
A/Egypt/2751-NAMRU3/2007	2.2.1	2.2.1	TRUE
A/Egypt/2763-NAMRU3/2006	2.2.1	2.2.1	TRUE
A/Egypt/2782-NAMRU3/2006	2.2.1	2.2.1	TRUE
A/Egypt/2947-NAMRU3/2006	2.2.1	2.2.1	TRUE
A/Egypt/3105-NAMRU3/2006	2.2.1	2.2.1	TRUE
A/Egypt/3158-NAMRU3/2008	2.2.1	2.2.1	TRUE
A/Egypt/321/2007	2.2.1	2.2.1	TRUE
A/Egypt/3401-NAMRU3/2008	2.2.1	2.2.1	TRUE
A/Egypt/3458-NAMRU3/2006	2.2.1	2.2.1	TRUE
A/Egypt/4081-NAMRU3/2007	2.2.1	2.2.1	TRUE
A/Egypt/4082-NAMRU3/2007	2.2.1	2.2.1	TRUE
A/Egypt/4226-NAMRU3/2007	2.2.1	2.2.1	TRUE
A/Egypt/5494-NAMRU3/2006	2.2.1	2.2.1	TRUE
A/Egypt/5614-NAMRU3/2006	2.2.1	2.2.1	TRUE
A/Egypt/6251-NAMRU3/2007	2.2.1	2.2.1	TRUE
A/Egypt/7021-NAMRU3/2006	2.2.1	2.2.1	TRUE
A/Egypt/9538-NAMRU3/2009	2.2.1	2.2.1	TRUE
A/Egypt/N00001/2009	2.2.1	2.2.1	TRUE
A/Egypt/N00269/2010	2.2.1	2.2.1	TRUE
A/Egypt/N00270/2010	2.2.1	2.2.1	TRUE
A/Egypt/N00585/2009	2.2.1	2.2.1	TRUE
A/Egypt/N00605/2009	2.2.1	2.2.1	TRUE
A/Egypt/N00606/2009	2.2.1	2.2.1	TRUE
A/Egypt/N01310/2009	2.2.1	2.2.1	TRUE
A/Egypt/N01360/2010	2.2.1	2.2.1	TRUE
A/Egypt/N01644/2010	2.2.1	2.2.1	TRUE
A/Egypt/N01982/2010	2.2.1	2.2.1	TRUE
A/Egypt/N02038/2010	2.2.1	2.2.1	TRUE
A/Egypt/N02039/2009	2.2.1	2.2.1	TRUE
A/Egypt/N02127/2010	2.2.1	2.2.1	TRUE
A/Egypt/N02407/2009	2.2.1	2.2.1	TRUE
A/Egypt/N02554/2010	2.2.1	2.2.1	TRUE
A/Egypt/N02563/2009	2.2.1	2.2.1	TRUE
A/Egypt/N02752/2009	2.2.1	2.2.1	TRUE
A/Egypt/N03071/2010	2.2.1	2.2.1	TRUE
A/Egypt/N03072/2010	2.2.1	2.2.1	TRUE
A/Egypt/N03228/2009	2.2.1	2.2.1	TRUE
A/Egypt/N03272/2009	2.2.1	2.2.1	TRUE
A/Egypt/N03434/2009	2.2.1	2.2.1	TRUE
A/Egypt/N03438/2009	2.2.1	2.2.1	TRUE
A/Egypt/N03450/2009	2.2.1	2.2.1	TRUE
A/Egypt/N04316/2009	2.2.1	2.2.1	TRUE
A/Egypt/N04394/2009	2.2.1	2.2.1	TRUE
A/Egypt/N04396/2009	2.2.1	2.2.1	TRUE
A/Egypt/N04434/2010	2.2.1	2.2.1	TRUE
A/Egypt/N04526/2009	2.2.1	2.2.1	TRUE
A/Egypt/N04527/2009	2.2.1	2.2.1	TRUE
A/Egypt/N04822/2009	2.2.1	2.2.1	TRUE
A/Egypt/N04823/2009	2.2.1	2.2.1	TRUE
A/Egypt/N04979/2009	2.2.1	2.2.1	TRUE
A/Egypt/N05056/2009	2.2.1	2.2.1	TRUE
A/Egypt/N05912/2009	2.2.1	2.2.1	TRUE
A/Egypt/N08835/2009	2.2.1	2.2.1	TRUE
A/Egypt/N09174/2009	2.2.1	2.2.1	TRUE
A/Egypt/N09539/2009	2.2.1	2.2.1	TRUE
A/Egypt/N11981/2009	2.2.1	2.2.1	TRUE
A/Egypt/N15262/2009	2.2.1	2.2.1	TRUE
A/environment/Egypt/104swf/2010	2.2.1	2.2.1	TRUE
A/environment/Egypt/105swf/2010	2.2.1	2.2.1	TRUE
A/equine/Egypt/av1/2009	2.2.1	2.2.1	TRUE
A/goose/Egypt/07364S-NLQP/2007	2.2.1	2.2.1	TRUE
A/goose/Egypt/09102smf-NLQP/2009	2.2.1	2.2.1	TRUE
A/goose/Egypt/0910sm-NLQP/2009	2.2.1	2.2.1	TRUE
A/goose/Egypt/0912smg-NLQP/2009	2.2.1	2.2.1	TRUE
A/goose/Egypt/09134sml/2009	2.2.1	2.2.1	TRUE
A/goose/Egypt/0929-NLQP/2009	2.2.1	2.2.1	TRUE
A/goose/Egypt/09324sm-NLQP/2009	2.2.1	2.2.1	TRUE
A/goose/Egypt/1057/2010	2.2.1	2.2.1	TRUE
A/goose/Egypt/13009N3-SM2/2006	2.2.1	2.2.1	TRUE
A/great_crested_grebe/Bavaria/22/2006	2.2.1	2.2.1	TRUE
A/green_heron/Vaslui/RO-AI-006/2005	2.2.1	2.2.1	TRUE
A/Guinea_fowl/Constanta/RO-AI-159/2006	2.2.1	2.2.1	TRUE
A/herring_gull/Sweden/V1116/2006	2.2.1	2.2.1	TRUE
A/mallard/Italy/835/2006	2.2.1	2.2.1	TRUE
A/Mergus_albellus/Slovakia/Vh212/2006	2.2.1	2.2.1	TRUE
A/mute_swan/France/06303/2006	2.2.1	2.2.1	TRUE
A/mute_swan/Hungary/4571/2006	2.2.1	2.2.1	TRUE
A/peacock/Egypt/07667S-NLQP/2007	2.2.1	2.2.1	TRUE
A/peregrine_falcon/Slovakia/Vh246/06	2.2.1	2.2.1	TRUE
A/quail/Egypt/07120-NLQP/2007	2.2.1	2.2.1	TRUE
A/quail/Egypt/3050NAMRU3-CLEVB77/2007	2.2.1	2.2.1	TRUE
A/swan/ArcheNoah/403/2006	2.2.1	2.2.1	TRUE
A/swan/Perg/1358/2006	2.2.1	2.2.1	TRUE
A/swan/Slovenia/760/2006	2.2.1	2.2.1	TRUE
A/teal/Egypt/14051-NAMRU3/2005	2.2.1	2.2.1	TRUE
A/tufted_duck/Sweden/V599/2006	2.2.1	2.2.1	TRUE
A/turkey/Constanta/RO-AI-246/2006	2.2.1	2.2.1	TRUE
A/turkey/Egypt/07444S-NLQP/2007	2.2.1	2.2.1	TRUE
A/turkey/Egypt/09206sm-NLQP/2009	2.2.1	2.2.1	TRUE
A/turkey/Egypt/0935-NLQP/2009	2.2.1	2.2.1	TRUE
A/turkey/Egypt/0959-NLQP/2009	2.2.1	2.2.1	TRUE
A/turkey/Egypt/5613NAMRU3-T/2006	2.2.1	2.2.1	TRUE
A/turkey/Egypt/7/2007	2.2.1	2.2.1	TRUE
A/turkey/Egypt/9398NAMRU3-CLEVB195/2007	2.2.1	2.2.1	TRUE
A/turkey/Egypt/F1/2006	2.2.1	2.2.1	TRUE
A/turkey/Egypt/F2/2006	2.2.1	2.2.1	TRUE
A/turkey/Turkey/1/2005	2.2.1	2.2.1	TRUE
A/wild_goose/Braila/RO-AI-074/2006	2.2.1	2.2.1	TRUE
A/wild_goose/Olt/RO-AI-288/2006	2.2.1	2.2.1	TRUE
A/chicken/Egypt/07201-NLQP/2007	2.2.1.1	2.2.1.1	TRUE
A/chicken/Egypt/07202-NLQP/2007	2.2.1.1	2.2.1.1	TRUE
A/chicken/Egypt/07632S-NLQP/2007	2.2.1.1	2.2.1.1	TRUE
A/chicken/Egypt/07701S-NLQP/2007	2.2.1.1	2.2.1.1	TRUE
A/chicken/Egypt/08139S-NLQP/2008	2.2.1.1	2.2.1.1	TRUE
A/chicken/Egypt/0815-NLQP/2008	2.2.1.1	2.2.1.1	TRUE
A/chicken/Egypt/08194S-NLQP/2008	2.2.1.1	2.2.1.1	TRUE
A/chicken/Egypt/083/2008	2.2.1.1	2.2.1.1	TRUE
A/chicken/Egypt/0831-NLQP/2008	2.2.1.1	2.2.1.1	TRUE
A/chicken/Egypt/0836/2008	2.2.1.1	2.2.1.1	TRUE
A/chicken/Egypt/0855-NLQP/2008	2.2.1.1	2.2.1.1	TRUE
A/chicken/Egypt/0859-NLQP/2008	2.2.1.1	2.2.1.1	TRUE
A/chicken/Egypt/0865-NLQP/2008	2.2.1.1	2.2.1.1	TRUE
A/chicken/Egypt/0869h3-NLQP/2008	2.2.1.1	2.2.1.1	TRUE
A/chicken/Egypt/086Q-NLQP/2008	2.2.1.1	2.2.1.1	TRUE
A/chicken/Egypt/0876-NLQP/2008	2.2.1.1	2.2.1.1	TRUE
A/chicken/Egypt/0879-NLQP/2008	2.2.1.1	2.2.1.1	TRUE
A/chicken/Egypt/0880-NLQP/2008	2.2.1.1	2.2.1.1	TRUE
A/chicken/Egypt/0882-NLQP/2008	2.2.1.1	2.2.1.1	TRUE
A/chicken/Egypt/0910QL-NLQP/2009	2.2.1.1	2.2.1.1	TRUE
A/chicken/Egypt/09277s-NLQP/2009	2.2.1.1	2.2.1.1	TRUE
A/chicken/Egypt/09359S-NLQP/2009	2.2.1.1	2.2.1.1	TRUE
A/chicken/Egypt/09519S-NLQP/2009	2.2.1.1	2.2.1.1	TRUE
A/chicken/Egypt/09534S-NLQP/2009	2.2.1.1	2.2.1.1	TRUE
A/chicken/Egypt/09567s-NLQP/2009	2.2.1.1	2.2.1.1	TRUE
A/chicken/Egypt/09568S-NLQP/2009	2.2.1.1	2.2.1.1	TRUE
A/chicken/Egypt/095723v/2009	2.2.1.1	2.2.1.1	TRUE
A/chicken/Egypt/095941v/2009	2.2.1.1	2.2.1.1	TRUE
A/chicken/Egypt/096293V-NLQP/2009	2.2.1.1	2.2.1.1	TRUE
A/chicken/Egypt/0962-NLQP/2009	2.2.1.1	2.2.1.1	TRUE
A/chicken/Egypt/0963S-NLQP/2009	2.2.1.1	2.2.1.1	TRUE
A/chicken/Egypt/096767V-NLQP/2009	2.2.1.1	2.2.1.1	TRUE
A/chicken/Egypt/0975-NLQP/2009	2.2.1.1	2.2.1.1	TRUE
A/chicken/Egypt/0977-NLQP/2009	2.2.1.1	2.2.1.1	TRUE
A/chicken/Egypt/1/2008	2.2.1.1	2.2.1.1	TRUE
A/chicken/Egypt/10116s/2010	2.2.1.1	2.2.1.1	TRUE
A/chicken/Egypt/10127s/2010	2.2.1.1	2.2.1.1	TRUE
A/chicken/Egypt/10135ss/2010	2.2.1.1	2.2.1.1	TRUE
A/chicken/Egypt/10159s/2010	2.2.1.1	2.2.1.1	TRUE
A/chicken/Egypt/10265s/2010	2.2.1.1	2.2.1.1	TRUE
A/chicken/Egypt/1031/2010	2.2.1.1	2.2.1.1	TRUE
A/chicken/Egypt/1042/2010	2.2.1.1	2.2.1.1	TRUE
A/chicken/Egypt/1050ss/2010	2.2.1.1	2.2.1.1	TRUE
A/chicken/Egypt/1052s/2010	2.2.1.1	2.2.1.1	TRUE
A/chicken/Egypt/1055/2010	2.2.1.1	2.2.1.1	TRUE
A/chicken/Egypt/1063/2010	2.2.1.1	2.2.1.1	TRUE
A/chicken/Egypt/1071g/2010	2.2.1.1	2.2.1.1	TRUE
A/chicken/Egypt/10NLQP-CLEVB299/2008	2.2.1.1	2.2.1.1	TRUE
A/chicken/Egypt/13NLQP-CLEVB261/2008	2.2.1.1	2.2.1.1	TRUE
A/chicken/Egypt/14NLQP-CLEVB255/2008	2.2.1.1	2.2.1.1	TRUE
A/chicken/Egypt/16NLQP-CLEVB242/2008	2.2.1.1	2.2.1.1	TRUE
A/chicken/Egypt/1709-5/2008	2.2.1.1	2.2.1.1	TRUE
A/chicken/Egypt/17NLQP-CLEVB241/2008	2.2.1.1	2.2.1.1	TRUE
A/chicken/Egypt/18-H/2009	2.2.1.1	2.2.1.1	TRUE
A/chicken/Egypt/18NLQP-CLEVB240/2008	2.2.1.1	2.2.1.1	TRUE
A/chicken/Egypt/20-16/2009	2.2.1.1	2.2.1.1	TRUE
A/chicken/Egypt/20NLQP-CLEVB238/2008	2.2.1.1	2.2.1.1	TRUE
A/chicken/Egypt/23NLQP-CLEVB231/2008	2.2.1.1	2.2.1.1	TRUE
A/chicken/Egypt/24NLQP-CLEVB227/2008	2.2.1.1	2.2.1.1	TRUE
A/chicken/Egypt/2NLQP-CLEVB330/2008	2.2.1.1	2.2.1.1	TRUE
A/chicken/Egypt/33-1/2008	2.2.1.1	2.2.1.1	TRUE
A/chicken/Egypt/35-3/2008	2.2.1.1	2.2.1.1	TRUE
A/chicken/Egypt/36-4/2008	2.2.1.1	2.2.1.1	TRUE
A/chicken/Egypt/37-1/2008	2.2.1.1	2.2.1.1	TRUE
A/chicken/Egypt/38-2/2008	2.2.1.1	2.2.1.1	TRUE
A/chicken/Egypt/3NLQP-CLEVB325/2008	2.2.1.1	2.2.1.1	TRUE
A/chicken/Egypt/488N3-CLEVB/2008	2.2.1.1	2.2.1.1	TRUE
A/chicken/Egypt/490N3-CLEVB/2008	2.2.1.1	2.2.1.1	TRUE
A/chicken/Egypt/4NLQP-CLEVB308/2008	2.2.1.1	2.2.1.1	TRUE
A/chicken/Egypt/5NLQP-CLEVB307/2008	2.2.1.1	2.2.1.1	TRUE
A/chicken/Egypt/6-A/2010	2.2.1.1	2.2.1.1	TRUE
A/chicken/Egypt/6NLQP-CLEVB306/2008	2.2.1.1	2.2.1.1	TRUE
A/chicken/Egypt/7NLQP-CLEVB305/2008	2.2.1.1	2.2.1.1	TRUE
A/chicken/Egypt/8-C/2010	2.2.1.1	2.2.1.1	TRUE
A/chicken/Egypt/8NLQP-CLEVB304/2008	2.2.1.1	2.2.1.1	TRUE
A/chicken/Egypt/9403NAMRU3-CLEVB214/2007	2.2.1.1	2.2.1.1	TRUE
A/chicken/Israel/1055/2008	2.2.1.1	2.2.1.1	TRUE
A/chicken/Israel/65/2010	2.2.1.1	2.2.1.1	TRUE
A/duck/Egypt/09244F-NLQP/2009	2.2.1.1	2.2.1.1	TRUE
A/duck/Egypt/0955-NLQP/2009	2.2.1.1	2.2.1.1	TRUE
A/duck/Egypt/1017/2010	2.2.1.1	2.2.1.1	TRUE
A/Egypt/3300-NAMRU3/2008	2.2.1.1	2.2.1.1	TRUE
A/goose/Egypt/0946smL-NLQP/2009	2.2.1.1	2.2.1.1	TRUE
A/turkey/Egypt/07203-NLQP/2007	2.2.1.1	2.2.1.1	TRUE
A/turkey/Egypt/091Q-NLQP/2009	2.2.1.1	2.2.1.1	TRUE
A/turkey/Egypt/101474v/2010	2.2.1.1	2.2.1.1	TRUE
A/Bangladesh/207095/2008	2.2.2	2.2.2	TRUE
A/chicken/Assam/140187/2008	2.2.2	2.2.2	TRUE
A/chicken/Bangladesh/1151-10/2010	2.2.2	2.2.2	TRUE
A/chicken/Bangladesh/1151-11/2010	2.2.2	2.2.2	TRUE
A/chicken/Bangladesh/1151-9/2010	2.2.2	2.2.2	TRUE
A/chicken/Bangladesh/362/2007	2.2.2	2.2.2	TRUE
A/chicken/Bangladesh/363/2007	2.2.2	2.2.2	TRUE
A/chicken/Bangladesh/364/2007	2.2.2	2.2.2	TRUE
A/chicken/Bangladesh/376/2007	2.2.2	2.2.2	TRUE
A/chicken/Bangladesh/380/2007	2.2.2	2.2.2	TRUE
A/chicken/Bangladesh/382/2007	2.2.2	2.2.2	TRUE
A/chicken/Bangladesh/394/2007	2.2.2	2.2.2	TRUE
A/chicken/Bangladesh/490/2007	2.2.2	2.2.2	TRUE
A/chicken/Bangladesh/531/2007	2.2.2	2.2.2	TRUE
A/chicken/Bangladesh/CD-08(09)BL-418/2009	2.2.2	2.2.2	TRUE
A/chicken/Bangladesh/CD-48-BL-165/2008	2.2.2	2.2.2	TRUE
A/chicken/Bangladesh/CD586-08-BL-409/2008	2.2.2	2.2.2	TRUE
A/chicken/India/AS-NIV15983/2008	2.2.2	2.2.2	TRUE
A/chicken/India/WB-NIV16915/2008	2.2.2	2.2.2	TRUE
A/chicken/India/WB-NIV16924/2009	2.2.2	2.2.2	TRUE
A/chicken/India/WB-NIV2653/2008	2.2.2	2.2.2	TRUE
A/chicken/India/WB-NIV2656/2008	2.2.2	2.2.2	TRUE
A/chicken/India/WB-NIV2664/2008	2.2.2	2.2.2	TRUE
A/chicken/India/WB-NIV2665/2008	2.2.2	2.2.2	TRUE
A/chicken/India/WB-NIV2670/2008	2.2.2	2.2.2	TRUE
A/chicken/India/WB-NIV2800/2008	2.2.2	2.2.2	TRUE
A/chicken/India/WB-NIV2805/2008	2.2.2	2.2.2	TRUE
A/chicken/India/WB-NIV2806/2008	2.2.2	2.2.2	TRUE
A/chicken/India/WB-NIV2807/2008	2.2.2	2.2.2	TRUE
A/chicken/India/WB-NIV2812/2008	2.2.2	2.2.2	TRUE
A/chicken/India/WB-NIV2813/2008	2.2.2	2.2.2	TRUE
A/chicken/India/WB-NIV529/2008	2.2.2	2.2.2	TRUE
A/chicken/India/WB-NIV92456/2009	2.2.2	2.2.2	TRUE
A/chicken/India/WB-NIV96526/2009	2.2.2	2.2.2	TRUE
A/chicken/West_Bengal/80995/2008	2.2.2	2.2.2	TRUE
A/chicken/West_Bengal/81010/2008	2.2.2	2.2.2	TRUE
A/crow/Assam/142119/2008	2.2.2	2.2.2	TRUE
A/duck/India/TR-NIV4396/2008	2.2.2	2.2.2	TRUE
A/duck/Nepal/PTS58/2010	2.2.2	2.2.2	TRUE
A/duck/Nepal/PTS60/2010	2.2.2	2.2.2	TRUE
A/chicken/Guangdong/191/04	2.3.1	2.3.1	TRUE
A/chicken/Hunan/999/2005	2.3.1	2.3.1	TRUE
A/Dk/HN/101/2004	2.3.1	2.3.1	TRUE
A/Dk/HN/303/2004	2.3.1	2.3.1	TRUE
A/Dk/HN/5806/2003	2.3.1	2.3.1	TRUE
A/duck/Hubei/3/2005	2.3.1	2.3.1	TRUE
A/duck/Hunan/114/05	2.3.1	2.3.1	TRUE
A/duck/Hunan/127/2005	2.3.1	2.3.1	TRUE
A/duck/Hunan/139/2005	2.3.1	2.3.1	TRUE
A/duck/Hunan/152/2005	2.3.1	2.3.1	TRUE
A/duck/Hunan/157/2005	2.3.1	2.3.1	TRUE
A/duck/Hunan/533/2004	2.3.1	2.3.1	TRUE
A/duck/Hunan/70/2004	2.3.1	2.3.1	TRUE
A/duck/Hunan/733/2004	2.3.1	2.3.1	TRUE
A/pigeon/Zhejiang/17/2005	2.3.1	2.3.1	TRUE
A/chicken/Guangdong/1/2005	2.3.2	2.3.2	TRUE
A/chicken/Guangdong/178/04	2.3.2	2.3.2	TRUE
A/chicken/Guangxi/2448/2004	2.3.2	2.3.2	TRUE
A/chicken/Guangxi/2461/2004	2.3.2	2.3.2	TRUE
A/chicken/Guangxi/3154/2005	2.3.2	2.3.2	TRUE
A/chicken/Guangxi/3791/2005	2.3.2	2.3.2	TRUE
A/chicken/Guangxi/604/2005	2.3.2	2.3.2	TRUE
A/chicken/Guiyang/2147/2005	2.3.2	2.3.2	TRUE
A/chicken/Lang_Son/200/2005	2.3.2	2.3.2	TRUE
A/chicken/Shantou/810/05	2.3.2	2.3.2	TRUE
A/chicken/Viet_Nam/10/2005	2.3.2	2.3.2	TRUE
A/chicken/Viet_Nam/14/2005	2.3.2	2.3.2	TRUE
A/chicken/Viet_Nam/17/2005	2.3.2	2.3.2	TRUE
A/chicken/Vietnam/200/2005	2.3.2	2.3.2	TRUE
A/chicken/Vietnam/TY25/2005	2.3.2	2.3.2	TRUE
A/chicken/Yunnan/chuxiong01/2005	2.3.2	2.3.2	TRUE
A/Chinese_pond_heron/Hong_Kong/18/2005	2.3.2	2.3.2	TRUE
A/duck/China/E319-2/03	2.3.2	2.3.2	TRUE
A/duck/Guangdong/23/2004	2.3.2	2.3.2	TRUE
A/duck/Guangxi/2926/2005	2.3.2	2.3.2	TRUE
A/duck/Guangxi/3085/2005	2.3.2	2.3.2	TRUE
A/duck/Guangxi/3364/2005	2.3.2	2.3.2	TRUE
A/duck/Guangxi/351/2004	2.3.2	2.3.2	TRUE
A/duck/Guangxi/3548/2005	2.3.2	2.3.2	TRUE
A/duck/Guangxi/3741/2005	2.3.2	2.3.2	TRUE
A/duck/Guangxi/3819/2005	2.3.2	2.3.2	TRUE
[truncated: 507 more rows]

## Sheet: Full HA1
Strain	Annotation	Prediction	Correct
A/duck/Vietnam/1233/2005	1.1	1	FALSE
A/duck/Vietnam/NCVD-001/2008	1.1-like	1.1	FALSE
A/duck/Vietnam/NCVD-126/2007	1.1-like	1.1	FALSE
A/duck/Yunnan/862/2002	1-8-like	1	FALSE
A/chicken/Indonesia/Wates80/2005	2.1.1	2.1.2	FALSE
A/quail/Boyolali/BPPV4/2004	2.1.1	2.1.2	FALSE
A/chicken/Kupang-1-NTT/BPPV6/2004	2.1.1	2.1.2	FALSE
A/duck/Hunan/795/2002	2.1.1	2.4	FALSE
A/duck/Hunan/15/2004	2.3.3	2.3.4	FALSE
A/pigeon/Laos/NCVD-36/2007	2.3.4	1	FALSE
A/muscovy_duck/Vietnam/NCVD-393/2009	2.3.4-like	2.3.4.2	FALSE
A/chicken/Vietnam/NCVD-382/2009	2.3.4-like	2.3.4.2	FALSE
A/chicken/Vietnam/NCVD-008/2008	2.3.4-like	2.3.4.3	FALSE
A/duck/Vietnam/NCVD-009/2008	2.3.4-like	2.3.4.3	FALSE
A/chicken/Hunan/23/2002	2-like	2.4	FALSE
A/Ck/ST/4231/2003	2-like	2.5	FALSE
A/chicken/Shantou/3744/2003	2-like	2.5	FALSE
A/duck/Yokohama/aq10/2003	5-6-like	5	FALSE
A/chicken/Jilin/9/2004	5-6-like	5	FALSE
A/chicken/Jilin/hh/2002	5-6-like	9	FALSE
A/bar-headed_goose/Qinghai/7/2008	0	0	TRUE
A/swine/Shandong/2/03	0	0	TRUE
A/chicken/Jilin/xv/2002	0	0	TRUE
A/Hong_Kong/156/97	0	0	TRUE
A/bar-headed_goose/Qinghai/11/2008	0	0	TRUE
A/Ck/HK/31.2/2002	0	0	TRUE
A/duck/Shantou/1437/2001	0	0	TRUE
A/goose/Guangdong/xb/2001	0	0	TRUE
A/chicken/Shantou/5738/2001	0	0	TRUE
A/duck/Hong_Kong/p46/97	0	0	TRUE
A/duck/Shantou/195/2001	0	0	TRUE
A/goose/Hong_Kong/385.5/2000	0	0	TRUE
A/Ck/HK/37.4/2002	0	0	TRUE
A/duck/Shantou/4912/2001	0	0	TRUE
A/bar-headed_goose/Qinghai/2/2008	0	0	TRUE
A/chicken/Hubei/wl/1997	0	0	TRUE
A/Environment/Hong_Kong/437-4/99	0	0	TRUE
A/goose/Hong_Kong/1032.9/2000	0	0	TRUE
A/duck/Guangdong/12/2000	0	0	TRUE
A/environment/Hong_Kong/156/1997	0	0	TRUE
A/Environment/Hong_Kong/437-10/99	0	0	TRUE
A/duck/Guangxi/12/2003	0	0	TRUE
A/chicken/Hubei/wj/1997	0	0	TRUE
A/Hong_Kong/532/1997	0	0	TRUE
A/goose/Shantou/4885/2001	0	0	TRUE
A/bar-headed_goose/Qinghai/4/2008	0	0	TRUE
A/duck/Shanghai/37/2002	0	0	TRUE
A/Hong_Kong/97/98	0	0	TRUE
A/goose/Hong_Kong/w355/97	0	0	TRUE
A/duck/Guangdong/40/2000	0	0	TRUE
A/chicken/luohuo/3/03/	0	0	TRUE
A/duck/Guangxi/53/2002	0	0	TRUE
A/duck/Shanghai/38/2001	0	0	TRUE
A/Hong_Kong/538/97	0	0	TRUE
A/quail/Shantou/5164/2001	0	0	TRUE
A/goose/Hong_Kong/485.3/2000	0	0	TRUE
A/chicken/Jilin/hk/2004	0	0	TRUE
A/Hong_Kong/483/1997	0	0	TRUE
A/chicken/Hong_Kong/258/97	0	0	TRUE
A/chicken/Hubei/wn/2003	0	0	TRUE
A/goose/China/F3/2004	0	0	TRUE
A/goose/Huadong/1/2000	0	0	TRUE
A/bar-headed_goose/Qinghai/3/2008	0	0	TRUE
A/chicken/Shantou/5746/2001	0	0	TRUE
A/chicken/Hebei/108/02	0	0	TRUE
A/chicken/Hong_Kong/728/97	0	0	TRUE
A/environment/Hong_Kong/674.15/2002	0	0	TRUE
A/duck/Shanghai/08/2001	0	0	TRUE
A/SCk/HK/YU100/2002	0	0	TRUE
A/environment/Qinghai/1/2008	0	0	TRUE
A/chicken/Shandong/K01/2004	0	0	TRUE
A/duck/Guangdong/07/2000	0	0	TRUE
A/duck/Hong_Kong/ww461/2000	0	0	TRUE
A/chicken/Jilin/hj/2003	0	0	TRUE
A/chicken/Hong_Kong/317.5/2001	0	0	TRUE
A/duck/Hong_Kong/ww487/2000	0	0	TRUE
A/chicken/Hubei/wh/1997	0	0	TRUE
A/duck/Shandong/093/2004	0	0	TRUE
A/chicken/Jiande/1218/2001	0	0	TRUE
A/duck/Fujian/13/2002	0	0	TRUE
A/Environment/Hong_Kong/437-8/99	0	0	TRUE
A/duck/Vietnam/1/2005	0	0	TRUE
A/Hong_Kong/488/97	0	0	TRUE
A/duck/Vietnam/8/05	0	0	TRUE
A/chicken/Hong_Kong/y385/97	0	0	TRUE
A/chicken/Jilin/xw/2003	0	0	TRUE
A/goose/Hong_Kong/ww28/2000	0	0	TRUE
A/duck/Hong_Kong/ww381/2000	0	0	TRUE
A/duck/Shantou/1930/2001	0	0	TRUE
A/plateau_pika/Qinghai/04/2007	0	0	TRUE
A/Hong_Kong/503/97	0	0	TRUE
A/goose/Guangdong/3/1997	0	0	TRUE
A/Hong_Kong/514/97	0	0	TRUE
A/goose/Shantou/5456/2001	0	0	TRUE
A/duck/Guangxi/27/2003	0	0	TRUE
A/chicken/Jilin/ha/2003	0	0	TRUE
A/chicken/Hong_Kong/220/97	0	0	TRUE
A/duck/Anyang/AVL-1/2001	0	0	TRUE
A/duck/Fujian/01/2002	0	0	TRUE
A/Hong_Kong/542/97	0	0	TRUE
A/Silky_chicken/Hong_Kong/p17/97	0	0	TRUE
A/chicken/Shantou/2535/2001	0	0	TRUE
A/bar-headed_goose_/Qinghai/14/2008	0	0	TRUE
A/duck/Shanghai/35/2002	0	0	TRUE
A/duck/Zhejiang/11/2000	0	0	TRUE
A/bar-headed_goose/Qinghai/13/2008	0	0	TRUE
A/Hong_Kong/485/1997	0	0	TRUE
A/Hong_Kong/481/97	0	0	TRUE
A/bar-headed_goose/Qinghai/1/2008	0	0	TRUE
A/goose/Hong_Kong/ww26/2000	0	0	TRUE
A/chicken/Hong_Kong/786-2/1997	0	0	TRUE
A/goose/Hong_Kong/437-6/1999	0	0	TRUE
A/duck/Fujian/19/2000	0	0	TRUE
A/Hong_Kong/507/97	0	0	TRUE
A/chicken/China/1/02	0	0	TRUE
A/duck/Guangxi/07/1999	0	0	TRUE
A/goose/Hong_Kong/ww491/2000	0	0	TRUE
A/duck/Yunnan/662/2003	1	1	TRUE
A/chicken/Sukhothai/NIAH114843/2008	1	1	TRUE
A/Ck/HK/FY157/2003	1	1	TRUE
A/chicken/Shantou/3900/2002	1	1	TRUE
A/quail/Thailand/CU-332/06	1	1	TRUE
A/Hong_Kong/213-DkPass/2003	1	1	TRUE
A/chicken/Hong_Kong/3123.1/2002	1	1	TRUE
A/chicken/Suphanburi/Thailand/CU-1/04	1	1	TRUE
A/wild_bird/Vietnam/434/2005	1	1	TRUE
A/Ck/HK/3169.1/2002	1	1	TRUE
A/duck/Viet_Nam/NCVD01/2005	1	1	TRUE
A/duck/Vietnam/40/2004	1	1	TRUE
A/open-billed_stork/Nakhonsawan/BBD1421J/05	1	1	TRUE
A/duck/Vietnam/TG24/05	1	1	TRUE
A/chicken/Cambodia/022LC3b/2005	1	1	TRUE
A/Vietnam/UT3028/2003	1	1	TRUE
A/chicken/Vietnam/P41/05	1	1	TRUE
A/kalij_pheasant/Thailand/CU-4/2004	1	1	TRUE
A/Dk/Viet_Nam/11/2004	1	1	TRUE
A/Vietnam/CL02/2004	1	1	TRUE
A/Thailand/676/2005	1	1	TRUE
A/chicken/Vietnam/Long_An_636/2005	1	1	TRUE
A/Viet_Nam/3046/2004	1	1	TRUE
A/chicken/Vietnam/134/2004	1	1	TRUE
A/open-billed_stork/Nakhonsawan/BBD1521J/2005	1	1	TRUE
A/Vietnam/CL105/2005	1	1	TRUE
A/duck/Cambodia/D1KC/2006	1	1	TRUE
A/chicken/Thailand/PC-340/2008	1	1	TRUE
A/chicken/Vietnam/NCVD12/2005	1	1	TRUE
A/duck/Vietnam/317/2005	1	1	TRUE
A/chicken/Chachoengsao/Thailand/CU-10/04	1	1	TRUE
A/duck/Vietnam/272/2005	1	1	TRUE
A/Ck/Viet_Nam/37/2004	1	1	TRUE
A/chicken/Vietnam/24/2004	1	1	TRUE
A/chicken/Thailand/PC-168/2006	1	1	TRUE
A/crow/Bangkok/Thailand/CU-25/04	1	1	TRUE
A/duck/Vietnam/NCVD-7/2007	1	1	TRUE
A/duck/Kamphaengphet/NIAH6-2-0041/2004	1	1	TRUE
A/chicken/Viet_Nam/2/2005	1	1	TRUE
A/duck/Ang_Thong/71	1	1	TRUE
A/duck/Thailand/CU-2/2004	1	1	TRUE
A/open-bill_stork/Thailand/VSMU-2-NSN/2004	1	1	TRUE
A/pigeon/Thailand/KU-03/04	1	1	TRUE
A/chicken/Thailand/Sukhothai/NIAH6-3-0013/2005	1	1	TRUE
A/open-billed_stork/Nakhonsawan/BBD0404F/2004	1	1	TRUE
A/duck/Vietnam/Soc_Trang_680G/2005	1	1	TRUE
A/Cambodia/P0322095/2005	1	1	TRUE
A/chicken/Thailand/NS-341/2008	1	1	TRUE
A/duck/Vietnam/NCVD-1/2007	1	1	TRUE
A/chicken/Nonthaburi/NIAH2879/2004	1	1	TRUE
A/duck/Vietnam/48/2004	1	1	TRUE
A/Thailand/1(KAN-1)/2004	1	1	TRUE
A/duck/Vietnam/283/2005	1	1	TRUE
A/Vietnam/UT3040/2004	1	1	TRUE
A/watercock/Thailand/CU-319/06	1	1	TRUE
A/chicken/Vietnam/23/2004	1	1	TRUE
A/chicken/Phitsanulok/NIAH6-3-0011/2005	1	1	TRUE
A/chicken/Viet_Nam/LD-080/2004	1	1	TRUE
A/chicken/Vietnam/30/2003	1	1	TRUE
A/duck/Vietnam/Dong_Thap_680H/2005	1	1	TRUE
A/duck/Vietnam/Hau_Giang680E/2005	1	1	TRUE
A/duck/Uthaithani/NIAH6-3-0008/2005	1	1	TRUE
A/Vietnam/CL119/2005	1	1	TRUE
A/chicken/Suphanburi/NIAH7618/2004	1	1	TRUE
A/duck/Angthong/NIAH8246/2004	1	1	TRUE
A/Vietnam/1194/2004	1	1	TRUE
A/Thailand/3(SP-83)/2004	1	1	TRUE
A/duck/Kamphaengphet/NIAH6-2-0043/2004	1	1	TRUE
A/chicken/Thailand/PC-170/2006	1	1	TRUE
A/muscovy_duck/Vietnam/NCVD02/2005	1	1	TRUE
A/brown-headed_gull/Thailand/VSMU-28-SPK/2005	1	1	TRUE
A/grey_heron/HK/861.1/2002	1	1	TRUE
A/chicken/Vietnam/890/2004	1	1	TRUE
A/duck/Vietnam/1771/2005	1	1	TRUE
A/pheasant/Shantou/40/2003	1	1	TRUE
A/watercock/Thailand/CU-334/06	1	1	TRUE
A/chicken/Vietnam/5/2003	1	1	TRUE
A/duck/Hong_Kong/821/2002	1	1	TRUE
A/chicken/Kalasin/NIAH317/2004	1	1	TRUE
A/Kalji_Pheasant/Bangkok/Thailand/CU-18/04	1	1	TRUE
A/quail/Thailand/Phichit-01/2004	1	1	TRUE
A/open-billed_stork/Suphanburi/TSD0912F/2004	1	1	TRUE
A/open-billed_stork/Bangkok/LBD0111F/04	1	1	TRUE
A/chicken/Vietnam/147/2004	1	1	TRUE
A/chicken/Phichit/NIAH1/2006	1	1	TRUE
A/chicken/Vietnam/260/2004	1	1	TRUE
A/chicken/Yunnan/1251/2003	1	1	TRUE
A/chicken/Kohn_Kaen/NIAH330/2004	1	1	TRUE
A/chicken/Nakhon_Sawan/Thailand/CU-39/04	1	1	TRUE
A/silky_chicken/Shantou/4071/2002	1	1	TRUE
A/open-billed_stork/Nakhonsawan/BBD3309M/05	1	1	TRUE
A/chicken/Yunnan/564/2003	1	1	TRUE
A/quail/Thailand/CU-320/06	1	1	TRUE
A/chicken/Vietnam/G04/2004	1	1	TRUE
A/Cambodia/Q0405047/2006	1	1	TRUE
A/crow/Bangkok/Thailand/CU-35/04	1	1	TRUE
A/duck/Vietnam/1/2005	1	1	TRUE
A/chicken/Thailand/vsmu-3-BKK/2004	1	1	TRUE
A/chicken/Vietnam/32/2004	1	1	TRUE
A/chicken/Vietnam/27/2003	1	1	TRUE
A/pigeon/Thailand/VSMU-11-KRI/2005	1	1	TRUE
A/Ck/Viet_Nam/38/2004	1	1	TRUE
A/chicken/Nakorn-Patom/Thailand/CU-K2/2004	1	1	TRUE
A/quail/Nakhon_Pathom/NIAH7562/2005	1	1	TRUE
A/Ck/Thailand/73/2004	1	1	TRUE
A/golden_pheasant/Thailand/VSMU-21-SPB/2005	1	1	TRUE
A/chicken/Chonburi/Thailand/CU-7/04	1	1	TRUE
A/chicken/Viet_Nam/TN-025/2004	1	1	TRUE
A/quail/Thailand/Nakhon_Pathom/QA-161/2005	1	1	TRUE
A/duck/Hunan/1386/2003	1	1	TRUE
A/mallard/Vietnam/16/2003	1	1	TRUE
A/duck/Vietnam/376/2005	1	1	TRUE
A/chicken/Nakhonsawan/NIAH6006587/2008	1	1	TRUE
A/duck/Nakhon_Pathom/Thailand/CU-71/04	1	1	TRUE
A/Thailand/16/2004	1	1	TRUE
A/duck/Vietnam/17/2003	1	1	TRUE
A/chicken/Vietnam/133/2004	1	1	TRUE
A/chicken/Prachinburi/Thailand/CU-8/2004	1	1	TRUE
A/open-bill_stork/Thailand/VSMU-20-AYA/2004	1	1	TRUE
A/Vietnam/CL2009/2005	1	1	TRUE
A/chicken/Vietnam/52/2004	1	1	TRUE
A/tiger/Thailand/VSMU-11-SPB/2004	1	1	TRUE
A/chicken/Vietnam/921/2004	1	1	TRUE
A/chicken/Yunnan/1083/2003	1	1	TRUE
A/Thailand/Chaiyaphum/622/2004	1	1	TRUE
A/chicken/Bangkok/Thailand/CU-20/04	1	1	TRUE
A/tiger/Thailand/CU-T6/04	1	1	TRUE
A/Ck/HK/SSP141/2003	1	1	TRUE
A/Thailand/RPNP/2005	1	1	TRUE
A/Thailand/2(SP-33)/2004	1	1	TRUE
A/Viet_Nam/3212/2004	1	1	TRUE
A/chicken/Nakornsawan/NIAH6-3-0009/2005	1	1	TRUE
A/chicken/Viet_Nam/6/2005	1	1	TRUE
A/open-billed_stork/Nakhonsawan/BBD2616F/2005	1	1	TRUE
A/chicken/Vietnam/19/2003	1	1	TRUE
A/chicken/Sukhothai/NIAH6-3-0005/2005	1	1	TRUE
A/rollers/Bangkok/Thailand/CU-26/04	1	1	TRUE
A/chicken/Malaysia/5858/2004	1	1	TRUE
A/Thailand/LFPN-2004/2004	1	1	TRUE
A/open-billed_stork/Nakhonsawan/BBA0627May/05	1	1	TRUE
A/Thailand/5(KK-494)/2004	1	1	TRUE
A/duck/Vietnam/Dong_Thap_680A/2005	1	1	TRUE
A/chicken/Nakhon_Sawan/NIAH01503/2004	1	1	TRUE
A/chicken/Suphanburi/Thailand/CU-9/04	1	1	TRUE
A/chicken/Cambodia/7/2004	1	1	TRUE
A/Vietnam/CL01/2004	1	1	TRUE
A/chicken/Angthong/NIAH101204/2007	1	1	TRUE
A/duck/Vietnam/258/2004	1	1	TRUE
A/Leopard/Suphanburi/Thailand/Leo-1/04	1	1	TRUE
A/chicken/Vietnam/20/2003	1	1	TRUE
A/chicken/Vietnam/NCVD10/2005	1	1	TRUE
A/black_headed_gull/HK/12.1/2003	1	1	TRUE
A/chicken/Vietnam/135/2004	1	1	TRUE
A/chicken/Vietnam/348/2005	1	1	TRUE
A/goose/Vietnam/264/2004	1	1	TRUE
A/quail/Phathumthani/NIAH2711/2004	1	1	TRUE
A/quail/Vietnam/282/2005	1	1	TRUE
A/Vietnam/UT3035/2003	1	1	TRUE
A/India/m777/2007	1	1	TRUE
A/chicken/Shantou/4059/2002	1	1	TRUE
A/Thailand/4(SP-528)/2004	1	1	TRUE
A/chicken/Thailand/NS-342/2008	1	1	TRUE
A/chicken/Kalasin/NIAH3776/2005	1	1	TRUE
A/duck/Yunnan/119/2003	1	1	TRUE
A/open-billed_stork/Nakhonsawan/BBD3616M/05	1	1	TRUE
A/chicken/Yunnan/1215/2002	1	1	TRUE
A/chicken/Kamphaengphet/NIAH6-3-0011/2005	1	1	TRUE
A/Thailand/NK165/2005	1	1	TRUE
A/duck/Cambodia/D14AL/2006	1	1	TRUE
A/Thailand/1(KAN-1A)/2004	1	1	TRUE
A/duck/Vietnam/148/2004	1	1	TRUE
A/Vietnam/HN30262IIIM3/2004	1	1	TRUE
A/chicken/Thailand/CU-354/2008	1	1	TRUE
A/chicken/Cambodia/047LC4/2005	1	1	TRUE
A/chicken/Thailand/ST-351/2008	1	1	TRUE
A/Qa/Thailand/57/2004	1	1	TRUE
A/Viet_Nam/HN30408/2005	1	1	TRUE
A/chicken/Thailand/CU-321/06	1	1	TRUE
A/chicken/Nakhon_Sawan/Thailand/CU-13/04	1	1	TRUE
A/duck/Chonburi/Thailand/CU-5/04	1	1	TRUE
A/Cambodia/JP52a/2005	1	1	TRUE
A/duck/Vietnam/5004/2005	1	1	TRUE
A/crested_eagle/Belgium/01/2004	1	1	TRUE
A/Vietnam/CL20/2004	1	1	TRUE
A/chicken/Cambodia/013LC1b/2005	1	1	TRUE
A/duck/Vietnam/Soc_Trang_680C/2005	1	1	TRUE
A/Ck/HK/NT93/2003	1	1	TRUE
A/Ck/Viet_Nam/C57/2004	1	1	TRUE
A/chicken/Suphanburi/NIAH7540/2004	1	1	TRUE
A/chicken/Vietnam/393/2005	1	1	TRUE
A/Hatay/2004/	1	1	TRUE
A/Hanoi/30408/2005	1	1	TRUE
A/chicken/Thailand/ICRC-V586/2008	1	1	TRUE
A/Ck/Viet_Nam/39/2004	1	1	TRUE
A/duck/Vietnam/286/2005	1	1	TRUE
A/chicken/Chachoengsao/Thailand/CU-11/04	1	1	TRUE
A/chicken/Vietnam/4/2003	1	1	TRUE
A/mallard/Vietnam/21/2003	1	1	TRUE
A/chicken/Vietnam/18/2004	1	1	TRUE
A/chicken/Thailand/CH-2/2004	1	1	TRUE
A/duck/Viet_Nam/18/2005	1	1	TRUE
A/Ck/Thailand/1/2004	1	1	TRUE
A/Vietnam/CL100/2004	1	1	TRUE
A/chicken/Vietnam/28/2003	1	1	TRUE
A/gray-crowed_crane/Thailand/VSMU-4-CBI/2005	1	1	TRUE
A/egret/Hong_Kong/757.3/2002	1	1	TRUE
A/duck/Thailand/CU-328/07	1	1	TRUE
A/green_peafowl/Thailand/VSMU-3-CBI/2005	1	1	TRUE
A/environment/Viet_Nam/NCVDCDC59/2005	1	1	TRUE
A/duck/Vietnam/219/2004	1	1	TRUE
A/Thailand/HA20/2005	1	1	TRUE
A/chicken/Angthong/NIAH8334/2004	1	1	TRUE
A/chicken/Vietnam/925/2004	1	1	TRUE
A/quail/Vietnam/177/2004	1	1	TRUE
A/chicken/Vietnam/Binh_Duong477/2005	1	1	TRUE
A/pigeon/Thailand/VSMU-25-BKK/2005	1	1	TRUE
A/Vietnam/CL115/2005	1	1	TRUE
A/duck/Vietnam/TG24-O1/05	1	1	TRUE
A/open-billed_stork/Nakhonsawan/BBD2316F/05	1	1	TRUE
A/Viet_Nam/JP4207/2005	1	1	TRUE
A/Vietnam/UT3047III/2004	1	1	TRUE
A/chicken/Uthaithani/NIAH115067/2008	1	1	TRUE
A/feral_pigeon/HK/862.7/2002	1	1	TRUE
A/chicken/Vietnam/DT171/2004	1	1	TRUE
A/Viet_Nam/JP178/2004	1	1	TRUE
A/duck/Phetchabun/NIAH6-2-0040/2004	1	1	TRUE
A/chicken/Vietnam/132/2004	1	1	TRUE
A/chicken/Vietnam/NCVD09/2005	1	1	TRUE
A/chicken/Phitsanulok/NIAH6-3-0017/2005	1	1	TRUE
A/duck/Vietnam/15/2003	1	1	TRUE
A/chicken/Thailand/Nontaburi/CK-162/2005	1	1	TRUE
A/great_barbet/Thailand/VSMU-2-CBI/2005	1	1	TRUE
A/chicken/Thailand/ICRC-195/2007	1	1	TRUE
A/open-billed_stork/Nakhonsawan/BBA3011M/2005	1	1	TRUE
A/Viet_Nam/3062/2004	1	1	TRUE
A/open-billed_stork/Nakhonsawan/BBA2811M/05	1	1	TRUE
A/chicken/Vietnam/398/2005	1	1	TRUE
A/brown-head_gull/Thailand/vsmu-4/2008	1	1	TRUE
A/open-billed_stork/Thailand/CU-2/2004	1	1	TRUE
A/quail/Shantou/3071/2002	1	1	TRUE
A/chicken/Ayutthaya/Thailand/CU-24/04	1	1	TRUE
A/HK/212/03	1	1	TRUE
A/Ck/HK/3176.3/2002	1	1	TRUE
A/duck/Thailand/CU-329/07	1	1	TRUE
A/chicken/Kalasin/NIAH316/2004	1	1	TRUE
A/chicken/Ratchaburi/Thailand/CU-68/2004	1	1	TRUE
A/Vietnam/UT30408III/2005	1	1	TRUE
A/chicken/Thailand/ICRC-618/2008	1	1	TRUE
A/quail/Shantou/3054/2002	1	1	TRUE
A/duck/Vietnam/220/2004	1	1	TRUE
A/Vietnam/UT3028II/2003	1	1	TRUE
A/Vietnam/UT30259/2004	1	1	TRUE
A/chicken/Samutprakan/NIAH6604/2004	1	1	TRUE
A/chicken/Vietnam/933/2004	1	1	TRUE
A/quail/Thailand/CU-330/06	1	1	TRUE
A/chicken/Phichit/NIAH600674/2008	1	1	TRUE
A/open-bill_stork/Thailand/VSMU-9-BKK/2004	1	1	TRUE
A/duck/Vietnam/1469/2005	1	1	TRUE
A/clouded_leopard/Chonburi/AI-1216A/2004	1	1	TRUE
A/chicken/Vietnam/15/2004	1	1	TRUE
A/duck/Cambodia/D1KP/2006	1	1	TRUE
A/chicken/Saraburi/Thailand/CU-17/2004	1	1	TRUE
A/chicken/Viet_Nam/1/2004	1	1	TRUE
A/duck/Vietnam/S654/2005	1	1	TRUE
A/Viet_Nam/JP14/2005	1	1	TRUE
A/Thailand/WRAIR1723H/2004	1	1	TRUE
A/chicken/Laos/7192/2004	1	1	TRUE
A/chicken/Nakhon_Sawan/NIAH01502/2004	1	1	TRUE
A/Vietnam/UT3030/2003	1	1	TRUE
A/duck/Vietnam/1231/2005	1	1	TRUE
A/Cambodia/Q0321176/2006	1	1	TRUE
A/duck/Vietnam/1228/2005	1	1	TRUE
A/chicken/Kamphaengphet/NIAH6-3-0013/2005	1	1	TRUE
A/Thailand/NBL1/2006	1	1	TRUE
A/chicken/Suphanburi/NIAH108192/2005	1	1	TRUE
A/chicken/Vietnam/P78/05	1	1	TRUE
A/chicken/Uthaithani/NIAH6-3-0007/2005	1	1	TRUE
A/chicken/Vietnam/159/2004	1	1	TRUE
A/Vietnam/CL26/2004	1	1	TRUE
A/Viet_Nam/1203/2004	1	1	TRUE
A/open-billed_stork/Nakhonsawan/BBD1621J/05	1	1	TRUE
A/duck/Viet_Nam/367/2005	1	1	TRUE
A/mallard/Vietnam/352/2005	1	1	TRUE
A/duck/Hau_Giang/07-12/2007	1.1	1.1	TRUE
A/duck/Vietnam/NCVD-363/2009	1.1	1.1	TRUE
A/duck/Vietnam/NCVD-370/2009	1.1	1.1	TRUE
A/duck/Soc_Trang/07-25/2007	1.1	1.1	TRUE
A/duck/Bac_Lieu/07-06/2007	1.1	1.1	TRUE
A/duck/Vietnam/2/2007	1.1	1.1	TRUE
A/Muscovy_duck/Vietnam/4/2007	1.1	1.1	TRUE
A/Muscovy_duck/Vietnam/Ben_Tre_342/2006	1.1	1.1	TRUE
A/chicken/Vietnam/NCVD-117/2008	1.1	1.1	TRUE
A/duck/Cambodia/D1PV/2006	1.1	1.1	TRUE
A/duck/Vietnam/NCVD-372/2009	1.1	1.1	TRUE
A/duck/Vietnam/Ca_Mau498/2006	1.1	1.1	TRUE
A/Cambodia/U0417030/2010	1.1	1.1	TRUE
A/duck/Bac_Lieu/07-09/2007	1.1	1.1	TRUE
A/chicken/Cambodia/LC3AL/2007	1.1	1.1	TRUE
A/chicken/Vietnam/NCVD-359/2009	1.1	1.1	TRUE
A/duck/Vietnam/NCVD-18/2007	1.1	1.1	TRUE
A/duck/Vietnam/NCVD-364/2009	1.1	1.1	TRUE
A/duck/Vietnam/NCVD-8/2007	1.1	1.1	TRUE
A/duck/Vietnam/NCVD-371/2009	1.1	1.1	TRUE
A/duck/Vietnam/1/2007	1.1	1.1	TRUE
A/chicken/Vietnam/NCVD-15/2007	1.1	1.1	TRUE
A/duck/Cambodia/D3KC167/2006	1.1	1.1	TRUE
A/chicken/Vietnam/NCVD-21/2007	1.1	1.1	TRUE
A/duck/Vietnam/NCVD-118/2008	1.1	1.1	TRUE
A/duck/Vietnam/NCVD-103/2008	1.1	1.1	TRUE
A/Muscovy_duck/Vietnam/NCVD-11/2007	1.1	1.1	TRUE
A/duck/Vietnam/18/2007	1.1	1.1	TRUE
A/Muscovy_duck/Vietnam/NCVD-4/2007	1.1	1.1	TRUE
A/duck/Vietnam/NCVD-6/2007	1.1	1.1	TRUE
A/Cambodia/R0405050/2007	1.1	1.1	TRUE
A/Muscovy_duck/Vietnam/NCVD-23/2007	1.1	1.1	TRUE
A/duck/Vietnam/6/2007	1.1	1.1	TRUE
A/chicken/Vietnam/NCVD-387/2009	1.1	1.1	TRUE
A/duck/Vietnam/34/2007	1.1	1.1	TRUE
A/Muscovy_duck/Ca_Mau/07-04/2007	1.1	1.1	TRUE
A/duck/Vietnam/5/2007	1.1	1.1	TRUE
A/chicken/Vietnam/15/2007	1.1	1.1	TRUE
A/duck/Vietnam/NCVD-010/2008	1.1	1.1	TRUE
A/chicken/Cambodia/LC1AL/2007	1.1	1.1	TRUE
A/duck/Vietnam/NCVD-101/2008	1.1	1.1	TRUE
A/duck/Vietnam/NCVD-19/2007	1.1	1.1	TRUE
A/Muscovy_duck/Vietnam/NCVD-5/2007	1.1	1.1	TRUE
A/duck/Vietnam/NCVD-17/2007	1.1	1.1	TRUE
A/duck/Vietnam/NCVD-011/2008	1.1	1.1	TRUE
A/duck/Vietnam/8/2007	1.1	1.1	TRUE
A/duck/Vietnam/NCVD-367/2009	1.1	1.1	TRUE
A/duck/Vietnam/NCVD-13/2007	1.1	1.1	TRUE
A/duck/Vietnam/NCVD-362/2009	1.1	1.1	TRUE
A/duck/Vietnam/NCVD-368/2009	1.1	1.1	TRUE
A/duck/Vietnam/NCVD-365/2009	1.1	1.1	TRUE
A/chicken/Bac_Lieu/07-10/2007	1.1	1.1	TRUE
A/chicken/Vietnam/NCVD-24/2007	1.1	1.1	TRUE
A/duck/Vietnam/NCVD-2/2007	1.1	1.1	TRUE
A/duck/Vietnam/NCVD-360/2009	1.1	1.1	TRUE
A/Cambodia/S1211394/2008	1.1	1.1	TRUE
A/chicken/Vietnam/NCVD-3/2007	1.1	1.1	TRUE
A/duck/Vietnam/NCVD-361/2009	1.1	1.1	TRUE
A/duck/Vietnam/NCVD-26/2007	1.1	1.1	TRUE
A/Cygnus_olor/Astrakhan/Ast05-2-7/2005	2.2	2.2	TRUE
A/Hooded_vulture/Burkina_Faso/2/2006	2.2	2.2	TRUE
A/pochard/Germany/R348/06	2.2	2.2	TRUE
A/chicken/Nigeria/08RS848-38/2006	2.2	2.2	TRUE
A/goose/Hungary/14756/2006	2.2	2.2	TRUE
A/whooper_swan/Mongolia/3/05	2.2	2.2	TRUE
A/Azerbaijan/001-161/2006	2.2	2.2	TRUE
A/houbara_bustard/Saudi_Arabia/6732-1/2007	2.2	2.2	TRUE
A/chicken/Saudi_Arabia/6732-18/2007	2.2	2.2	TRUE
A/chicken/Krasnodar/300/07	2.2	2.2	TRUE
A/chicken/Nigeria/08RS848-99/2007	2.2	2.2	TRUE
A/chicken/Nigeria/OG11/2007	2.2	2.2	TRUE
A/turkey/Saudi_Arabia/3489-70VIR08/2007	2.2	2.2	TRUE
A/bar-headed_goose/Qinghai/11/2006	2.2	2.2	TRUE
A/chicken/Braila/RO-AI-030/2005	2.2	2.2	TRUE
A/chicken/Romania/3076/05	2.2	2.2	TRUE
A/chicken/Nigeria/08RS848-33/2006	2.2	2.2	TRUE
A/chicken/Germany/R3294/2007	2.2	2.2	TRUE
A/chicken/Brasov/RO-AI-350/2006	2.2	2.2	TRUE
A/Guinea_fowl/Shantou/1341/2006	2.2	2.2	TRUE
A/guinea_fowl/Burkina_Faso/1347-20/2006	2.2	2.2	TRUE
A/chicken/Nigeria/08VIR4337-426/2006	2.2	2.2	TRUE
A/chicken/Nigeria/08RS848-118/2007	2.2	2.2	TRUE
A/swan/Bavaria/2/2007	2.2	2.2	TRUE
A/tufted_duck/Germany/R1240/06	2.2	2.2	TRUE
A/bar-headed_goose/Qinghai/1/2006	2.2	2.2	TRUE
A/duck/Cote_dIvoire/1787-18/2006	2.2	2.2	TRUE
A/chicken/Nigeria/1071-3/2007	2.2	2.2	TRUE
A/turkey/Germany/R1077/06	2.2	2.2	TRUE
A/cygnus_olor/Italy/742/2006	2.2	2.2	TRUE
A/falcon/Kuwait/1019-7/2007	2.2	2.2	TRUE
A/cormorant/Germany/R292/06	2.2	2.2	TRUE
A/falcon/Saudi_Arabia/D1795/2005	2.2	2.2	TRUE
A/chicken/Omsk/14/05	2.2	2.2	TRUE
A/mute_swan/France/06631a/2006	2.2	2.2	TRUE
A/chicken/Afghanistan/1573-47/2006	2.2	2.2	TRUE
A/bar-headed_goose/Qinghai/9/2006	2.2	2.2	TRUE
A/chicken/Nigeria/08VIR4337-446/2006	2.2	2.2	TRUE
A/goose/Krasnoozerka/627/2005	2.2	2.2	TRUE
A/peacock/Chakshahzad/NARC9238/2007	2.2	2.2	TRUE
A/chicken/Liaoning/23/2005	2.2	2.2	TRUE
A/brown-headed_gull/Qinghai/3/2007	2.2	2.2	TRUE
A/chicken/Nigeria/1071-23/2007	2.2	2.2	TRUE
A/black-headed_goose/Qinghai/1/2005	2.2	2.2	TRUE
A/chicken/Nigeria/08RS848-40/2006	2.2	2.2	TRUE
A/chicken/Iran/53-3/2008	2.2	2.2	TRUE
A/chicken/Nigeria/08RS848-50/2006	2.2	2.2	TRUE
A/turkey/Buzau/RO-AI-045/2005	2.2	2.2	TRUE
A/pika/Qinghai/BI/2007	2.2	2.2	TRUE
A/Nigeria/6e/07	2.2	2.2	TRUE
A/swan/Bavaria/5/2007	2.2	2.2	TRUE
A/environment/Korea/W150/2006	2.2	2.2	TRUE
A/chicken/Nigeria/VRD284/2006	2.2	2.2	TRUE
A/chicken/Nigeria/1071-9/2007	2.2	2.2	TRUE
A/tufted_duck/Sweden/V998/2006	2.2	2.2	TRUE
A/duck/Korea/Asan5/2006	2.2	2.2	TRUE
A/chicken/Nigeria/IF10/2006	2.2	2.2	TRUE
A/Turkey/65596/2006	2.2	2.2	TRUE
A/buzzard/Poland/MB266B-141V08/2007	2.2	2.2	TRUE
A/wild_duck/Liaoning/8/2006	2.2	2.2	TRUE
A/turkey/Saudi_Arabia/6732-6/2007	2.2	2.2	TRUE
A/bar-headed_goose/Qinghai/5/2007	2.2	2.2	TRUE
A/chicken/Kuwait/KISR2/2007	2.2	2.2	TRUE
A/chicken/Nigeria/08RS848-90/2007	2.2	2.2	TRUE
A/guinea_fowl/Nigeria/08RS848-78/2007	2.2	2.2	TRUE
A/chicken/Nigeria/08RS848-35/2006	2.2	2.2	TRUE
A/tufted_duck/Sweden/V526/06	2.2	2.2	TRUE
A/chicken/Rostov-on-Don/35/2007	2.2	2.2	TRUE
A/domestic_cat/Iraq/820/2006	2.2	2.2	TRUE
A/chicken/Nigeria/08VIR4337-497/2007	2.2	2.2	TRUE
A/chicken/Niger/2130-8/2006	2.2	2.2	TRUE
A/cat/Romania/TL/nov/2007	2.2	2.2	TRUE
A/chicken/Nigeria/08RS848-42/2006	2.2	2.2	TRUE
A/bar-headed_goose/Qinghai/3/2005	2.2	2.2	TRUE
A/great_crested_grebe/Denmark/7498/06	2.2	2.2	TRUE
A/bar-headed_goose/Qinghai/8/2006	2.2	2.2	TRUE
A/chicken/Nigeria/VRD83/2006	2.2	2.2	TRUE
A/whooper_swan/Mongolia/6/05	2.2	2.2	TRUE
A/turkey/Nigeria/08RS848-61/2007	2.2	2.2	TRUE
A/chicken/Benin/6693-1/2007	2.2	2.2	TRUE
A/chicken/Calarasi/RO-AI-091/2005	2.2	2.2	TRUE
A/chicken/Reshoty/02/2006	2.2	2.2	TRUE
A/chicken/Poland/38-140V08/2007	2.2	2.2	TRUE
A/stork/Germany/R1239/06	2.2	2.2	TRUE
A/swan/Bavaria/16/2006	2.2	2.2	TRUE
A/great_black-headed_gull/Qinghai/8/2007	2.2	2.2	TRUE
A/Cygnus_olor/BIH/1/2006	2.2	2.2	TRUE
A/chicken/Nigeria/1071-30/2007	2.2	2.2	TRUE
A/chicken/Nigeria/BA209/2006	2.2	2.2	TRUE
A/duck/Nigeria/3724-2/2008	2.2	2.2	TRUE
A/swan/Bavaria/14/2006	2.2	2.2	TRUE
A/chicken/Benin/6693-16/2007	2.2	2.2	TRUE
A/guinea_fowl/Nigeria/VRD005/2007	2.2	2.2	TRUE
A/peacock/Denmark/60295/06	2.2	2.2	TRUE
A/chicken/Dolj/RO-AI-103/2006	2.2	2.2	TRUE
A/turkey/Islamabad/NARC7873/2007	2.2	2.2	TRUE
A/chicken/Manipur/NIV9743/2007	2.2	2.2	TRUE
A/mute_swan/Tulcea/RO-AI-062/2005	2.2	2.2	TRUE
A/chicken/Nigeria/08RS848-111/2007	2.2	2.2	TRUE
A/chicken/Nigeria/08RS848-47/2006	2.2	2.2	TRUE
A/goose/Suzdalka/10/05	2.2	2.2	TRUE
A/common_pochard/Bavaria/7/2006	2.2	2.2	TRUE
A/chicken/Nigeria/08VIR4337-434/2006	2.2	2.2	TRUE
A/chicken/Nigeria/08RS848-100/2007	2.2	2.2	TRUE
A/swan/Bavaria/28/2006	2.2	2.2	TRUE
A/chicken/Nigeria/08RS848-39/2006	2.2	2.2	TRUE
A/chicken/Nigeria/08RS848-122/2007	2.2	2.2	TRUE
A/chicken/Ghana/2534/2007	2.2	2.2	TRUE
A/Canada_goose/Germany/R71/2006	2.2	2.2	TRUE
A/chicken/Nigeria/OG2/2007	2.2	2.2	TRUE
A/fowl/Denmark/60296/06	2.2	2.2	TRUE
A/chicken/Nigeria/VRD218/2006	2.2	2.2	TRUE
A/chicken/Nigeria/08RS848-68/2007	2.2	2.2	TRUE
A/chicken/Nigeria/BA210/2006	2.2	2.2	TRUE
A/goose/Krasnoozerskoe/627/05	2.2	2.2	TRUE
A/grebe/Tyva/Tyv06-2/06	2.2	2.2	TRUE
A/chicken/Nigeria/08RS848-9/2006	2.2	2.2	TRUE
A/mute_swan/Hungary/3472/2006	2.2	2.2	TRUE
A/goose/Nigeria/08RS848-56/2007	2.2	2.2	TRUE
A/turkey/England/2614/2007	2.2	2.2	TRUE
A/chicken/Nigeria/08RS848-70/2007	2.2	2.2	TRUE
A/Turkey/651242/2006	2.2	2.2	TRUE
A/chicken/Nigeria/08VIR4337-378/2006	2.2	2.2	TRUE
A/chicken/Nigeria/VRD49/2006	2.2	2.2	TRUE
A/Cygnus_olor/Astrakhan/Ast05-2-8/2005	2.2	2.2	TRUE
A/chicken/Nigeria/08RS848-102/2007	2.2	2.2	TRUE
A/falcon/Saudi_Arabia/D1936/2007	2.2	2.2	TRUE
A/chicken/Nigeria/1047-54/2006	2.2	2.2	TRUE
A/cygnus_olor/Croatia/1/2005	2.2	2.2	TRUE
A/chicken/Nigeria/08RS848-5/2006	2.2	2.2	TRUE
A/chicken/Burkina_Faso/1347-16/2006	2.2	2.2	TRUE
A/chicken/Nigeria/08RS848-77/2007	2.2	2.2	TRUE
A/wild_duck/Bavaria/13/2007	2.2	2.2	TRUE
A/bar-headed_goose/Qinghai/F/2006	2.2	2.2	TRUE
A/Turkey/15/2006	2.2	2.2	TRUE
A/chicken/Nigeria/08RS848-67/2007	2.2	2.2	TRUE
A/guinea_fowl/JWP/Nigeria/VRD252/2006	2.2	2.2	TRUE
A/chicken/Navapur/7972/2006	2.2	2.2	TRUE
A/chicken/Germany/R3234/2007	2.2	2.2	TRUE
A/swan/Hainburg/2172/2006	2.2	2.2	TRUE
A/Cygnus_olor/Astrakhan/Ast05-2-10/2005	2.2	2.2	TRUE
A/chicken/Nigeria/08RS848-14/2006	2.2	2.2	TRUE
A/chicken/Nigeria/08RS848-93/2007	2.2	2.2	TRUE
A/greylag_goose_/Bavaria/11/2007	2.2	2.2	TRUE
A/chicken/Nigeria/VRD403/2006	2.2	2.2	TRUE
A/chicken/Romania/2912/05	2.2	2.2	TRUE
A/cat/Dagestan/87/06	2.2	2.2	TRUE
A/mute_swan/Germany/R1359/07	2.2	2.2	TRUE
A/chicken/India/NIV33487/06	2.2	2.2	TRUE
A/chicken/Togo/4106-4/2007	2.2	2.2	TRUE
A/great_cormorant/Tibet/12/2006	2.2	2.2	TRUE
A/domestic_goose/Iraq/812/2006	2.2	2.2	TRUE
A/Iraq/756/2006	2.2	2.2	TRUE
A/Azerbaijan/008-208/2006	2.2	2.2	TRUE
A/Cygnus_olor/Astrakhan/Ast05-2-3/2005	2.2	2.2	TRUE
A/chicken/Krasnodar/01/2006	2.2	2.2	TRUE
A/chicken/Volgograd/236/06	2.2	2.2	TRUE
A/cat/Germany/606/2006/	2.2	2.2	TRUE
A/black-necked_grebe/Germany/R1393/07	2.2	2.2	TRUE
A/mute_swan/France/070203/2007	2.2	2.2	TRUE
A/chicken/Nigeria/08VIR4337-343/2008	2.2	2.2	TRUE
A/great_black-headed_gull/Qinghai/12/2007	2.2	2.2	TRUE
A/chicken/Nigeria/VRD44/2006	2.2	2.2	TRUE
A/chicken/Braila/RO-AI-074/2005	2.2	2.2	TRUE
A/chicken/Nigeria/08RS848-59/2007	2.2	2.2	TRUE
A/common_buzzard/Germany/R306/06	2.2	2.2	TRUE
A/chicken/Nigeria/08RS848-17/2006	2.2	2.2	TRUE
A/bar-headed_goose/Qinghai/4/2006	2.2	2.2	TRUE
A/common_pochard/Switzerland/WV4080110/2008	2.2	2.2	TRUE
A/Cygnus_olor/Czech_Republic/10814/06	2.2	2.2	TRUE
A/chicken/Nigeria/LAG6/2007	2.2	2.2	TRUE
A/chicken/Nigeria/FA4/2006	2.2	2.2	TRUE
A/whooper_swan/Mongolia/4/05	2.2	2.2	TRUE
A/Turkey/12/2006	2.2	2.2	TRUE
A/chicken/Kurgan/05/2005	2.2	2.2	TRUE
A/chicken/Nigeria/08RS848-117/2007	2.2	2.2	TRUE
A/chicken/Nigeria/08RS848-58/2007	2.2	2.2	TRUE
A/mute_swan/Germany/R854/06	2.2	2.2	TRUE
A/chicken/Nigeria/08RS848-110/2007	2.2	2.2	TRUE
A/avian/Russia/5354-vac/2005	2.2	2.2	TRUE
A/chicken/Tambov/570-2/05	2.2	2.2	TRUE
A/mallard/Bavaria/10/2007	2.2	2.2	TRUE
A/mute_swan/Bavaria/3/2007	2.2	2.2	TRUE
A/swan/Poland/467-136V08/2006	2.2	2.2	TRUE
A/bar-headed_goose/Qinghai/0510/05	2.2	2.2	TRUE
A/chicken/Poland/R3248/2007	2.2	2.2	TRUE
A/great_crested_grebe/Germany/R1226/06	2.2	2.2	TRUE
A/chicken/Nigeria/08VIR4337-390/2006	2.2	2.2	TRUE
A/domestic_duck/Germany/R1779/2007	2.2	2.2	TRUE
A/domestic_goose/Pavlodar/1/2005	2.2	2.2	TRUE
A/great_crested_grebe/Germany/R1406/07	2.2	2.2	TRUE
A/grebe/Tyva/Tyv06-1/2006	2.2	2.2	TRUE
A/whooper_swan/Denmark/7224/2006	2.2	2.2	TRUE
A/Xinjiang/1/2006	2.2	2.2	TRUE
A/coot/Germany/R655/06	2.2	2.2	TRUE
A/chicken/Nigeria/08RS848-76/2007	2.2	2.2	TRUE
A/chicken/Burkina_Faso/01.03/2006	2.2	2.2	TRUE
A/chicken/Nigeria/08VIR4337-344/2008	2.2	2.2	TRUE
A/chicken/Nigeria/1071-29/2007	2.2	2.2	TRUE
A/duck/Saudi_Arabia/3489-61VIR08/2007	2.2	2.2	TRUE
A/chicken/Nigeria/08RS848-45/2006	2.2	2.2	TRUE
A/water_fowl/Nigeria/08RS848-66/2007	2.2	2.2	TRUE
A/falcon/Germany/R899/06	2.2	2.2	TRUE
A/chicken/Korea/CA7/2006	2.2	2.2	TRUE
A/turkey/Braila/RO-AI-014/2005	2.2	2.2	TRUE
A/chicken/Togo/4106-1/2007	2.2	2.2	TRUE
A/chicken/Saudi_Arabia/3489-75VIR08/2007	2.2	2.2	TRUE
A/grebe/Novosibirsk/29/2005	2.2	2.2	TRUE
A/chicken/Sudan/1784-10/2006	2.2	2.2	TRUE
A/chicken/Nigeria/08RS848-26/2006	2.2	2.2	TRUE
A/falcon/Bavaria/15/2006	2.2	2.2	TRUE
A/chicken/Ivory_Coast/1787/2006	2.2	2.2	TRUE
A/chicken/Domodedovo/MK/2007	2.2	2.2	TRUE
A/chicken/Nigeria/VRD145/2006	2.2	2.2	TRUE
A/goosander/Bavaria/34/2006	2.2	2.2	TRUE
A/chicken/Korea/IS3/2006	2.2	2.2	TRUE
A/chicken/Nigeria/VRD130b/2006	2.2	2.2	TRUE
A/swan/England/26-70/2008	2.2	2.2	TRUE
A/chicken/Nigeria/08RS848-106/2007	2.2	2.2	TRUE
A/bar-headed_goose/Qinghai/1/2007	2.2	2.2	TRUE
A/tufted_duck/Denmark/6540/06	2.2	2.2	TRUE
A/chicken/Nigeria/08RS848-75/2007	2.2	2.2	TRUE
A/chicken/Nigeria/1071-10/2007	2.2	2.2	TRUE
A/duck/Tuva/01/2006	2.2	2.2	TRUE
A/chicken/Saudi_Arabia/6732-13/2007	2.2	2.2	TRUE
A/wild_duck/Omsk/103-01/05	2.2	2.2	TRUE
A/chicken/Krasnodar/123/06	2.2	2.2	TRUE
A/black-headed_gull/Qinghai/3/2006	2.2	2.2	TRUE
A/duck/Novosibirsk/56/2005	2.2	2.2	TRUE
A/chicken/Calarasi/RO-AI-070/2005	2.2	2.2	TRUE
A/coot/Voecklabruck/1585/2006	2.2	2.2	TRUE
A/chicken/Jalgaon/8824/2006	2.2	2.2	TRUE
A/chicken/Nigeria/08RS848-74/2007	2.2	2.2	TRUE
A/Canada_goose/Germany/R1207/2006	2.2	2.2	TRUE
A/mute_swan/Tulcea/RO-AI-005/2005	2.2	2.2	TRUE
A/bar-headed_goose/Qinghai/F/2007	2.2	2.2	TRUE
A/mute_swan/Germany/R65/06	2.2	2.2	TRUE
A/chicken/Kuwait/KISR3/2007	2.2	2.2	TRUE
A/bar-headed_goose/Tibet/8/2006	2.2	2.2	TRUE
A/chicken/Nigeria/08RS848-88/2007	2.2	2.2	TRUE
A/chicken/Nigeria/08RS848-15/2006	2.2	2.2	TRUE
A/chicken/Nigeria/08RS848-60/2007	2.2	2.2	TRUE
A/mountain_hawk-eagle/Kumamoto/1/07	2.2	2.2	TRUE
A/chicken/Nigeria/08RS848-92/2007	2.2	2.2	TRUE
A/turkey/England/250/2007	2.2	2.2	TRUE
A/duck/Switzerland/V426/2006	2.2	2.2	TRUE
A/chicken/Brasov/RO-AI-580/2006	2.2	2.2	TRUE
A/chicken/Nigeria/08RS848-52/2006	2.2	2.2	TRUE
A/black-headed_goose/Qinghai/2/2005	2.2	2.2	TRUE
A/chicken/Krasnodar/199/06	2.2	2.2	TRUE
A/chicken/Burkina_Faso/13.1/2006	2.2	2.2	TRUE
A/goose/Germany/R696/06	2.2	2.2	TRUE
A/chicken/Nigeria/08VIR4337-387/2006	2.2	2.2	TRUE
A/chicken/Nigeria/VRD457/2006	2.2	2.2	TRUE
A/pied_magpie/Liaoning/7/2006	2.2	2.2	TRUE
A/turkey/Nigeria/08RS848-12/2006	2.2	2.2	TRUE
A/duck/chicken/Nigeria/08RS848-20/2006	2.2	2.2	TRUE
A/eagle_owl/Sweden/V1218/2006	2.2	2.2	TRUE
A/duck/chicken/Nigeria/08RS848-120/2007	2.2	2.2	TRUE
A/eagle_owl/Germany/R1166/06	2.2	2.2	TRUE
A/mute_swan/Germany/R797/06	2.2	2.2	TRUE
A/chicken/Nigeria/08RS848-121/2007	2.2	2.2	TRUE
A/chicken/Sudan/2115-10/2006	2.2	2.2	TRUE
A/tufted_duck/Sweden/V1027/06	2.2	2.2	TRUE
A/chicken/Nigeria/08VIR4337-438/2006	2.2	2.2	TRUE
A/chicken/Nigeria/08VIR4337-380/2006	2.2	2.2	TRUE
A/chicken/Bacau/RO-AI-527/2006	2.2	2.2	TRUE
A/duck/Switzerland/V389/2006	2.2	2.2	TRUE
A/duck/Novosibirsk/02/05	2.2	2.2	TRUE
A/duck/Omsk/1822/2006	2.2	2.2	TRUE
A/quail/Korea/KJ4/2006	2.2	2.2	TRUE
A/Iraq/659/2006	2.2	2.2	TRUE
A/chicken/Nigeria/08RS848-41/2006	2.2	2.2	TRUE
A/little_grebe/Switzerland/V330/2006	2.2	2.2	TRUE
A/chicken/Nigeria/08RS848-28/2006	2.2	2.2	TRUE
A/chicken/Nigeria/1071-1/2007	2.2	2.2	TRUE
A/chicken/Constanta/RO-AI-263/2006	2.2	2.2	TRUE
A/Brown-headed_Gull/Qinghai/3/05	2.2	2.2	TRUE
A/avian/Togo/3618-10/2007	2.2	2.2	TRUE
A/turkey/Islamabad-Pakistan/NARC-7871/02/2007	2.2	2.2	TRUE
A/swan/Bavaria/33/2006	2.2	2.2	TRUE
A/domestic_duck/Buzau/RO-AI-036/2005	2.2	2.2	TRUE
A/swan/Voecklabruck/1484/2006	2.2	2.2	TRUE
A/migratory_duck/Jiangxi/2295/2005	2.2	2.2	TRUE
A/common_buzzard/Germany/R870/06	2.2	2.2	TRUE
A/whooper_swan/Scotland/1430/2006	2.2	2.2	TRUE
A/chicken/Saudi_Arabia/6732-4/2007	2.2	2.2	TRUE
A/domestic_duck/Germany/R1772/2007	2.2	2.2	TRUE
A/chicken/Nigeria/08RS848-82/2007	2.2	2.2	TRUE
A/tufted_duck/Switzerland/V504/2006	2.2	2.2	TRUE
A/ostrich/Nigeria/1047-25/2006	2.2	2.2	TRUE
A/mink/Sweden/V907/2006	2.2	2.2	TRUE
A/chicken/Nigeria/OD8/2006	2.2	2.2	TRUE
A/Cygnus_olor/Astrakhan/Ast05-2-1/2005	2.2	2.2	TRUE
A/chicken/Saudi_Arabia/3489-60VIR08/2007	2.2	2.2	TRUE
A/environment/Korea/W149/2006	2.2	2.2	TRUE
A/goose/Crimea/615/05	2.2	2.2	TRUE
A/bar-headed_goose/Qinghai/2/2007	2.2	2.2	TRUE
A/great_black-headed_gull/Qinghai/1/2005	2.2	2.2	TRUE
A/Iraq/754/2006	2.2	2.2	TRUE
A/swan/Schaerding/1806/2006	2.2	2.2	TRUE
A/peacock/Mansehra-Pakistan/NARC-7558/02/2007	2.2	2.2	TRUE
A/goosander/Sweden/V539/2006	2.2	2.2	TRUE
A/chicken/Nigeria/OYO14/2007	2.2	2.2	TRUE
A/chicken/Brasov/RO-AI-494/2006	2.2	2.2	TRUE
A/bar-headed_goose/Mongolia/1/05	2.2	2.2	TRUE
A/Cygnus_olor/Germany/R1372/2007	2.2	2.2	TRUE
A/chicken/Astana/6/2005	2.2	2.2	TRUE
A/mute_swan/France/06299/2006	2.2	2.2	TRUE
A/chicken/Czech_Republic/11242-38/07	2.2	2.2	TRUE
A/chicken/Nigeria/08RS848-104/2007	2.2	2.2	TRUE
A/duck/Germany/R338/06	2.2	2.2	TRUE
A/goosander/Switzerland/V82/06	2.2	2.2	TRUE
A/chicken/Tulcea/RO-AI-011/2005	2.2	2.2	TRUE
A/chicken/Nigeria/VRD286/2006	2.2	2.2	TRUE
A/falcon/Saudi_Arabia/6732-2/2007	2.2	2.2	TRUE
A/swan/Poland/1242-139V08/2006	2.2	2.2	TRUE
A/tufted_duck/Bavaria/27/2006	2.2	2.2	TRUE
A/goose/Nigeria/08VIR4337-544/2007	2.2	2.2	TRUE
A/chicken/Suzdalka/06/05	2.2	2.2	TRUE
A/guinea_fowl/Nigeria/08RS848-10/2006	2.2	2.2	TRUE
A/chicken/Afghanistan/1207/2006	2.2	2.2	TRUE
A/chicken/Nigeria/08VIR4337-377/2006	2.2	2.2	TRUE
A/ostrich/Saudi_Arabia/3489-73VIR08/2007	2.2	2.2	TRUE
A/chicken/Rostov/22-1/2007	2.2	2.2	TRUE
A/chicken/Sudan/1784/2006	2.2	2.2	TRUE
A/chicken/Nigeria/AB13/2006	2.2	2.2	TRUE
A/eagle_owl/Bavaria/10/2006	2.2	2.2	TRUE
A/peacock/Saudi_Arabia/3489-74VIR08/2007	2.2	2.2	TRUE
A/chicken/Nigeria/08RS848-24/2006	2.2	2.2	TRUE
A/goose/Islamabad/NARC7757/2007	2.2	2.2	TRUE
A/bar-headed_goose/Qinghai/1-HVRI/2006	2.2	2.2	TRUE
A/bar-headed_goose/Qinghai/2/2006	2.2	2.2	TRUE
A/chicken/Nigeria/1071-7/2007	2.2	2.2	TRUE
A/common_coot/Switzerland/V544/2006	2.2	2.2	TRUE
A/chicken/Romania/3293/05	2.2	2.2	TRUE
A/turkey/Nigeria/VRD345/2006	2.2	2.2	TRUE
A/Cygnus_olor/Caspian_Sea/2006	2.2	2.2	TRUE
A/chicken/Nigeria/1047-62/2006	2.2	2.2	TRUE
A/chicken/Tula/4/05	2.2	2.2	TRUE
A/turkey/Ivory_Coast/4372-2/2006	2.2	2.2	TRUE
A/chicken/Nigeria/08RS848-96/2007	2.2	2.2	TRUE
A/swan/Poland/305-135V08/2006	2.2	2.2	TRUE
A/chicken/Rawalakot/NARC2441A/2006	2.2	2.2	TRUE
A/chicken/Nigeria/OG5/2007	2.2	2.2	TRUE
A/chicken/Sudan/2115-9/2006	2.2	2.2	TRUE
A/chicken/Russia_Krasnodar/2/2007	2.2	2.2	TRUE
A/chicken/Afghanistan/1573-65/2006	2.2	2.2	TRUE
A/Hooded_vulture/Burkina_Faso/1/2006	2.2	2.2	TRUE
A/chicken/Nigeria/1071-22/2007	2.2	2.2	TRUE
A/bar-headed_goose/Qinghai/3/2006	2.2	2.2	TRUE
A/chicken/Nigeria/FA6/2006	2.2	2.2	TRUE
A/Cygnus_olor/Czech_Republic/10732/07	2.2	2.2	TRUE
A/common_gull/Chany/P/2006	2.2	2.2	TRUE
A/chicken/China/1204/04	2.4	2.4	TRUE
A/chicken/jiyuan/1/03/	2.4	2.4	TRUE
A/chicken/Yunnan/5686/2003	2.4	2.4	TRUE
A/chicken/Yunnan/6885/2003	2.4	2.4	TRUE
A/chicken/Yunnan/447/05	2.4	2.4	TRUE
A/duck/Yunnan/522/2004	2.4	2.4	TRUE
A/duck/Yunnan/4645/2003	2.4	2.4	TRUE
A/Ck/YN/374/2004	2.4	2.4	TRUE
A/chicken/Yunnan/6797/2003	2.4	2.4	TRUE
A/duck/Yunnan/6603/2003	2.4	2.4	TRUE
A/duck/Guangxi/13/2004	2.4	2.4	TRUE
A/Ck/YN/115/2004	2.4	2.4	TRUE
A/chicken/Yunnan/207/2004	2.4	2.4	TRUE
A/duck/Yunnan/4072/2003	2.4	2.4	TRUE
A/duck/Yunnan/5948/2003	2.4	2.4	TRUE
A/chicken/zhengzhou/1/02/	2.4	2.4	TRUE
A/chicken/Yunnan/6957/2003	2.4	2.4	TRUE
A/chicken/Yamaguchi/7/2004	2.5	2.5	TRUE
A/duck/Hubei/wq/2003	2.5	2.5	TRUE
A/crow/Osaka/102/2004	2.5	2.5	TRUE
A/goose/Shantou/239/2006	2.5	2.5	TRUE
A/blow_fly/Kyoto/93/2004	2.5	2.5	TRUE
A/chicken/Oita/8/2004	2.5	2.5	TRUE
A/crow/Kyoto/53/2004	2.5	2.5	TRUE
A/chicken/Guangdong/174/04	2.5	2.5	TRUE
A/duck/Hubei/wp/2003	2.5	2.5	TRUE
A/goose/Jilin/hb/2003	2.5	2.5	TRUE
A/goose/Shantou/2086/2006	2.5	2.5	TRUE
A/chicken/Korea/es/2003	2.5	2.5	TRUE
A/goose/Hong_Kong/3014.8/2000	3	3	TRUE
A/chicken/Hong_Kong/822.1/01	3	3	TRUE
A/duck/Fujian/17/2001	3	3	TRUE
A/partridge/Shantou/2886/2003	3	3	TRUE
A/duck/Guangxi/xa/2001	3	3	TRUE
A/chicken/Hong_Kong/YU562/01	3	3	TRUE
A/goose/Viet_Nam/324/2001	3	3	TRUE
A/chicken/HongKong/YU822.2/01	3	3	TRUE
A/duck/Guangxi/35/2001	3	3	TRUE
A/chicken/Hong_Kong/879.1/01	3	3	TRUE
A/duck/Shantou/1101/2001	3	3	TRUE
A/goose/Hong_Kong/ww100/01	3	3	TRUE
A/Silky_chicken/Hong_Kong/SF189/01	3	3	TRUE
A/goose/Viet_Nam/113/2001	3	3	TRUE
A/chicken/Hong_Kong/891.1/01	3	3	TRUE
A/Pheasant/Hong_Kong/FY155/01	3	3	TRUE
A/chicken/HongKong/NT873.3/01	3	3	TRUE
A/chicken/Hong_Kong/SF219/01	3	3	TRUE
A/duck/Shanghai/13/2001	3	3	TRUE
A/goose/Hong_Kong/3014.5/2000	3	3	TRUE
A/duck/Hong_Kong/2986.1/2000	3	3	TRUE
A/duck/Guangxi/22/2001	3	3	TRUE
A/chicken/Hebei/718/2001	3	3	TRUE
A/chicken/Hong_Kong/FY77/01	3	3	TRUE
A/chicken/Hong_Kong/715.5/01	3	3	TRUE
A/waterfowl/Hong_Kong/378.5/2001	3	3	TRUE
A/goose/Hong_Kong/76.1/01	3	3	TRUE
A/goose/Hong_Kong/668.1/2001	3	3	TRUE
A/chicken/Hong_Kong/FY150/01	3	3	TRUE
A/duck/Guangdong/01/2001	3	3	TRUE
A/pheasant/Shantou/3535/2003	3	3	TRUE
A/goose/Guiyang/1175/2006	4	4	TRUE
A/chicken/Guiyang/441/2006	4	4	TRUE
A/goose/Shantou/753/2002	4	4	TRUE
A/Ck/HK/409.1/02	4	4	TRUE
A/chicken/Guiyang/846/2006	4	4	TRUE
A/duck/Shantou/700/2002	4	4	TRUE
A/duck/Guangdong/22/2002	4	4	TRUE
A/goose/Fujian/bb/2003	4	4	TRUE
A/partridge/Shantou/478/2002	4	4	TRUE
A/goose/Guiyang/337/2006	4	4	TRUE
A/duck/Guiyang/2231/2005	4	4	TRUE
A/Ck/HK/31.4/02	4	4	TRUE
A/duck/Guangxi/1378/2004	5	5	TRUE
A/duck/Guangxi/668/2004	5	5	TRUE
A/quail/Shantou/3846/2002	5	5	TRUE
A/chicken/Guangxi/2439/2004	5	5	TRUE
A/chicken/Jilin/hp/2003	5	5	TRUE
A/goose/Guangxi/2383/2004	5	5	TRUE
A/goose/Guangxi/1832/2004	5	5	TRUE
A/duck/Guangxi/2291/2004	5	5	TRUE
A/duck/Viet_Nam/Ncvd1/2003	5	5	TRUE
A/goose/Guangxi/2112/2004	5	5	TRUE
A/teal/China/2978.1/2002	5	5	TRUE
A/goose/Guangxi/914/2004	5	5	TRUE
A/chicken/Jilin/ho/2003	5	5	TRUE
A/duck/Guangxi/1793/2004	5	5	TRUE
A/duck/Guangxi/1681/2004	5	5	TRUE
A/swine/Fujian/2003	5	5	TRUE
A/chicken/Viet_Nam/Ncvd8/2003	5	5	TRUE
A/duck/Zhejiang/52/2000	5	5	TRUE
A/swine/Fujian/1/2003	5	5	TRUE
A/swine/Fujian/F1/2001	5	5	TRUE
A/swine/Fujian/2001	5	5	TRUE
A/duck/Guangxi/2396/2004	5	5	TRUE
A/tree_sparrow/Henan/3/2004	6	6	TRUE
A/blackbird/Hunan/1/2004	6	6	TRUE
A/swine/Anhui/ca/2004	6	6	TRUE
A/tree_sparrow/Henan/1/2004	6	6	TRUE
A/tree_sparrow/Henan/4/2004	6	6	TRUE
A/duck/Hubei/wg/2002	6	6	TRUE
A/Beijing/01/2003	7	7	TRUE
A/swine/Anhui/cb/2004	7	7	TRUE
A/goose/Yunnan/3315/2005	7	7	TRUE
A/chicken/Shandong/A-5/2006	7	7	TRUE
A/chicken/Xinjiang/27/2006	7	7	TRUE
A/chicken/Xinjiang/16/2005	7	7	TRUE
A/chicken/Xinjiang/67/2005	7	7	TRUE
A/chicken/Xinjiang/28/2006	7	7	TRUE
A/chicken/Xinjiang/17/2005	7	7	TRUE
A/chicken/Liaoning/A-11/2006	7	7	TRUE
A/chicken/Hebei/102/2005	7	7	TRUE
A/chicken/Pyigyitagon/204/2006	7	7	TRUE
A/chicken/Ningxia/24/2006	7	7	TRUE
A/chicken/Shanxi/2/2006	7	7	TRUE
A/chicken/Xinjiang/78/2005	7	7	TRUE
A/domestic_green-winged_teal/Hunan/79/2005	7	7	TRUE
A/chicken/Xinjiang/54/2005	7	7	TRUE
A/chicken/Liaoning/A-1/2007	7	7	TRUE
A/domestic_green-winged_teal/Hunan/67/2005	7	7	TRUE
A/chicken/Hebei/126/2005	7	7	TRUE
A/chicken/Shandong/A-10/2006	7	7	TRUE
A/chicken/Hubei/wo/2003	7	7	TRUE
A/chicken/Hebei/326/2005	7	7	TRUE
A/chicken/Xinjiang/53/2005	7	7	TRUE
A/chicken/Henan/A-7/2006	7	7	TRUE
A/tree_sparrow/Henan/2/2004	7	7	TRUE
A/Mallard/Huadong/hn/2005	7	7	TRUE
A/goose/Yunnan/5539/2005	7	7	TRUE
A/duck/Yunnan/5133/2005	7	7	TRUE
A/chicken/Xinjiang/68/2005	7	7	TRUE
A/chicken/Vietnam/NCVD-swab25/2008	7.1	7.1	TRUE
A/chicken/Vietnam/NCVD-135/2008	7.1	7.1	TRUE
A/chicken/Vietnam/NCVD-swab16/2008	7.1	7.1	TRUE
A/chicken/Vietnam/NCVD-137/2008	7.1	7.1	TRUE
A/chicken/Vietnam/NCVD-swab276/2008	7.1	7.1	TRUE
A/chicken/Vietnam/NCVD-swab06/2008	7.1	7.1	TRUE
A/chicken/Vietnam/NCVD-134/2008	7.1	7.1	TRUE
A/chicken/Vietnam/NCVD-016/2008	7.1	7.1	TRUE
A/chicken/Vietnam/NCVD-swab24/2008	7.1	7.1	TRUE
A/chicken/Vietnam/NCVD-04/2008	7.1	7.1	TRUE
A/chicken/Shanxi/10/2006	7.1	7.1	TRUE
A/chicken/Vietnam/NCVD-swab20/2008	7.1	7.1	TRUE
A/chicken/Vietnam/NCVD-swab26/2008	7.1	7.1	TRUE
A/chicken/Vietnam/NCVD-136/2008	7.1	7.1	TRUE
A/chicken/Vietnam/NCVD-swab17/2008	7.2	7.2	TRUE
A/chicken/Vietnam/NCVD-swab15/2008	7.2	7.2	TRUE
A/chicken/Hebei/A-8/2009	7.2	7.2	TRUE
A/environment/Hunan/1-35/2007	7.2	7.2	TRUE
A/chicken/Jiangsu/18/2008	7.2	7.2	TRUE
A/chicken/Vietnam/NCVD-093/2008	7.2	7.2	TRUE
A/environment/Hunan/1-12/2007	7.2	7.2	TRUE
A/environment/Hunan/2-16/2007	7.2	7.2	TRUE
A/Ck/HK/61.9/02	8	8	TRUE
A/Ck/HK/YU777/02	8	8	TRUE
A/chicken/Hong_Kong/86.3/2002	8	8	TRUE
A/Ck/HK/YU22/2002	8	8	TRUE
A/chicken/Anhui/39/2004	9	9	TRUE
A/chukar/Shantou/4690/2003	9	9	TRUE
A/peregrine_falcon/HK/D0028/2004	9	9	TRUE
A/chicken/Anhui/T5/2006	9	9	TRUE
A/duck/Guangxi/50/2001	9	9	TRUE
A/mallard/Guangxi/wt/2004	9	9	TRUE
A/goose/Huadong/220/2004	9	9	TRUE
A/duck/Guangzhou/20/2005	9	9	TRUE
A/Ck/HK/WF157/2003	9	9	TRUE
A/partridge/Shantou/1075/2002	9	9	TRUE
A/chicken/Shantou/133/2003	9	9	TRUE
A/chicken/Fujian/1042/2005	9	9	TRUE
A/chicken/Hubei/489/2004	9	9	TRUE
A/chicken/Hunan/41/2004	9	9	TRUE
A/goose/Shantou/2216/2005	9	9	TRUE
A/chicken/Henan/16/2004	9	9	TRUE
A/chick/Macheng/2004	9	9	TRUE
A/chicken/Hubei/14/2004	9	9	TRUE
A/pheasant/Shantou/4567/2002	9	9	TRUE
A/migratory_duck/Jiangxi/1653/2005	9	9	TRUE
A/duck/Hubei/46/2009	9	9	TRUE
A/duck/Fujian/897/2005	9	9	TRUE
A/goose/Shantou/1621/05	9	9	TRUE
A/chicken/Gansu/44/2004	9	9	TRUE
A/swine/Guangxi/wz/2004	9	9	TRUE
A/chicken/Henan/1/2004	9	9	TRUE
A/silky_chicken/Shantou/540/2003	9	9	TRUE
A/chicken/Hubei/327/2004	9	9	TRUE
A/chicken/Henan/210/2004	9	9	TRUE
A/duck/Guangxi/2775/2005	9	9	TRUE
A/goose/Guangdong/72/2004	9	9	TRUE
A/chicken/Henan/12/2004	9	9	TRUE
A/chicken/Vietnam/NCVD-385/2009	1.1-like	1.1-like	TRUE
A/duck/Yunnan/971/2002	1-8-like	1-8-like	TRUE
A/duck/Hunan/378/2003	1-8-like	1-8-like	TRUE
A/duck/Guangdong/173/04	1-8-like	1-8-like	TRUE
A/duck/Hunan/300/2003	1-8-like	1-8-like	TRUE
A/chicken/Yunnan/1628/2003	1-8-like	1-8-like	TRUE
A/chicken/Vietnam/G62/2005	1-8-like	1-8-like	TRUE
A/duck/Hunan/1340/2002	1-8-like	1-8-like	TRUE
A/Ck/HK/2133.1/2003	1-8-like	1-8-like	TRUE
A/swine/Banten/UT2071/2005	2.1.1	2.1.1	TRUE
A/chicken/Indonesia/11/2003	2.1.1	2.1.1	TRUE
A/chicken/Denpasar/BBVD-182/2007	2.1.1	2.1.1	TRUE
A/duck/Pali/BBVW1358/2005	2.1.1	2.1.1	TRUE
A/chicken/Ngawi/BPPV4/2004	2.1.1	2.1.1	TRUE
A/duck/East_Java/UT1046/2004	2.1.1	2.1.1	TRUE
A/chicken/Badung/BBVD-302/2007	2.1.1	2.1.1	TRUE
A/swine/Banten/UT3063/2005	2.1.1	2.1.1	TRUE
A/quail/Tasikmalaya/BPPV4/2004	2.1.1	2.1.1	TRUE
A/chicken/East_Kalimantan/UT1035/2004	2.1.1	2.1.1	TRUE
A/Ck/Indonesia/4/2004	2.1.1	2.1.1	TRUE
A/chicken/Pekalongan/BPPV4/2003	2.1.1	2.1.1	TRUE
A/chicken/Indonesia/R60/05	2.1.1	2.1.1	TRUE
A/Ck/Indonesia/2A/2003	2.1.1	2.1.1	TRUE
A/chicken/Wonosobo/BPPV4/2003	2.1.1	2.1.1	TRUE
A/swine/Banten/UT3062/2005	2.1.1	2.1.1	TRUE
A/Ck/HK/YU324/2003	2.1.1	2.1.1	TRUE
A/chicken/Tabanan/BBVD-107/2007	2.1.1	2.1.1	TRUE
A/chicken/East_Java/UT1006/2003	2.1.1	2.1.1	TRUE
A/chicken/Banten/Pdgl-Kas/2004	2.1.1	2.1.1	TRUE
A/chicken/Malang/BBVet-IV/2004	2.1.1	2.1.1	TRUE
A/chicken/Denpasar/BBVD-456/2007	2.1.1	2.1.1	TRUE
A/chicken/Legok/2003	2.1.1	2.1.1	TRUE
A/duck/Hunan/782/2003	2.1.1	2.1.1	TRUE
A/quail/Yogjakarta/UT1023/2004	2.1.1	2.1.1	TRUE
A/chicken/Ampenan/BBVD-282/2007	2.1.1	2.1.1	TRUE
A/Muscovy_duck/Jakarta/DKI-Uwit/2004	2.1.1	2.1.1	TRUE
A/chicken/Yogjakarta/BBVet-IX/2004	2.1.1	2.1.1	TRUE
A/Ck/Indonesia/5/2004	2.1.1	2.1.1	TRUE
A/duck/East_Java/UT1107/2004	2.1.1	2.1.1	TRUE
A/duck/Badung-Bali/05/2005	2.1.1	2.1.1	TRUE
A/chicken/West_Java/HAMD/2006	2.1.1	2.1.1	TRUE
A/chicken/Kulon_Progo/BBVet-XII-2/2004	2.1.1	2.1.1	TRUE
A/chicken/Tabanan/BBVD-142/2007	2.1.1	2.1.1	TRUE
A/chicken/Sragen/BPPV4/2003	2.1.1	2.1.1	TRUE
A/chicken/West_Java/UT1001/2003	2.1.1	2.1.1	TRUE
A/chicken/Purworejo/BBVW/2005	2.1.1	2.1.1	TRUE
A/duck/IBufeleng/BPPV1/2005	2.1.1	2.1.1	TRUE
A/chicken/Salatiga/BBVet-I/2005	2.1.2	2.1.2	TRUE
A/chicken/Agam/BBPVI/2005	2.1.2	2.1.2	TRUE
A/turkey/Langkat/BBPVI/2005	2.1.2	2.1.2	TRUE
A/chicken/Simalanggang/BPPVI/2005	2.1.2	2.1.2	TRUE
A/chicken/Medan/BBPV1-571/2005	2.1.2	2.1.2	TRUE
A/chicken/Pangkalpinang/BPPV3/2004	2.1.2	2.1.2	TRUE
A/chicken/Medan/BBPV1-576/2005	2.1.2	2.1.2	TRUE
A/chicken/Deli_Derdang/BBPVI/2005	2.1.2	2.1.2	TRUE
A/Indonesia/CDC625/2006	2.1.2	2.1.2	TRUE
A/chicken/Indonesia/Wates83/2005	2.1.2	2.1.2	TRUE
A/chicken/Taput/BBPV1-576/2005	2.1.2	2.1.2	TRUE
A/turkey/Kedaton/BPPV3/2004	2.1.2	2.1.2	TRUE
A/Indonesia/CDC595/2006	2.1.2	2.1.2	TRUE
A/chicken/Duma/BBPV-II/2005	2.1.2	2.1.2	TRUE
A/chicken/Pidie/BPPV1/2005	2.1.2	2.1.2	TRUE
A/chicken/Tebing_Tinggi/BPPVI/2005	2.1.2	2.1.2	TRUE
A/chicken/Medan/BPPV1-498/2005	2.1.2	2.1.2	TRUE
A/duck/Madiun/BBVW1358/2005	2.1.2	2.1.2	TRUE
A/chicken/Dairi/BPPVI/2005	2.1.2	2.1.2	TRUE
A/chicken/Tarutung/BPPVI/2005	2.1.2	2.1.2	TRUE
A/Indonesia/560H/2006	2.1.2	2.1.2	TRUE
A/chicken/Medan/BPPV1-534/2005	2.1.2	2.1.2	TRUE
A/chicken/Pulau_Rampang/BBPVII/2006	2.1.2	2.1.2	TRUE
A/chicken/Indonesia/Wates77/2005	2.1.2	2.1.2	TRUE
A/chicken/Karo/BBPVII/2006	2.1.2	2.1.2	TRUE
A/chicken/Deli_Serdang/BPPV1/2005	2.1.2	2.1.2	TRUE
A/swine/East_Java/UT6003/2006	2.1.3	2.1.3	TRUE
A/chicken/Indonesia/Soppeng1631-71/2007	2.1.3	2.1.3	TRUE
A/chicken/Madiun/BBVW1420/2005	2.1.3	2.1.3	TRUE
A/chicken/Denpasar/BBVD-435/2007	2.1.3	2.1.3	TRUE
A/chicken/Badung/BBVD-342/2007	2.1.3	2.1.3	TRUE
A/chicken/Bangli/BBVD-575/2007	2.1.3	2.1.3	TRUE
A/swine/North_Sumatra/UT6034/2007	2.1.3	2.1.3	TRUE
A/chicken/Buleleng/BBVD-545b/2007	2.1.3	2.1.3	TRUE
A/chicken/Denpasar/BBVD-560/2007	2.1.3	2.1.3	TRUE
A/chicken/Klungkung/BBVD-279/2007	2.1.3	2.1.3	TRUE
A/swine/Tabanan-Indonesia/06/2006	2.1.3	2.1.3	TRUE
A/chicken/West_Java/GARUT-MAY/2006	2.1.3	2.1.3	TRUE
A/duck/Bantul/BBVW-387-23310/2007	2.1.3	2.1.3	TRUE
A/chicken/Gianyar/BBVD-687/2007	2.1.3	2.1.3	TRUE
A/chicken/Jembrana/BBVD-300/2006	2.1.3	2.1.3	TRUE
A/chicken/Badung/BBVD-277/2007	2.1.3	2.1.3	TRUE
A/chicken/Bangli/BBVD-562/2007	2.1.3	2.1.3	TRUE
A/chicken/Central_Java/UT3091/2005	2.1.3	2.1.3	TRUE
A/swine/South_Kalimantan/UT6015/2006	2.1.3	2.1.3	TRUE
A/chicken/Indonesia/Magelang1631-57/2007	2.1.3	2.1.3	TRUE
A/quail/Central_Java/SMRG/2006	2.1.3	2.1.3	TRUE
A/Indonesia/6/2005	2.1.3	2.1.3	TRUE
A/chicken/Badung/BBVD-328/2007	2.1.3	2.1.3	TRUE
A/chicken/Tabanan/BBVD-307/2007	2.1.3	2.1.3	TRUE
A/chicken/Indonesia/Kulon1631-47/2006	2.1.3	2.1.3	TRUE
A/chicken/Gunung_Kidul/BBVW/2006	2.1.3	2.1.3	TRUE
A/chicken/East_Java/UT6016/2006	2.1.3	2.1.3	TRUE
A/duck/Bangli/BBVD-246/2007	2.1.3	2.1.3	TRUE
A/chicken/Denpasar/BBVD-331/2007	2.1.3	2.1.3	TRUE
A/chicken/Denpasar/BBVD-509/2007	2.1.3	2.1.3	TRUE
A/chicken/Indonesia/Wates1/2005	2.1.3.1	2.1.3.1	TRUE
A/chicken/Indonesia/Wates130/2005	2.1.3.1	2.1.3.1	TRUE
A/chicken/Gunung_Kidal/BBVW/2005	2.1.3.1	2.1.3.1	TRUE
A/chicken/East_Java/UT6021/2006	2.1.3.1	2.1.3.1	TRUE
A/chicken/Magetan/BBVW/2005	2.1.3.1	2.1.3.1	TRUE
A/chicken/Papua/TA5/2006	2.1.3.1	2.1.3.1	TRUE
A/chicken/EastKalimantan/UT582/2010	2.1.3.1	2.1.3.1	TRUE
A/chicken/Wajo/BBVM/2005	2.1.3.1	2.1.3.1	TRUE
A/chicken/Bali/UT2091/2005	2.1.3.1	2.1.3.1	TRUE
A/duck/Parepare/BBVM/2005	2.1.3.1	2.1.3.1	TRUE
A/chicken/Indonesia/Wates126/2005	2.1.3.1	2.1.3.1	TRUE
A/chicken/East_Java/UT6020/2006	2.1.3.1	2.1.3.1	TRUE
A/chicken/Palu/BBVM-67/2010	2.1.3.1	2.1.3.1	TRUE
A/chicken/EastKalimantan/UT581/2010	2.1.3.1	2.1.3.1	TRUE
A/chicken/Kulon_Progo/BBVW-667-605/2007	2.1.3.2	2.1.3.2	TRUE
A/Indonesia/CDC887/2006	2.1.3.2	2.1.3.2	TRUE
A/chicken/Sleman/BBVW-663-55/2007	2.1.3.2	2.1.3.2	TRUE
A/duck/Bantul/BBVW-224-24466/2007	2.1.3.2	2.1.3.2	TRUE
A/Swan/Indonesia/Malang1631-61/2007	2.1.3.2	2.1.3.2	TRUE
A/chicken/Tasikmalaya/BBVW-991-VI/2009	2.1.3.2	2.1.3.2	TRUE
A/Indonesia/CDC370T/2006	2.1.3.2	2.1.3.2	TRUE
A/Indonesia/CDC329/2006	2.1.3.2	2.1.3.2	TRUE
A/Indonesia/TLL004/2006	2.1.3.2	2.1.3.2	TRUE
A/bird/Gunung_Kidul/BBVW-52-I/2010	2.1.3.2	2.1.3.2	TRUE
A/Indonesia/TLL008/2006	2.1.3.2	2.1.3.2	TRUE
A/chicken/Kuningan/BBVW-1004-VI/2009	2.1.3.2	2.1.3.2	TRUE
A/Indonesia/CDC326/2006	2.1.3.2	2.1.3.2	TRUE
A/chicken/Banjarbaru/BPPVRV-26/2010	2.1.3.2	2.1.3.2	TRUE
A/chicken/Indonesia/Bandung1631-49/2006	2.1.3.2	2.1.3.2	TRUE
A/Indonesia/CDC938E/2006	2.1.3.2	2.1.3.2	TRUE
A/chicken/Bangli/BBVD-555ab/2007	2.1.3.2	2.1.3.2	TRUE
A/Indonesia/CDC357/2006	2.1.3.2	2.1.3.2	TRUE
A/chicken/West_Java/TASIKSOB/2006	2.1.3.2	2.1.3.2	TRUE
A/chicken/Jembrana/BBVD-273/2007	2.1.3.2	2.1.3.2	TRUE
A/Indonesia/CDC582/2006	2.1.3.2	2.1.3.2	TRUE
A/Indonesia/239H/2005	2.1.3.2	2.1.3.2	TRUE
A/Indonesia/CDC326N/2006	2.1.3.2	2.1.3.2	TRUE
A/Indonesia/292H/2006	2.1.3.2	2.1.3.2	TRUE
A/chicken/Bangli/BBVD-343/2007	2.1.3.2	2.1.3.2	TRUE
A/Indonesia/NIHRD11073/2011(H5N1)	2.1.3.2	2.1.3.2	TRUE
A/chicken/Gianyar/BBVD-429/2007	2.1.3.2	2.1.3.2	TRUE
A/duck/Magelang/BBVW-24-44380/2008	2.1.3.2	2.1.3.2	TRUE
A/Indonesia/CDC634P/2006	2.1.3.2	2.1.3.2	TRUE
A/chicken/Klungkung/BBVD-484/2007	2.1.3.2	2.1.3.2	TRUE
A/Indonesia/CDC634/2006	2.1.3.2	2.1.3.2	TRUE
A/chicken/Indonesia/Belitung_Timor1631-18/2006	2.1.3.2	2.1.3.2	TRUE
A/Indonesia/160H/2005	2.1.3.2	2.1.3.2	TRUE
A/chicken/Denpasar/BBVD-494/2007	2.1.3.2	2.1.3.2	TRUE
A/duck/Indramayu/BBPW109/2006	2.1.3.2	2.1.3.2	TRUE
A/chicken/Kulon_Progo/BBVW-855-633/2007	2.1.3.2	2.1.3.2	TRUE
A/chicken/Bangli/BBVD-387ab/2007	2.1.3.2	2.1.3.2	TRUE
A/chicken/Denpasar/BBVD-430/2007	2.1.3.2	2.1.3.2	TRUE
A/duck/Sleman/BBVW-598-32226/2007	2.1.3.2	2.1.3.2	TRUE
A/quail/Jakarta/JU1/2006	2.1.3.2	2.1.3.2	TRUE
A/chicken/Indonesia/Lampung1631-23/2006	2.1.3.2	2.1.3.2	TRUE
A/chicken/Murao_Jambi/BBPV-II/2005	2.1.3.2	2.1.3.2	TRUE
A/chicken/Magelang/BBVW-662-764/2007	2.1.3.2	2.1.3.2	TRUE
A/Indonesia/341H/2006	2.1.3.2	2.1.3.2	TRUE
A/Indonesia/CDC292N/2005	2.1.3.2	2.1.3.2	TRUE
A/Indonesia/CDC523E/2006	2.1.3.2	2.1.3.2	TRUE
A/Indonesia/8228/2008	2.1.3.2	2.1.3.2	TRUE
A/chicken/Bangli/BBVD-563/2007	2.1.3.2	2.1.3.2	TRUE
A/chicken/Indonesia/Rejang_Lebong1631-22/2006	2.1.3.2	2.1.3.2	TRUE
A/Indonesia/NIHRD11815/2011(H5N1)	2.1.3.2	2.1.3.2	TRUE
A/chicken/SouthKalimantan/UT521/2010	2.1.3.2	2.1.3.2	TRUE
A/Indonesia/TLL014/2006	2.1.3.2	2.1.3.2	TRUE
A/chicken/West_Java/SMI-CSLK-EB/2006	2.1.3.2	2.1.3.2	TRUE
A/chicken/Banyumas/BBVW-1555b-XII/2008	2.1.3.2	2.1.3.2	TRUE
A/chicken/West_Java/PWT-WIJ/2006	2.1.3.2	2.1.3.2	TRUE
A/chicken/Jombang/BBVW-166-III/2010	2.1.3.2	2.1.3.2	TRUE
A/chicken/EastKalimantan/UT511/2010	2.1.3.2	2.1.3.2	TRUE
A/Indonesia/CDC742/2006	2.1.3.2	2.1.3.2	TRUE
A/duck/Bantul/BBVW-358-24381/2007	2.1.3.2	2.1.3.2	TRUE
A/Indonesia/CDC739/2006	2.1.3.2	2.1.3.2	TRUE
A/Indonesia/286H/2006	2.1.3.2	2.1.3.2	TRUE
A/Indonesia/CDC940/2006	2.1.3.2	2.1.3.2	TRUE
A/Indonesia/CDC194P/2005	2.1.3.2	2.1.3.2	TRUE
A/chicken/Riau/UT531/2010	2.1.3.2	2.1.3.2	TRUE
A/peaceful_dove/Denpasar/BBVD-480/2007	2.1.3.2	2.1.3.2	TRUE
A/chicken/Bantul/BBVW-482-22233/2007	2.1.3.2	2.1.3.2	TRUE
A/chicken/Indonesia/Pekenbaru1631-11/2006	2.1.3.2	2.1.3.2	TRUE
A/chicken/Tabanan/BBVD-461/2007	2.1.3.2	2.1.3.2	TRUE
A/chicken/Sleman/BBVW-626-234/2007	2.1.3.2	2.1.3.2	TRUE
A/Muscovy_duck/Indonesia/Kedri1631-24/2006	2.1.3.2	2.1.3.2	TRUE
A/Indonesia/604H/2006	2.1.3.2	2.1.3.2	TRUE
A/Indonesia/CDC699/2006	2.1.3.2	2.1.3.2	TRUE
A/Indonesia/CDC370E/2006	2.1.3.2	2.1.3.2	TRUE
A/chicken/Indonesia/Siak1631-2/2006	2.1.3.2	2.1.3.2	TRUE
A/chicken/Sleman/BBVW-493-214/2007	2.1.3.2	2.1.3.2	TRUE
A/chicken/Klungkung/BBVD-225/2007	2.1.3.2	2.1.3.2	TRUE
A/Indonesia/CDC759/2006	2.1.3.2	2.1.3.2	TRUE
A/chicken/Magelang/BBVW-662-762A/2007	2.1.3.2	2.1.3.2	TRUE
A/chicken/Lampung/BPPVRIII-10-161/2010	2.1.3.2	2.1.3.2	TRUE
A/quail/Klaten/BBVW-110-II/2010	2.1.3.2	2.1.3.2	TRUE
A/Indonesia/TLL009/2006	2.1.3.2	2.1.3.2	TRUE
A/Indonesia/195H/2005	2.1.3.2	2.1.3.2	TRUE
A/Indonesia/CDC835/2006	2.1.3.2	2.1.3.2	TRUE
A/chicken/Sleman/BBVW-180-III/2010	2.1.3.2	2.1.3.2	TRUE
A/chicken/Magelang/BBVW-662-763/2007	2.1.3.2	2.1.3.2	TRUE
A/Indonesia/CDC7/2005	2.1.3.2	2.1.3.2	TRUE
A/chicken/Pakun_Baru/BPPV-II/2005	2.1.3.2	2.1.3.2	TRUE
A/Indonesia/298H/2006	2.1.3.2	2.1.3.2	TRUE
A/Indonesia/TLL003/2006	2.1.3.2	2.1.3.2	TRUE
A/chicken/Indonesia/Semerang1631-62/2007	2.1.3.2	2.1.3.2	TRUE
A/chicken/Gianyar/BBVD-458/2007	2.1.3.2	2.1.3.2	TRUE
A/Indonesia/CDC1032N/2007	2.1.3.2	2.1.3.2	TRUE
A/chicken/Kapuas/BPPVRV-342/2009	2.1.3.2	2.1.3.2	TRUE
A/Indonesia/TLL001/2006	2.1.3.2	2.1.3.2	TRUE
A/chicken/Kulon_Progo/BBVW-822-545/2007	2.1.3.2	2.1.3.2	TRUE
A/Indonesia/CDC1047S/2007	2.1.3.2	2.1.3.2	TRUE
A/tree_sparrow/Indonesia/D10013/2010	2.1.3.2	2.1.3.2	TRUE
A/Indonesia/CDC623E/2006	2.1.3.2	2.1.3.2	TRUE
A/chicken/Indonesia/SmiWN18/2009	2.1.3.2	2.1.3.2	TRUE
A/chicken/Klungkung/BBVD-455/2007	2.1.3.2	2.1.3.2	TRUE
A/chicken/Denpasar/BBVD-291/2007	2.1.3.2	2.1.3.2	TRUE
A/Indonesia/CDC1046/2007	2.1.3.2	2.1.3.2	TRUE
A/chicken/Indonesia/Garut1631-51/2006	2.1.3.2	2.1.3.2	TRUE
A/chicken/West_Java/TASIK1/2006	2.1.3.2	2.1.3.2	TRUE
A/chicken/EastKalimantan/UT498/2010	2.1.3.2	2.1.3.2	TRUE
A/chicken/Kulon_Progo/BBVW-922-511/2007	2.1.3.2	2.1.3.2	TRUE
A/Indonesia/7379/2008	2.1.3.2	2.1.3.2	TRUE
A/chicken/Indonesia/D10014/2010	2.1.3.2	2.1.3.2	TRUE
A/chicken/Kulon_Progo/BBVW-453-11055/2007	2.1.3.2	2.1.3.2	TRUE
A/Indonesia/5/2005	2.1.3.2	2.1.3.2	TRUE
A/chicken/Denpasar/BBVD-145/2007	2.1.3.2	2.1.3.2	TRUE
A/feline/Indonesia/CDC1/2006	2.1.3.2	2.1.3.2	TRUE
A/Indonesia/7272/2008	2.1.3.2	2.1.3.2	TRUE
A/Indonesia/NIHRD11771/2011(H5N1)	2.1.3.2	2.1.3.2	TRUE
A/chicken/West_Java/SMI-ENDRI1/2006	2.1.3.2	2.1.3.2	TRUE
A/duck/Sleman/BBVW-379-34423/2007	2.1.3.2	2.1.3.2	TRUE
A/Indonesia/CDC836/2006	2.1.3.2	2.1.3.2	TRUE
A/Indonesia/542H/2006	2.1.3.2	2.1.3.2	TRUE
A/Indonesia/7261/2008	2.1.3.2	2.1.3.2	TRUE
A/Indonesia/CDC610/2006	2.1.3.2	2.1.3.2	TRUE
A/chicken/Flores_Timur/BBVD-256/2007	2.1.3.2	2.1.3.2	TRUE
A/chicken/Badung/BBVD-532/2007	2.1.3.2	2.1.3.2	TRUE
A/chicken/Indonesia/Gunung_Kidul1631-33/2006	2.1.3.2	2.1.3.2	TRUE
A/duck/Sleman/BBVW-599-33289/2007	2.1.3.2	2.1.3.2	TRUE
A/chicken/Sleman/BBVW-28-95/2008	2.1.3.2	2.1.3.2	TRUE
A/chicken/Kudus/BBVW-1186-IX/2009	2.1.3.2	2.1.3.2	TRUE
A/Indonesia/CDC390/2006	2.1.3.2	2.1.3.2	TRUE
A/Indonesia/CDC669/2006	2.1.3.2	2.1.3.2	TRUE
A/Indonesia/TLL012/2006	2.1.3.2	2.1.3.2	TRUE
A/chicken/West_Java/TASIKSOL/2006	2.1.3.2	2.1.3.2	TRUE
A/chicken/Magelang/BBVW-680-744/2007	2.1.3.2	2.1.3.2	TRUE
A/chicken/Temanggung/BBVW-1203d-VIII/2009	2.1.3.2	2.1.3.2	TRUE
A/duck/Kulon_Progo/BBVW-618-11001/2007	2.1.3.2	2.1.3.2	TRUE
A/Indonesia/CDC523/2006	2.1.3.2	2.1.3.2	TRUE
A/Indonesia/TLL002/2006	2.1.3.2	2.1.3.2	TRUE
A/duck/Kulon_Progo/BBVW-950-13267/2007	2.1.3.2	2.1.3.2	TRUE
A/chicken/Tabanan/BBVD-339/2007	2.1.3.2	2.1.3.2	TRUE
A/chicken/Indonesia/D10015/2010	2.1.3.2	2.1.3.2	TRUE
A/chicken/Bantul/BBVW-446-24453/2007	2.1.3.2	2.1.3.2	TRUE
A/duck/Bantul/BBVW-1005-24442/2007	2.1.3.2	2.1.3.2	TRUE
A/Muscovy_duck/Jakarta/HABWIN/2006	2.1.3.2	2.1.3.2	TRUE
A/Indonesia/567H/2006	2.1.3.2	2.1.3.2	TRUE
A/chicken/Badung/BBVD-175/2007	2.1.3.2	2.1.3.2	TRUE
A/chicken/Indonesia/Bangka_Seletan1631-20/2006	2.1.3.3	2.1.3.3	TRUE
A/chicken/Payakumbuh/BPPVRII-236/2009	2.1.3.3	2.1.3.3	TRUE
A/chicken/Banten/UT6025/2006	2.1.3.3	2.1.3.3	TRUE
A/chicken/Agam/BPPVRII-142/2009	2.1.3.3	2.1.3.3	TRUE
A/chicken/East_Java/UT6017/2006	2.1.3.3	2.1.3.3	TRUE
A/swine/North_Sumatra/UT6004/2006	2.1.3.3	2.1.3.3	TRUE
A/chicken/Indonesia/CDC25/2005	2.1.3.3	2.1.3.3	TRUE
A/duck/Jakarta/Slmt306/2006	2.1.3.3	2.1.3.3	TRUE
A/chicken/East_Java/UT6044/2007	2.1.3.3	2.1.3.3	TRUE
A/chicken/South_Kalimantan/UT6028/2006	2.1.3.3	2.1.3.3	TRUE
A/chicken/Bandar_Lampung/BBPVIII/2006	2.1.3.3	2.1.3.3	TRUE
A/chicken/Agam/BPPVRII-682/2009	2.1.3.3	2.1.3.3	TRUE
A/swine/East_Java/UT6010/2007	2.1.3.3	2.1.3.3	TRUE
A/chicken/Egypt/0883-NLQP/2008	2.2.1	2.2.1	TRUE
A/chicken/Egypt/R1/2006	2.2.1	2.2.1	TRUE
A/chicken/Egypt/0987-NLQP/2009	2.2.1	2.2.1	TRUE
A/Cygnus_olor/Czech_Republic/6206/06	2.2.1	2.2.1	TRUE
A/chicken/Egypt/9388NAMRU3-CLEVB149/2007	2.2.1	2.2.1	TRUE
A/chicken/Egypt/0960-NLQP/2009	2.2.1	2.2.1	TRUE
A/wild_goose/Olt/RO-AI-288/2006	2.2.1	2.2.1	TRUE
A/chicken/Egypt/1/2006	2.2.1	2.2.1	TRUE
A/duck/Egypt/0867-NLQP/2008	2.2.1	2.2.1	TRUE
A/goose/Egypt/09324sm-NLQP/2009	2.2.1	2.2.1	TRUE
A/chicken/Egypt/07175-NLQP/2007	2.2.1	2.2.1	TRUE
A/chicken/Egypt/5169-2/2007	2.2.1	2.2.1	TRUE
A/duck/Egypt/07264S-NLQP/2007	2.2.1	2.2.1	TRUE
A/duck/Egypt/D1Br12/2007	2.2.1	2.2.1	TRUE
A/equine/Egypt/av1/2009	2.2.1	2.2.1	TRUE
A/chicken/Egypt/0814S-NLQP/2008	2.2.1	2.2.1	TRUE
A/duck/Egypt/1020sd/2010	2.2.1	2.2.1	TRUE
A/Egypt/14724-NAMRU3/2006	2.2.1	2.2.1	TRUE
A/chicken/Egypt/0836S-NLQP/2008	2.2.1	2.2.1	TRUE
A/chicken/Dambovita/RO-AI-131/2006	2.2.1	2.2.1	TRUE
A/Egypt/2751-NAMRU3/2007	2.2.1	2.2.1	TRUE
A/chicken/Egypt/07480S-NLQP/2007	2.2.1	2.2.1	TRUE
A/chicken/Egypt/9387NAMRU3-CLEVB148/2007	2.2.1	2.2.1	TRUE
A/duck/Egypt/3043NAMRU3-CLEVB56/2007	2.2.1	2.2.1	TRUE
A/goose/Egypt/1057/2010	2.2.1	2.2.1	TRUE
A/chicken/Egypt/06541-NLQP/2006	2.2.1	2.2.1	TRUE
A/duck/Egypt/09238sm-NLQP/2009	2.2.1	2.2.1	TRUE
A/chicken/Egypt/2628-4/2007	2.2.1	2.2.1	TRUE
A/Egypt/N11981/2009	2.2.1	2.2.1	TRUE
A/Peregrine_falcon/Slovakia/Vh246/06	2.2.1	2.2.1	TRUE
A/duck/Egypt/1063s/2010	2.2.1	2.2.1	TRUE
A/chicken/Egypt/R3/2007	2.2.1	2.2.1	TRUE
A/duck/Egypt/08425S-NLQP/2008	2.2.1	2.2.1	TRUE
A/chicken/Nigeria/08RS848-6/2006	2.2.1	2.2.1	TRUE
A/goose/Egypt/0912smg-NLQP/2009	2.2.1	2.2.1	TRUE
A/chicken/Egypt/0896-NLQP/2008	2.2.1	2.2.1	TRUE
A/Egypt/N02127/2010	2.2.1	2.2.1	TRUE
A/chicken/Egypt/088-NLQP/2008	2.2.1	2.2.1	TRUE
A/chicken/Nigeria/08RS848-8/2006	2.2.1	2.2.1	TRUE
A/common_bussard/Bavaria/2/2006	2.2.1	2.2.1	TRUE
A/chicken/Nigeria/228-10/2006	2.2.1	2.2.1	TRUE
A/Egypt/N08835/2009	2.2.1	2.2.1	TRUE
A/chicken/Egypt/15NLQP-CLEVB244/2008	2.2.1	2.2.1	TRUE
A/chicken/Egypt/12378N3-CLEVB/2006	2.2.1	2.2.1	TRUE
A/Egypt/N00605/2009	2.2.1	2.2.1	TRUE
A/chicken/Egypt/R2/2007	2.2.1	2.2.1	TRUE
A/Egypt/3158-NAMRU3/2008	2.2.1	2.2.1	TRUE
A/Egypt/N03072/2010	2.2.1	2.2.1	TRUE
A/Egypt/N03228/2009	2.2.1	2.2.1	TRUE
A/Egypt/4082-NAMRU3/2007	2.2.1	2.2.1	TRUE
A/chicken/Egypt/1036/2010	2.2.1	2.2.1	TRUE
A/duck/Egypt/D1Li4/2007	2.2.1	2.2.1	TRUE
A/swan/ArcheNoah/403/2006	2.2.1	2.2.1	TRUE
A/Egypt/12374-NAMRU3/2006	2.2.1	2.2.1	TRUE
A/chicken/Egypt/2628-2/2007	2.2.1	2.2.1	TRUE
A/tufted_duck/Sweden/V599/2006	2.2.1	2.2.1	TRUE
A/turkey/Egypt/9398NAMRU3-CLEVB195/2007	2.2.1	2.2.1	TRUE
A/chicken/Nigeria/SO461/2006	2.2.1	2.2.1	TRUE
A/cygnus_olor/Slovenia/156/06	2.2.1	2.2.1	TRUE
A/Egypt/2546-NAMRU3/2008	2.2.1	2.2.1	TRUE
A/Egypt/N04823/2009	2.2.1	2.2.1	TRUE
A/duck/Egypt/1022/2010	2.2.1	2.2.1	TRUE
A/chicken/Egypt/1889N3-SM26/2007	2.2.1	2.2.1	TRUE
A/Egypt/1731-NAMRU3/2007	2.2.1	2.2.1	TRUE
A/chicken/Egypt/3045NAMRU3-CLEVB60/2007	2.2.1	2.2.1	TRUE
A/duck/Egypt/0984smf-NLQP/2009	2.2.1	2.2.1	TRUE
A/goose/Egypt/0929-NLQP/2009	2.2.1	2.2.1	TRUE
A/chicken/Egypt/0956-NLQP/2009	2.2.1	2.2.1	TRUE
A/Egypt/N02038/2010	2.2.1	2.2.1	TRUE
A/Egypt/N03434/2009	2.2.1	2.2.1	TRUE
A/chicken/Egypt/092-NLQP/2009	2.2.1	2.2.1	TRUE
A/duck/Egypt/0845S-NLQP/2008	2.2.1	2.2.1	TRUE
A/Egypt/N02039/2009	2.2.1	2.2.1	TRUE
A/chicken/Egypt/1035/2010	2.2.1	2.2.1	TRUE
A/chicken/Egypt/9383NAMRU3-CLEVB112/2007	2.2.1	2.2.1	TRUE
A/Egypt/N04822/2009	2.2.1	2.2.1	TRUE
A/duck/Egypt/0871/2008	2.2.1	2.2.1	TRUE
A/chicken/Egypt/101604v/2010	2.2.1	2.2.1	TRUE
A/chicken/Egypt/1052g/2010	2.2.1	2.2.1	TRUE
A/duck/Egypt/0912-NLQP/2009	2.2.1	2.2.1	TRUE
A/duck/Egypt/0990SM-NLQP/2009	2.2.1	2.2.1	TRUE
A/chicken/Egypt/0847-NLQP/2008	2.2.1	2.2.1	TRUE
A/chicken/Egypt/07181-NLQP/2007	2.2.1	2.2.1	TRUE
A/chicken/Egypt/102d/2010	2.2.1	2.2.1	TRUE
A/chicken/Egypt/0915-NLQP/2009	2.2.1	2.2.1	TRUE
A/chicken/Egypt/0838-NLQP/2008	2.2.1	2.2.1	TRUE
A/chicken/Egypt/9389NAMRU3-CLEVB150/2007	2.2.1	2.2.1	TRUE
A/goose/Egypt/07364S-NLQP/2007	2.2.1	2.2.1	TRUE
A/turkey/Egypt/5613NAMRU3-T/2006	2.2.1	2.2.1	TRUE
A/duck/Egypt/5169-4/2007	2.2.1	2.2.1	TRUE
A/duck/Egypt/0945smf-NLQP/2009	2.2.1	2.2.1	TRUE
A/turkey/Egypt/F2/2006	2.2.1	2.2.1	TRUE
A/Egypt/N05912/2009	2.2.1	2.2.1	TRUE
A/egret/Egypt/1162-NAMRU3/2006	2.2.1	2.2.1	TRUE
A/duck/Egypt/0971SM-NLQP/2009	2.2.1	2.2.1	TRUE
A/duck/Egypt/0982-NLQP/2009	2.2.1	2.2.1	TRUE
A/chicken/Egypt/1021L/2010	2.2.1	2.2.1	TRUE
A/mute_swan/France/06303/2006	2.2.1	2.2.1	TRUE
A/chicken/Egypt/9400NAMRU3-CLEVB211/2007	2.2.1	2.2.1	TRUE
A/chicken/Egypt/1034/2010	2.2.1	2.2.1	TRUE
A/Egypt/N03272/2009	2.2.1	2.2.1	TRUE
A/chicken/Egypt/085-NLQP/2008	2.2.1	2.2.1	TRUE
A/Egypt/N04396/2009	2.2.1	2.2.1	TRUE
A/goose/Egypt/09134sml/2009	2.2.1	2.2.1	TRUE
A/chicken/Gaza/713/2006	2.2.1	2.2.1	TRUE
A/goose/Egypt/0910sm-NLQP/2009	2.2.1	2.2.1	TRUE
A/duck/Egypt/D2Li234/2007	2.2.1	2.2.1	TRUE
A/Egypt/2321-NAMRU3/2007	2.2.1	2.2.1	TRUE
A/chicken/Egypt/22NLQP-CLEVB232/2008	2.2.1	2.2.1	TRUE
A/Egypt/4226-NAMRU3/2007	2.2.1	2.2.1	TRUE
A/Egypt/6251-NAMRU3/2007	2.2.1	2.2.1	TRUE
A/Egypt/N04979/2009	2.2.1	2.2.1	TRUE
A/chicken/Nigeria/SO457/2006	2.2.1	2.2.1	TRUE
A/cygnus_olor/Italy/808/2006	2.2.1	2.2.1	TRUE
A/chicken/Egypt/3051NAMRU3-CLEVB78/2007	2.2.1	2.2.1	TRUE
A/duck/Egypt/1053/2010	2.2.1	2.2.1	TRUE
A/Egypt/N00001/2009	2.2.1	2.2.1	TRUE
A/duck/Schaerding/1398/2006	2.2.1	2.2.1	TRUE
A/duck/Egypt/0964-NLQP/2009	2.2.1	2.2.1	TRUE
A/turkey/Egypt/09206sm-NLQP/2009	2.2.1	2.2.1	TRUE
A/Guinea_fowl/Constanta/RO-AI-159/2006	2.2.1	2.2.1	TRUE
A/chicken/Egypt/9390NAMRU3-CLEVB157/2007	2.2.1	2.2.1	TRUE
A/chicken/Egypt/10189s/2010	2.2.1	2.2.1	TRUE
A/chicken/Egypt/1058sf/2010	2.2.1	2.2.1	TRUE
A/chicken/Egypt/08124S-NLQP/2008	2.2.1	2.2.1	TRUE
A/quail/Egypt/07120-NLQP/2007	2.2.1	2.2.1	TRUE
A/chicken/Egypt/2628-3/2007	2.2.1	2.2.1	TRUE
A/Egypt/2763-NAMRU3/2006	2.2.1	2.2.1	TRUE
A/duck/Egypt/101565v/2010	2.2.1	2.2.1	TRUE
A/Egypt/2631-NAMRU3/2007	2.2.1	2.2.1	TRUE
A/duck/Egypt/10157s/2010	2.2.1	2.2.1	TRUE
A/duck/Egypt/09274sm-NLQP/2009	2.2.1	2.2.1	TRUE
A/chicken/Nigeria/SO452/2006	2.2.1	2.2.1	TRUE
A/Egypt/2616-NAMRU3/2007	2.2.1	2.2.1	TRUE
A/chicken/Egypt/1020d/2010	2.2.1	2.2.1	TRUE
A/turkey/Egypt/07444S-NLQP/2007	2.2.1	2.2.1	TRUE
A/duck/Egypt/9399NAMRU3-CLEVB202/2007	2.2.1	2.2.1	TRUE
A/duck/Egypt/0926-NLQP/2009	2.2.1	2.2.1	TRUE
A/Egypt/3105-NAMRU3/2006	2.2.1	2.2.1	TRUE
A/chicken/Egypt/F6/2007	2.2.1	2.2.1	TRUE
A/chicken/Egypt/07118-NLQP/2007	2.2.1	2.2.1	TRUE
A/goose/Egypt/09102smf-NLQP/2009	2.2.1	2.2.1	TRUE
A/chicken/Egypt/1022L/2010	2.2.1	2.2.1	TRUE
A/duck/Egypt/09315s-NLQP/2009	2.2.1	2.2.1	TRUE
A/chicken/Egypt/1079-NAMRU3/2007	2.2.1	2.2.1	TRUE
A/duck/Egypt/103swf/2010	2.2.1	2.2.1	TRUE
A/chicken/Egypt/07665S-NLQP/2007	2.2.1	2.2.1	TRUE
A/Egypt/0636-NAMRU3/2007	2.2.1	2.2.1	TRUE
A/green_heron/Vaslui/RO-AI-006/2005	2.2.1	2.2.1	TRUE
A/Egypt/1902-NAMRU3/2007	2.2.1	2.2.1	TRUE
A/chicken/Egypt/0920-NLQP/2009	2.2.1	2.2.1	TRUE
A/chicken/Egypt/1029/2010	2.2.1	2.2.1	TRUE
A/Egypt/2620-NAMRU3/2007	2.2.1	2.2.1	TRUE
A/duck/Egypt/1025sf/2010	2.2.1	2.2.1	TRUE
A/Egypt/N02752/2009	2.2.1	2.2.1	TRUE
A/chicken/Egypt/12379N3-CLEVB/2006	2.2.1	2.2.1	TRUE
A/Egypt/2289-NAMRU3/2008	2.2.1	2.2.1	TRUE
A/chicken/Egypt/3049NAMRU3-CLEVB75/2007	2.2.1	2.2.1	TRUE
A/environment/Egypt/104swf/2010	2.2.1	2.2.1	TRUE
A/duck/Egypt/0930smL-NLQP/2009	2.2.1	2.2.1	TRUE
A/environment/Egypt/105swf/2010	2.2.1	2.2.1	TRUE
A/chicken/Egypt/5169-3/2007	2.2.1	2.2.1	TRUE
A/duck/Egypt/08561S-NLQP/2008	2.2.1	2.2.1	TRUE
A/chicken/Egypt/0841-NLQP/2008	2.2.1	2.2.1	TRUE
A/chicken/Gaza/450/2006	2.2.1	2.2.1	TRUE
A/duck/Egypt/D2Br210/2007	2.2.1	2.2.1	TRUE
A/chicken/Egypt/5611NAMRU3-AN/2006	2.2.1	2.2.1	TRUE
A/duck/Egypt/0969smL-NLQP/2009	2.2.1	2.2.1	TRUE
A/mallard/Italy/835/2006	2.2.1	2.2.1	TRUE
A/Egypt/N02554/2010	2.2.1	2.2.1	TRUE
A/chicken/Egypt/9386NAMRU3-CLEVB136/2007	2.2.1	2.2.1	TRUE
A/chicken/Egypt/2628-1/2007	2.2.1	2.2.1	TRUE
A/duck/Egypt/09118sm-NLQP/2009	2.2.1	2.2.1	TRUE
A/Egypt/N02407/2009	2.2.1	2.2.1	TRUE
A/Egypt/10216-NAMRU3/2007	2.2.1	2.2.1	TRUE
A/Egypt/2947-NAMRU3/2006	2.2.1	2.2.1	TRUE
A/Egypt/N15262/2009	2.2.1	2.2.1	TRUE
A/Egypt/N09539/2009	2.2.1	2.2.1	TRUE
A/chicken/Egypt/9385NAMRU3-CLEVB125/2007	2.2.1	2.2.1	TRUE
A/duck/Egypt/R5/2007	2.2.1	2.2.1	TRUE
A/Egypt/2514-NAMRU3/2008	2.2.1	2.2.1	TRUE
A/chicken/Egypt/08371S-NLQP/2008	2.2.1	2.2.1	TRUE
A/Egypt/N05056/2009	2.2.1	2.2.1	TRUE
A/chicken/Nigeria/SO493/2006	2.2.1	2.2.1	TRUE
A/wild_goose/Braila/RO-AI-074/2006	2.2.1	2.2.1	TRUE
A/chicken/Egypt/07125-NLQP/2007	2.2.1	2.2.1	TRUE
A/duck/Egypt/0967smf-NLQP/2009	2.2.1	2.2.1	TRUE
A/cat/Austria/649/2006	2.2.1	2.2.1	TRUE
A/Egypt/2629-NAMRU3/2007	2.2.1	2.2.1	TRUE
A/swan/Slovenia/760/2006	2.2.1	2.2.1	TRUE
A/chicken/Egypt/9384NAMRU3-CLEVB118/2007	2.2.1	2.2.1	TRUE
A/Mergus_albellus/Slovakia/Vh212/2006	2.2.1	2.2.1	TRUE
A/chicken/Egypt/09485s-NLQP/2009	2.2.1	2.2.1	TRUE
A/duck/Egypt/1709-3VIR08/2007	2.2.1	2.2.1	TRUE
A/duck/Egypt/0970-NLQP/2009	2.2.1	2.2.1	TRUE
A/Egypt/N00606/2009	2.2.1	2.2.1	TRUE
A/Egypt/2630-NAMRU3/2007	2.2.1	2.2.1	TRUE
A/chicken/Egypt/9392NAMRU3-CLEVB167/2007	2.2.1	2.2.1	TRUE
A/quail/Egypt/3050NAMRU3-CLEVB77/2007	2.2.1	2.2.1	TRUE
A/duck/Egypt/5169-1/2007	2.2.1	2.2.1	TRUE
A/chicken/Egypt/1709-2/2008	2.2.1	2.2.1	TRUE
A/chicken/Egypt/06612-NLQP/2006	2.2.1	2.2.1	TRUE
A/chicken/Egypt/0823-NLQP/2008	2.2.1	2.2.1	TRUE
A/chicken/Egypt/092L-NLQP/2009	2.2.1	2.2.1	TRUE
A/duck/Egypt/F5/2006	2.2.1	2.2.1	TRUE
A/Egypt/1394-NAMRU3/2007	2.2.1	2.2.1	TRUE
A/duck/Egypt/0934sm-NLQP/2009	2.2.1	2.2.1	TRUE
A/Egypt/10211-NAMRU3/2007	2.2.1	2.2.1	TRUE
A/Egypt/N02563/2009	2.2.1	2.2.1	TRUE
A/Egypt/2750-NAMRU3/2007	2.2.1	2.2.1	TRUE
A/Egypt/N00269/2010	2.2.1	2.2.1	TRUE
A/duck/Egypt/106d/2010	2.2.1	2.2.1	TRUE
A/chicken/Egypt/9391NAMRU3-CLEVB158/2007	2.2.1	2.2.1	TRUE
A/chicken/Nigeria/SO294/2006	2.2.1	2.2.1	TRUE
A/Egypt/N04434/2010	2.2.1	2.2.1	TRUE
A/chicken/Egypt/0962S-NLQP/2009	2.2.1	2.2.1	TRUE
A/Egypt/10215-NAMRU3/2007	2.2.1	2.2.1	TRUE
A/duck/Egypt/0877-NLQP/2008	2.2.1	2.2.1	TRUE
A/chicken/Egypt/1034qd/2010	2.2.1	2.2.1	TRUE
A/teal/Egypt/14051-NAMRU3/2005	2.2.1	2.2.1	TRUE
A/Egypt/2782-NAMRU3/2006	2.2.1	2.2.1	TRUE
A/duck/Egypt/3047NAMRU3-CLEVB63/2007	2.2.1	2.2.1	TRUE
A/Egypt/N00270/2010	2.2.1	2.2.1	TRUE
A/duck/Egypt/093L-NLQP/2009	2.2.1	2.2.1	TRUE
A/turkey/Egypt/0959-NLQP/2009	2.2.1	2.2.1	TRUE
A/chicken/Egypt/0850-NLQP/2008	2.2.1	2.2.1	TRUE
A/chicken/Egypt/0870-NLQP/2008	2.2.1	2.2.1	TRUE
A/chicken/Egypt/1080-NAMRU3/2006	2.2.1	2.2.1	TRUE
A/chicken/Egypt/R6/2007	2.2.1	2.2.1	TRUE
A/Ardea_cinerea/Slovenia/185/06	2.2.1	2.2.1	TRUE
A/duck/Egypt/07322S-NLQP/2007	2.2.1	2.2.1	TRUE
A/chicken/Egypt/093smg-NLQP/2009	2.2.1	2.2.1	TRUE
A/duck/Egypt/09332sm-NLQP/2009	2.2.1	2.2.1	TRUE
A/Egypt/N04527/2009	2.2.1	2.2.1	TRUE
A/Egypt/N01644/2010	2.2.1	2.2.1	TRUE
A/Egypt/N04394/2009	2.2.1	2.2.1	TRUE
A/chicken/Egypt/5610NAMRU3-F3/2006	2.2.1	2.2.1	TRUE
A/duck/Egypt/452-1VIR07/2006	2.2.1	2.2.1	TRUE
A/chicken/Egypt/0945-NLQP/2009	2.2.1	2.2.1	TRUE
A/chicken/Egypt/3046NAMRU3-CLEVB62/2007	2.2.1	2.2.1	TRUE
A/chicken/Egypt/0918Q-NLQP/2009	2.2.1	2.2.1	TRUE
A/herring_gull/Sweden/V1116/2006	2.2.1	2.2.1	TRUE
A/chicken/Egypt/1709-4VIR08/2007	2.2.1	2.2.1	TRUE
A/Egypt/3458-NAMRU3/2006	2.2.1	2.2.1	TRUE
A/chicken/Egypt/C3Br11/2007	2.2.1	2.2.1	TRUE
A/mute_swan/Hungary/4571/2006	2.2.1	2.2.1	TRUE
A/Egypt/N03450/2009	2.2.1	2.2.1	TRUE
A/chicken/Egypt/0891/2008	2.2.1	2.2.1	TRUE
A/turkey/Constanta/RO-AI-246/2006	2.2.1	2.2.1	TRUE
A/duck/Egypt/1011d/2010	2.2.1	2.2.1	TRUE
A/common_pochard/France/06167-2.1/2006	2.2.1	2.2.1	TRUE
A/duck/Egypt/11NLQP-CLEVB263/2008	2.2.1	2.2.1	TRUE
A/chicken/Egypt/09279S-NLQP/2009	2.2.1	2.2.1	TRUE
A/great_crested_grebe/Bavaria/22/2006	2.2.1	2.2.1	TRUE
A/chicken/Egypt/1892N3-HK49/2007	2.2.1	2.2.1	TRUE
A/turkey/Egypt/F1/2006	2.2.1	2.2.1	TRUE
A/chicken/Egypt/1129N3-HK9/2007	2.2.1	2.2.1	TRUE
A/Egypt/N04526/2009	2.2.1	2.2.1	TRUE
A/chicken/Egypt/452-2/2007	2.2.1	2.2.1	TRUE
A/chicken/Egypt/0813-NLQP/2008	2.2.1	2.2.1	TRUE
A/Anas_acuta/Slovenia/470/06	2.2.1	2.2.1	TRUE
A/duck/Egypt/09339S-NLQP/2009	2.2.1	2.2.1	TRUE
A/peacock/Egypt/07667S-NLQP/2007	2.2.1	2.2.1	TRUE
A/Egypt/5614-NAMRU3/2006	2.2.1	2.2.1	TRUE
A/Egypt/321/2007	2.2.1	2.2.1	TRUE
A/Egypt/N09174/2009	2.2.1	2.2.1	TRUE
A/chicken/Egypt/F3/2006	2.2.1	2.2.1	TRUE
A/chicken/Egypt/5612NAMRU3-S/2006	2.2.1	2.2.1	TRUE
A/chicken/Egypt/1078-NAMRU3/2006	2.2.1	2.2.1	TRUE
A/chicken/Egypt/F4/2006	2.2.1	2.2.1	TRUE
A/duck/Egypt/D3Li12/2007	2.2.1	2.2.1	TRUE
A/Egypt/3401-NAMRU3/2008	2.2.1	2.2.1	TRUE
A/Egypt/7021-NAMRU3/2006	2.2.1	2.2.1	TRUE
A/Egypt/N01360/2010	2.2.1	2.2.1	TRUE
A/Egypt/N01310/2009	2.2.1	2.2.1	TRUE
A/chicken/Egypt/3044NAMRU3-CLEVB59/2007	2.2.1	2.2.1	TRUE
A/duck/Egypt/1301-NAMRU3/2007	2.2.1	2.2.1	TRUE
A/Egypt/N03438/2009	2.2.1	2.2.1	TRUE
A/chicken/Qalubia/1/2006	2.2.1	2.2.1	TRUE
A/duck/Egypt/093-NLQP/2009	2.2.1	2.2.1	TRUE
A/duck/Egypt/0972-NLQP/2009	2.2.1	2.2.1	TRUE
A/duck/Egypt/12380N3-CLEVB/2006	2.2.1	2.2.1	TRUE
A/chicken/Egypt/1709-1VIR08/2007	2.2.1	2.2.1	TRUE
A/chicken/Gaza/714/2006	2.2.1	2.2.1	TRUE
A/Egypt/2256-NAMRU3/2007	2.2.1	2.2.1	TRUE
A/turkey/Turkey/1/2005	2.2.1	2.2.1	TRUE
A/Egypt/N00585/2009	2.2.1	2.2.1	TRUE
A/turkey/Egypt/0935-NLQP/2009	2.2.1	2.2.1	TRUE
A/chicken/Egypt/0910-NLQP/2009	2.2.1	2.2.1	TRUE
A/Egypt/N01982/2010	2.2.1	2.2.1	TRUE
A/domestic_goose/Constanta/RO-AI-008/2005	2.2.1	2.2.1	TRUE
A/duck/Egypt/1097s/2010	2.2.1	2.2.1	TRUE
A/Egypt/N03071/2010	2.2.1	2.2.1	TRUE
A/chicken/Egypt/091317s/2009	2.2.1	2.2.1	TRUE
A/duck/Egypt/099-NLQP/2009	2.2.1	2.2.1	TRUE
A/chicken/Egypt/0875S-NLQP/2008	2.2.1	2.2.1	TRUE
A/chicken/Egypt/1300-NAMRU3/2007	2.2.1	2.2.1	TRUE
A/Egypt/N04316/2009	2.2.1	2.2.1	TRUE
A/Egypt/1604-NAMRU3/2007	2.2.1	2.2.1	TRUE
A/duck/Egypt/1068s/2010	2.2.1	2.2.1	TRUE
A/turkey/Egypt/7/2007	2.2.1	2.2.1	TRUE
A/chicken/Egypt/1890N3-HK45/2007	2.2.1	2.2.1	TRUE
A/chicken/Egypt/06959-NLQP/2006	2.2.1	2.2.1	TRUE
A/chicken/Egypt/1063/2010	2.2.1.1	2.2.1.1	TRUE
A/chicken/Egypt/14NLQP-CLEVB255/2008	2.2.1.1	2.2.1.1	TRUE
A/chicken/Egypt/095723v/2009	2.2.1.1	2.2.1.1	TRUE
A/chicken/Egypt/1/2008	2.2.1.1	2.2.1.1	TRUE
A/turkey/Egypt/07203-NLQP/2007	2.2.1.1	2.2.1.1	TRUE
A/chicken/Egypt/0836/2008	2.2.1.1	2.2.1.1	TRUE
A/chicken/Egypt/0879-NLQP/2008	2.2.1.1	2.2.1.1	TRUE
A/chicken/Egypt/38-2/2008	2.2.1.1	2.2.1.1	TRUE
A/chicken/Egypt/0975-NLQP/2009	2.2.1.1	2.2.1.1	TRUE
A/chicken/Egypt/0831-NLQP/2008	2.2.1.1	2.2.1.1	TRUE
A/chicken/Egypt/09567s-NLQP/2009	2.2.1.1	2.2.1.1	TRUE
A/chicken/Egypt/6NLQP-CLEVB306/2008	2.2.1.1	2.2.1.1	TRUE
A/chicken/Egypt/09277s-NLQP/2009	2.2.1.1	2.2.1.1	TRUE
A/chicken/Egypt/5NLQP-CLEVB307/2008	2.2.1.1	2.2.1.1	TRUE
A/chicken/Egypt/10116s/2010	2.2.1.1	2.2.1.1	TRUE
A/goose/Egypt/0946smL-NLQP/2009	2.2.1.1	2.2.1.1	TRUE
A/chicken/Egypt/086Q-NLQP/2008	2.2.1.1	2.2.1.1	TRUE
A/chicken/Egypt/10265s/2010	2.2.1.1	2.2.1.1	TRUE
A/chicken/Egypt/07632S-NLQP/2007	2.2.1.1	2.2.1.1	TRUE
A/chicken/Egypt/2NLQP-CLEVB330/2008	2.2.1.1	2.2.1.1	TRUE
A/chicken/Israel/65/2010	2.2.1.1	2.2.1.1	TRUE
A/chicken/Egypt/09359S-NLQP/2009	2.2.1.1	2.2.1.1	TRUE
A/chicken/Egypt/1042/2010	2.2.1.1	2.2.1.1	TRUE
A/chicken/Egypt/6-A/2010	2.2.1.1	2.2.1.1	TRUE
A/chicken/Egypt/37-1/2008	2.2.1.1	2.2.1.1	TRUE
A/chicken/Egypt/0882-NLQP/2008	2.2.1.1	2.2.1.1	TRUE
A/chicken/Egypt/1031/2010	2.2.1.1	2.2.1.1	TRUE
A/chicken/Egypt/18NLQP-CLEVB240/2008	2.2.1.1	2.2.1.1	TRUE
A/chicken/Egypt/13NLQP-CLEVB261/2008	2.2.1.1	2.2.1.1	TRUE
A/chicken/Egypt/1052s/2010	2.2.1.1	2.2.1.1	TRUE
A/chicken/Egypt/0880-NLQP/2008	2.2.1.1	2.2.1.1	TRUE
A/chicken/Egypt/09519S-NLQP/2009	2.2.1.1	2.2.1.1	TRUE
A/chicken/Egypt/23NLQP-CLEVB231/2008	2.2.1.1	2.2.1.1	TRUE
A/chicken/Egypt/10135ss/2010	2.2.1.1	2.2.1.1	TRUE
A/chicken/Egypt/17NLQP-CLEVB241/2008	2.2.1.1	2.2.1.1	TRUE
A/chicken/Egypt/0855-NLQP/2008	2.2.1.1	2.2.1.1	TRUE
A/chicken/Egypt/0977-NLQP/2009	2.2.1.1	2.2.1.1	TRUE
A/chicken/Egypt/096293V-NLQP/2009	2.2.1.1	2.2.1.1	TRUE
A/chicken/Egypt/1055/2010	2.2.1.1	2.2.1.1	TRUE
A/chicken/Egypt/09568S-NLQP/2009	2.2.1.1	2.2.1.1	TRUE
A/chicken/Egypt/10NLQP-CLEVB299/2008	2.2.1.1	2.2.1.1	TRUE
A/chicken/Egypt/7NLQP-CLEVB305/2008	2.2.1.1	2.2.1.1	TRUE
A/chicken/Egypt/083/2008	2.2.1.1	2.2.1.1	TRUE
A/chicken/Egypt/08139S-NLQP/2008	2.2.1.1	2.2.1.1	TRUE
A/chicken/Egypt/0865-NLQP/2008	2.2.1.1	2.2.1.1	TRUE
A/chicken/Egypt/096767V-NLQP/2009	2.2.1.1	2.2.1.1	TRUE
A/chicken/Egypt/0962-NLQP/2009	2.2.1.1	2.2.1.1	TRUE
A/chicken/Israel/1055/2008	2.2.1.1	2.2.1.1	TRUE
A/chicken/Egypt/18-H/2009	2.2.1.1	2.2.1.1	TRUE
A/chicken/Egypt/16NLQP-CLEVB242/2008	2.2.1.1	2.2.1.1	TRUE
A/chicken/Egypt/07202-NLQP/2007	2.2.1.1	2.2.1.1	TRUE
A/chicken/Egypt/8NLQP-CLEVB304/2008	2.2.1.1	2.2.1.1	TRUE
A/chicken/Egypt/0869h3-NLQP/2008	2.2.1.1	2.2.1.1	TRUE
A/chicken/Egypt/0910QL-NLQP/2009	2.2.1.1	2.2.1.1	TRUE
A/chicken/Egypt/490N3-CLEVB/2008	2.2.1.1	2.2.1.1	TRUE
A/Egypt/3300-NAMRU3/2008	2.2.1.1	2.2.1.1	TRUE
A/duck/Egypt/1017/2010	2.2.1.1	2.2.1.1	TRUE
A/chicken/Egypt/1050ss/2010	2.2.1.1	2.2.1.1	TRUE
A/chicken/Egypt/36-4/2008	2.2.1.1	2.2.1.1	TRUE
A/chicken/Egypt/10127s/2010	2.2.1.1	2.2.1.1	TRUE
A/chicken/Egypt/4NLQP-CLEVB308/2008	2.2.1.1	2.2.1.1	TRUE
A/chicken/Egypt/3NLQP-CLEVB325/2008	2.2.1.1	2.2.1.1	TRUE
A/chicken/Egypt/33-1/2008	2.2.1.1	2.2.1.1	TRUE
A/duck/Egypt/09244F-NLQP/2009	2.2.1.1	2.2.1.1	TRUE
A/chicken/Egypt/8-C/2010	2.2.1.1	2.2.1.1	TRUE
A/chicken/Egypt/9403NAMRU3-CLEVB214/2007	2.2.1.1	2.2.1.1	TRUE
A/chicken/Egypt/20-16/2009	2.2.1.1	2.2.1.1	TRUE
A/chicken/Egypt/24NLQP-CLEVB227/2008	2.2.1.1	2.2.1.1	TRUE
A/chicken/Egypt/488N3-CLEVB/2008	2.2.1.1	2.2.1.1	TRUE
A/turkey/Egypt/101474v/2010	2.2.1.1	2.2.1.1	TRUE
A/chicken/Egypt/1071g/2010	2.2.1.1	2.2.1.1	TRUE
A/duck/Egypt/0955-NLQP/2009	2.2.1.1	2.2.1.1	TRUE
A/chicken/Egypt/09534S-NLQP/2009	2.2.1.1	2.2.1.1	TRUE
A/chicken/Egypt/095941v/2009	2.2.1.1	2.2.1.1	TRUE
A/chicken/Egypt/0876-NLQP/2008	2.2.1.1	2.2.1.1	TRUE
A/turkey/Egypt/091Q-NLQP/2009	2.2.1.1	2.2.1.1	TRUE
A/chicken/Bangladesh/1151-11/2010	2.2.2	2.2.2	TRUE
A/chicken/Bangladesh/490/2007	2.2.2	2.2.2	TRUE
A/duck/Nepal/PTS58/2010	2.2.2	2.2.2	TRUE
A/chicken/India/WB-NIV2807/2008	2.2.2	2.2.2	TRUE
A/chicken/India/WB-NIV2812/2008	2.2.2	2.2.2	TRUE
A/chicken/India/WB-NIV96526/2009	2.2.2	2.2.2	TRUE
A/chicken/India/WB-NIV2656/2008	2.2.2	2.2.2	TRUE
A/chicken/Bangladesh/1151-9/2010	2.2.2	2.2.2	TRUE
A/chicken/India/WB-NIV2670/2008	2.2.2	2.2.2	TRUE
A/crow/Assam/142119/2008	2.2.2	2.2.2	TRUE
A/chicken/Bangladesh/362/2007	2.2.2	2.2.2	TRUE
A/chicken/West_Bengal/81010/2008	2.2.2	2.2.2	TRUE
A/chicken/Bangladesh/CD-48-BL-165/2008	2.2.2	2.2.2	TRUE
A/chicken/Bangladesh/394/2007	2.2.2	2.2.2	TRUE
A/duck/India/TR-NIV4396/2008	2.2.2	2.2.2	TRUE
A/chicken/India/AS-NIV15983/2008	2.2.2	2.2.2	TRUE
A/chicken/India/WB-NIV2664/2008	2.2.2	2.2.2	TRUE
A/chicken/India/WB-NIV2665/2008	2.2.2	2.2.2	TRUE
A/duck/Nepal/PTS60/2010	2.2.2	2.2.2	TRUE
A/chicken/Bangladesh/CD-08(09)BL-418/2009	2.2.2	2.2.2	TRUE
A/chicken/India/WB-NIV2813/2008	2.2.2	2.2.2	TRUE
A/chicken/Bangladesh/382/2007	2.2.2	2.2.2	TRUE
A/chicken/India/WB-NIV2806/2008	2.2.2	2.2.2	TRUE
A/chicken/India/WB-NIV16915/2008	2.2.2	2.2.2	TRUE
A/chicken/Bangladesh/CD586-08-BL-409/2008	2.2.2	2.2.2	TRUE
A/chicken/India/WB-NIV2653/2008	2.2.2	2.2.2	TRUE
A/chicken/Bangladesh/1151-10/2010	2.2.2	2.2.2	TRUE
A/chicken/Bangladesh/531/2007	2.2.2	2.2.2	TRUE
A/chicken/India/WB-NIV16924/2009	2.2.2	2.2.2	TRUE
A/chicken/India/WB-NIV2800/2008	2.2.2	2.2.2	TRUE
A/chicken/Bangladesh/380/2007	2.2.2	2.2.2	TRUE
A/Dk/HN/303/2004	2.3.1	2.3.1	TRUE
A/duck/Hunan/139/2005	2.3.1	2.3.1	TRUE
A/duck/Hunan/533/2004	2.3.1	2.3.1	TRUE
A/pigeon/Zhejiang/17/2005	2.3.1	2.3.1	TRUE
A/duck/Hunan/127/2005	2.3.1	2.3.1	TRUE
A/Dk/HN/5806/2003	2.3.1	2.3.1	TRUE
A/duck/Hunan/157/2005	2.3.1	2.3.1	TRUE
A/chicken/Guangdong/191/04	2.3.1	2.3.1	TRUE
A/duck/Hunan/733/2004	2.3.1	2.3.1	TRUE
A/Dk/HN/101/2004	2.3.1	2.3.1	TRUE
A/chicken/Hunan/999/2005	2.3.1	2.3.1	TRUE
A/duck/Hunan/70/2004	2.3.1	2.3.1	TRUE
A/duck/Hunan/1608/2005	2.3.2	2.3.2	TRUE
A/duck/Yunnan/4400/2005	2.3.2	2.3.2	TRUE
A/goose/Yunnan/6368/2005	2.3.2	2.3.2	TRUE
A/duck/Guangxi/3741/2005	2.3.2	2.3.2	TRUE
A/chicken/Vietnam/TY25/2005	2.3.2	2.3.2	TRUE
A/chicken/Guangxi/2461/2004	2.3.2	2.3.2	TRUE
A/Chinese_pond_heron/Hong_Kong/18/2005	2.3.2	2.3.2	TRUE
A/duck/Yunnan/1126/2006	2.3.2	2.3.2	TRUE
A/chicken/Guiyang/2147/2005	2.3.2	2.3.2	TRUE
A/goose/Yunnan/4129/2005	2.3.2	2.3.2	TRUE
A/pheasant/Shantou/2239/2006	2.3.2	2.3.2	TRUE
A/duck/Yunnan/6607/2005	2.3.2	2.3.2	TRUE
A/duck/Guangxi/793/2005	2.3.2	2.3.2	TRUE
A/duck/Hunan/1265/2005	2.3.2	2.3.2	TRUE
A/chicken/Viet_Nam/17/2005	2.3.2	2.3.2	TRUE
A/silky_chicken/Shantou/475/2004	2.3.2	2.3.2	TRUE
A/goose/Guangxi/345/2005	2.3.2	2.3.2	TRUE
A/goose/Yunnan/4804/2005	2.3.2	2.3.2	TRUE
A/Owstons_civet/Vietnam/1/2005	2.3.2	2.3.2	TRUE
A/chicken/Vietnam/200/2005	2.3.2	2.3.2	TRUE
A/duck/Guangxi/351/2004	2.3.2	2.3.2	TRUE
A/duck/Guangdong/23/2004	2.3.2	2.3.2	TRUE
A/Muscovy_duck/Vietnam/1455/2006	2.3.2	2.3.2	TRUE
A/duck/Viet_Nam/12/2005	2.3.2	2.3.2	TRUE
A/quail/Guangxi/575/2005	2.3.2	2.3.2	TRUE
A/duck/Guangxi/4184/2005	2.3.2	2.3.2	TRUE
A/goose/Guangxi/3316/2005	2.3.2	2.3.2	TRUE
A/chicken/Viet_Nam/10/2005	2.3.2	2.3.2	TRUE
A/Ph/ST/44/2004	2.3.2	2.3.2	TRUE
A/chicken/Guangxi/3154/2005	2.3.2	2.3.2	TRUE
A/goose/Yunnan/4494/2005	2.3.2	2.3.2	TRUE
A/grey_heron/Hong_Kong/728/2004	2.3.2	2.3.2	TRUE
A/duck/Guangxi/3085/2005	2.3.2	2.3.2	TRUE
A/duck/Lang_Son/201/2005	2.3.2	2.3.2	TRUE
A/duck/Guangxi/4196/2005	2.3.2	2.3.2	TRUE
A/chicken/Lang_Son/200/2005	2.3.2	2.3.2	TRUE
A/duck/Yunnan/5877/2005	2.3.2	2.3.2	TRUE
A/chicken/Shantou/810/05	2.3.2	2.3.2	TRUE
A/chicken/Guangxi/2448/2004	2.3.2	2.3.2	TRUE
A/goose/Yunnan/6027/2005	2.3.2	2.3.2	TRUE
A/goose/Guangxi/3017/2005	2.3.2	2.3.2	TRUE
A/chicken/Viet_Nam/14/2005	2.3.2	2.3.2	TRUE
A/chicken/Yunnan/chuxiong01/2005	2.3.2	2.3.2	TRUE
A/quail/Shantou/911/05	2.3.2	2.3.2	TRUE
A/duck/Yunnan/4589/2005	2.3.2	2.3.2	TRUE
A/chicken/Guangxi/3791/2005	2.3.2	2.3.2	TRUE
A/duck/China/E319-2/03	2.3.2	2.3.2	TRUE
A/duck/Guangxi/4016/2005	2.3.2	2.3.2	TRUE
A/duck/Guangxi/89/2006	2.3.2	2.3.2	TRUE
A/chicken/Guangxi/604/2005	2.3.2	2.3.2	TRUE
A/duck/Guangxi/951/2005	2.3.2	2.3.2	TRUE
A/chicken/Guangdong/178/04	2.3.2	2.3.2	TRUE
A/duck/Guangxi/3819/2005	2.3.2	2.3.2	TRUE
A/grey_heron/Hong_Kong/837/2004	2.3.2	2.3.2	TRUE
A/goose/Yunnan/3720/2005	2.3.2	2.3.2	TRUE
A/duck/Guangxi/3548/2005	2.3.2	2.3.2	TRUE
A/duck/Vietnam/568/2005	2.3.2	2.3.2	TRUE
A/peregrine_falcon/Hong_Kong/5211/2006	2.3.2	2.3.2	TRUE
A/duck/Guangxi/4665/2005	2.3.2	2.3.2	TRUE
A/duck/Guangxi/2926/2005	2.3.2	2.3.2	TRUE
A/bean_goose/Tyva/10/2009	2.3.2.1	2.3.2.1	TRUE
A/great_crested_grebe/Tyva/22/2010	2.3.2.1	2.3.2.1	TRUE
A/whooper_swan/Akita/1/2008	2.3.2.1	2.3.2.1	TRUE
A/Hubei/1/2010	2.3.2.1	2.3.2.1	TRUE
A/environment/Hunan/5-25/2007	2.3.2.1	2.3.2.1	TRUE
A/feral_pigeon/Hong_Kong/3409/2009	2.3.2.1	2.3.2.1	TRUE
A/whooper_swan/Hokkaido/2/2008	2.3.2.1	2.3.2.1	TRUE
A/chicken/Nepal/115/2010	2.3.2.1	2.3.2.1	TRUE
A/duck/Vietnam/NCVD-423/2010	2.3.2.1	2.3.2.1	TRUE
A/water/Hunan/7/2009	2.3.2.1	2.3.2.1	TRUE
A/pika/Qinghai/QW/2007	2.3.2.1	2.3.2.1	TRUE
A/magpie_robin/Hong_Kong/1097/2008	2.3.2.1	2.3.2.1	TRUE
A/great_egret/Hong_Kong/807/2008	2.3.2.1	2.3.2.1	TRUE
A/duck/Hunan/8/2008	2.3.2.1	2.3.2.1	TRUE
A/house_crow/Hong_Kong/5288/2007	2.3.2.1	2.3.2.1	TRUE
A/magpie_robin/Hong_Kong/1897/2008	2.3.2.1	2.3.2.1	TRUE
A/common_buzzard/Hong_Kong/9213/2007	2.3.2.1	2.3.2.1	TRUE
A/chicken/Primorje/1/2008	2.3.2.1	2.3.2.1	TRUE
A/black-crowned_night_heron/Hong_Kong/659/2008	2.3.2.1	2.3.2.1	TRUE
A/chicken/Hunan/3/2007	2.3.2.1	2.3.2.1	TRUE
A/duck/Korea/JEQ149/2008	2.3.2.1	2.3.2.1	TRUE
A/common_buzzard/Bulgaria/38WB/2010	2.3.2.1	2.3.2.1	TRUE
A/chicken/Korea/ISQ250/2008	2.3.2.1	2.3.2.1	TRUE
A/little_egret/Hong_Kong/8863/2007	2.3.2.1	2.3.2.1	TRUE
A/whooper_swan/Mongolia/7/2010	2.3.2.1	2.3.2.1	TRUE
A/common_magpie/Hong_Kong/5052/2007	2.3.2.1	2.3.2.1	TRUE
A/chicken/Nepal/105/2010	2.3.2.1	2.3.2.1	TRUE
A/chicken/Hunan/8/2008	2.3.2.1	2.3.2.1	TRUE
A/common_goldeneye/Mongolia/X59/2009	2.3.2.1	2.3.2.1	TRUE
A/duck/Hunan/3/2007	2.3.2.1	2.3.2.1	TRUE
A/duck/Korea/NSQ263/2008	2.3.2.1	2.3.2.1	TRUE
A/chicken/Vietnam/NCVD-389/2009	2.3.2.1	2.3.2.1	TRUE
A/great_crested-grebe/Qinghai/1/2009	2.3.2.1	2.3.2.1	TRUE
A/whooper_swan/Mongolia/2/2009	2.3.2.1	2.3.2.1	TRUE
A/chicken/Vietnam/NCVD-390/2009	2.3.2.1	2.3.2.1	TRUE
A/whooper_swan/Mongolia/21/2010	2.3.2.1	2.3.2.1	TRUE
A/chicken/Vietnam/NCVD-421/2010	2.3.2.1	2.3.2.1	TRUE
A/little_egret/Hong_Kong/8550/2007	2.3.2.1	2.3.2.1	TRUE
A/water/Dongting_Lake/Hunan/5-41/2007	2.3.2.1	2.3.2.1	TRUE
A/grey_heron/Hong_Kong/3088/2007	2.3.2.1	2.3.2.1	TRUE
A/house_crow/Hong_Kong/7677/2008	2.3.2.1	2.3.2.1	TRUE
A/crested_myna/Hong_Kong/1178/2009	2.3.2.1	2.3.2.1	TRUE
A/duck/Nepal/DTS22/2010	2.3.2.1	2.3.2.1	TRUE
A/environment/Hunan/6-45/2008	2.3.2.1	2.3.2.1	TRUE
A/Guangxi/1/2009	2.3.2.1	2.3.2.1	TRUE
A/environment/Hunan/7-73/2008	2.3.2.1	2.3.2.1	TRUE
A/pika/Qinghai/GRL/2007	2.3.2.1	2.3.2.1	TRUE
A/chicken/Nepal/A135/2010	2.3.2.1	2.3.2.1	TRUE
A/large_billed_crow/Hong_Kong/885/2009	2.3.2.1	2.3.2.1	TRUE
A/whooper_swan/Hokkaido/1/2008	2.3.2.1	2.3.2.1	TRUE
A/chicken/Korea/USQ284/2008	2.3.2.1	2.3.2.1	TRUE
A/chicken/Nepal/111/2010	2.3.2.1	2.3.2.1	TRUE
A/black-headed_gull/Tyva/115/2009	2.3.2.1	2.3.2.1	TRUE
A/chicken/Korea/Gimje/2008	2.3.2.1	2.3.2.1	TRUE
A/peregrine_falcon/Hong_Kong/1143/2007	2.3.2.1	2.3.2.1	TRUE
A/common_goldeneye/Mongolia/X60/2009	2.3.2.1	2.3.2.1	TRUE
A/grey_heron/Hong_Kong/779/2009	2.3.2.1	2.3.2.1	TRUE
A/duck/Nepal/DTS24/2010	2.3.2.1	2.3.2.1	TRUE
A/whooper_swan/Mongolia/11/2010	2.3.2.1	2.3.2.1	TRUE
A/great_crested_grebe/Tyva/120/2009	2.3.2.1	2.3.2.1	TRUE
A/environment/Hunan/5-32/2007	2.3.2.1	2.3.2.1	TRUE
A/grey_heron/Hong_Kong/1046/2008	2.3.2.1	2.3.2.1	TRUE
A/oriental_magpie_robin/Hong_Kong/9298/2009	2.3.2.1	2.3.2.1	TRUE
A/chicken/Vietnam/NCVD-398/2010	2.3.2.1	2.3.2.1	TRUE
A/chicken/Laos/LPQ001/2008	2.3.2.1	2.3.2.1	TRUE
A/duck/Guiyang/3009/2005	2.3.3	2.3.3	TRUE
A/chicken/Guiyang/3570/2005	2.3.3	2.3.3	TRUE
A/duck/Hunan/69/2004	2.3.3	2.3.3	TRUE
A/duck/Guiyang/3242/2005	2.3.3	2.3.3	TRUE
A/chicken/Hubei/2856/2007	2.3.4	2.3.4	TRUE
A/water/Hunan/3/2009	2.3.4	2.3.4	TRUE
A/duck/Guangxi/1830/2006	2.3.4	2.3.4	TRUE
A/quail/Mingalardone/866/2007	2.3.4	2.3.4	TRUE
A/duck/Henan/1652/2006	2.3.4	2.3.4	TRUE
A/chicken/Mukdahan/NIAH403901/2007	2.3.4	2.3.4	TRUE
A/duck/Hubei/2911/2007	2.3.4	2.3.4	TRUE
A/duck/Guiyang/293/2006	2.3.4	2.3.4	TRUE
A/chicken/Hong_Kong/947/2006	2.3.4	2.3.4	TRUE
A/chicken/Sichuan/81/2005	2.3.4	2.3.4	TRUE
A/chicken/Guiyang/1018/2006	2.3.4	2.3.4	TRUE
A/chicken/Hong_Kong/AP156/2009	2.3.4	2.3.4	TRUE
A/chicken/Laos/NCVD-38/2007	2.3.4	2.3.4	TRUE
A/goose/Hubei/65/2005	2.3.4	2.3.4	TRUE
A/duck/Guangxi/619/2006	2.3.4	2.3.4	TRUE
A/chicken/Laos/1/2008	2.3.4	2.3.4	TRUE
A/duck/Vietnam/NCVD-43/2007	2.3.4	2.3.4	TRUE
A/chicken/Ninh_Binh/209/2005	2.3.4	2.3.4	TRUE
A/goose/Yunnan/3798/2006	2.3.4	2.3.4	TRUE
A/Japanese_white-eye/Hong_Kong/1038/2006	2.3.4	2.3.4	TRUE
A/Anhui/1/2007	2.3.4	2.3.4	TRUE
A/crested_myna/Hong_Kong/540/2006	2.3.4	2.3.4	TRUE
A/goose/Guangxi/4289/2005	2.3.4	2.3.4	TRUE
A/duck/Hunan/5106/2005	2.3.4	2.3.4	TRUE
A/goose/Yunnan/5141/2006	2.3.4	2.3.4	TRUE
A/Shanghai/1/2006	2.3.4	2.3.4	TRUE
A/Fujian/1/2005	2.3.4	2.3.4	TRUE
A/chicken/Thailand/NP-172/2006	2.3.4	2.3.4	TRUE
A/Laos/Nong_Khai_1/2007	2.3.4	2.3.4	TRUE
A/Muscovy_duck/Vietnam/49/2007	2.3.4	2.3.4	TRUE
A/duck/Henan/1650/2006	2.3.4	2.3.4	TRUE
A/goose/Shantou/18442/2005	2.3.4	2.3.4	TRUE
A/goose/Guangxi/5414/2005	2.3.4	2.3.4	TRUE
A/chicken/Laos/Xaythiani-26/2006	2.3.4	2.3.4	TRUE
A/duck/Vietnam/NCVD-013/2008	2.3.4	2.3.4	TRUE
A/duck/Fujian/668/2006	2.3.4	2.3.4	TRUE
A/common_magpie/Hong_Kong/2125/2006	2.3.4	2.3.4	TRUE
A/duck/Laos/A0503/2007	2.3.4	2.3.4	TRUE
A/chicken/Shantou/1233/2006	2.3.4	2.3.4	TRUE
A/chicken/Laos/A0464/2007	2.3.4	2.3.4	TRUE
A/chicken/Hunan/21/2005	2.3.4	2.3.4	TRUE
A/duck/Guangxi/1258/2006	2.3.4	2.3.4	TRUE
A/chicken/Laos/P0130/2007	2.3.4	2.3.4	TRUE
A/chicken/Laos/P0001/2007	2.3.4	2.3.4	TRUE
A/robin/Hong_Kong/75/2006	2.3.4	2.3.4	TRUE
A/duck/Hai_Duong/07-40/2007	2.3.4	2.3.4	TRUE
A/duck/Guangxi/5457/2005	2.3.4	2.3.4	TRUE
A/chicken/Anhui/1089/2007	2.3.4	2.3.4	TRUE
A/duck/Hunan/1964/2007	2.3.4	2.3.4	TRUE
A/water/Xinjiang/3/2009	2.3.4	2.3.4	TRUE
A/goose/Yunnan/6169/2005	2.3.4	2.3.4	TRUE
A/chicken/Hunan/1793/2007	2.3.4	2.3.4	TRUE
A/peregrine_falcon/Hong_Kong/810/2009	2.3.4	2.3.4	TRUE
A/duck/Laos/3295/2006	2.3.4	2.3.4	TRUE
A/goose/Yunnan/1396/2006	2.3.4	2.3.4	TRUE
A/duck/Laos/P0106/2007	2.3.4	2.3.4	TRUE
A/duck_feces/Hebei/5/2009	2.3.4	2.3.4	TRUE
A/goose/Guangxi/1633/2006	2.3.4	2.3.4	TRUE
A/chicken/Hmawbi/517/2007	2.3.4	2.3.4	TRUE
A/duck/Henan/1647/2006	2.3.4	2.3.4	TRUE
A/goose/Guangxi/532/2006	2.3.4	2.3.4	TRUE
A/chicken/Guangxi/463/2006	2.3.4	2.3.4	TRUE
A/duck/Hubei/Hangmei01/2006	2.3.4	2.3.4	TRUE
A/Sichuan/1/2006	2.3.4	2.3.4	TRUE
A/goose/Guangxi/52/2006	2.3.4	2.3.4	TRUE
A/duck/Hunan/856/2006	2.3.4	2.3.4	TRUE
A/chicken/Guiyang/3721/2005	2.3.4	2.3.4	TRUE
A/common_magpie/Hong_Kong/645/2006	2.3.4	2.3.4	TRUE
A/goose/Guangxi/224/2006	2.3.4	2.3.4	TRUE
A/shrike/Tibet/13/2006	2.3.4	2.3.4	TRUE
A/duck/Guangxi/392/2006	2.3.4	2.3.4	TRUE
A/goose/Guangxi/1458/2006	2.3.4	2.3.4	TRUE
A/Xinjiang/1/2009	2.3.4	2.3.4	TRUE
A/long-tailed_shrike/Hong_Kong/2762/2007	2.3.4	2.3.4	TRUE
A/duck/Guangxi/288/2006	2.3.4	2.3.4	TRUE
A/peregrine_falcon/Hong_Kong/2142/2008	2.3.4	2.3.4	TRUE
A/goose/Yunnan/6384/2006	2.3.4	2.3.4	TRUE
A/duck/Shantou/13323/2005	2.3.4	2.3.4	TRUE
A/wild_duck/Hunan/211/2005	2.3.4	2.3.4	TRUE
A/Mallard/Huadong/S/2005	2.3.4	2.3.4	TRUE
A/chicken/Guangxi/1951/2006	2.3.4	2.3.4	TRUE
A/chicken/Fujian/10567/2005	2.3.4	2.3.4	TRUE
A/chicken/Tibet/6/2008	2.3.4	2.3.4	TRUE
A/chicken/Laos/31/2006	2.3.4	2.3.4	TRUE
A/duck/Yunnan/5310/2006	2.3.4	2.3.4	TRUE
A/chicken/Nakhonphanom/NIAH113718/2006	2.3.4	2.3.4	TRUE
A/Anhui/1/2006	2.3.4	2.3.4	TRUE
A/duck/Hunan/1994/2007	2.3.4	2.3.4	TRUE
A/chicken/Vietnam/NCVD-40/2007	2.3.4	2.3.4	TRUE
A/Mallard/Huadong/lk/2005	2.3.4	2.3.4	TRUE
A/duck/Yunnan/4873/2006	2.3.4	2.3.4	TRUE
A/duck/Guangxi/150/2006	2.3.4	2.3.4	TRUE
A/Fujian/1/2007	2.3.4	2.3.4	TRUE
A/duck/Laos/P0127/2007	2.3.4	2.3.4	TRUE
A/duck/Yunnan/47/2006	2.3.4	2.3.4	TRUE
A/chicken/Hubei/3002/2007	2.3.4	2.3.4	TRUE
A/duck/Vietnam/37/2007	2.3.4	2.3.4	TRUE
A/scaly-breasted_munia/Hong_Kong/45/2007	2.3.4	2.3.4	TRUE
A/duck/Fujian/12032/2005	2.3.4	2.3.4	TRUE
A/duck/Laos/P0117/2007	2.3.4	2.3.4	TRUE
A/chicken/Guiyang/29/2006	2.3.4	2.3.4	TRUE
A/chicken/Hunan/1/2009	2.3.4	2.3.4	TRUE
A/chicken/Fujian/12239/2005	2.3.4	2.3.4	TRUE
A/goose/Yunnan/1338/2006	2.3.4	2.3.4	TRUE
A/chicken/Fujian/1/2007	2.3.4	2.3.4	TRUE
A/duck/Anhui/56/2005	2.3.4	2.3.4	TRUE
A/environment/Hunan/1-8/2007	2.3.4	2.3.4	TRUE
A/chicken/Guangxi/683/2006	2.3.4	2.3.4	TRUE
A/duck/Guangxi/744/2006	2.3.4	2.3.4	TRUE
A/chicken/Fujian/11933/2005	2.3.4	2.3.4	TRUE
A/Shandong/1/2009	2.3.4	2.3.4	TRUE
A/chicken/Zhejiang/24/2005	2.3.4	2.3.4	TRUE
A/Guangdong/1/2008	2.3.4	2.3.4	TRUE
A/Hunan/1/2008	2.3.4	2.3.4	TRUE
A/duck/Laos/P0050/2007	2.3.4	2.3.4	TRUE
A/duck/Vietnam/NCVD-58/07	2.3.4	2.3.4	TRUE
A/goose/Shantou/3265/2006	2.3.4	2.3.4	TRUE
A/duck/Guiyang/497/2006	2.3.4	2.3.4	TRUE
A/China/2006	2.3.4	2.3.4	TRUE
A/duck/Guiyang/1418/2006	2.3.4	2.3.4	TRUE
A/wild_duck/Hunan/021/2005	2.3.4	2.3.4	TRUE
A/chicken/Shantou/3840/2006	2.3.4	2.3.4	TRUE
A/duck/Jiangxi/80/2005	2.3.4	2.3.4	TRUE
A/environment/Hunan/6-69/2008	2.3.4	2.3.4	TRUE
A/chicken/Laos/Xaythiani_37/2006	2.3.4	2.3.4	TRUE
A/environment/Xinjiang/6/2009	2.3.4	2.3.4	TRUE
A/duck/Hai_Phong_/208/2006	2.3.4	2.3.4	TRUE
A/chicken/Fujian/584/2006	2.3.4	2.3.4	TRUE
A/lesser_kestrel/Heilongjiang/194/2007	2.3.4	2.3.4	TRUE
A/duck/Laos/NCVD-35/2007	2.3.4	2.3.4	TRUE
A/duck/Vietnam/208/2005	2.3.4	2.3.4	TRUE
A/muscovy_duck/Bac_Ninh/07-69/2007	2.3.4	2.3.4	TRUE
A/China/GD01/2006	2.3.4	2.3.4	TRUE
A/duck/Guangxi/2143/2006	2.3.4	2.3.4	TRUE
A/goose/Guangzhou/471/2006	2.3.4	2.3.4	TRUE
A/chicken/Hunan/3157/2006	2.3.4	2.3.4	TRUE
A/tree_sparrow/Jiangsu/1/2008	2.3.4	2.3.4	TRUE
A/chicken/Malaysia/5223/2007	2.3.4	2.3.4	TRUE
A/goose/Yunnan/4985/2006	2.3.4	2.3.4	TRUE
A/Anhui/2/2005	2.3.4	2.3.4	TRUE
A/duck/Guangxi/4830/2005	2.3.4	2.3.4	TRUE
A/chicken/Laos/P0171/2007	2.3.4	2.3.4	TRUE
A/duck/Fujian/1734/05	2.3.4	2.3.4	TRUE
A/goose/Guangxi/4513/2005	2.3.4	2.3.4	TRUE
A/Hunan/1/2006	2.3.4	2.3.4	TRUE
A/duck/Hunan/1930/2007	2.3.4	2.3.4	TRUE
A/duck/Anhui/1/06	2.3.4	2.3.4	TRUE
A/human/China/GD02/2006	2.3.4	2.3.4	TRUE
A/duck/Hunan/3315/2006	2.3.4	2.3.4	TRUE
A/chicken/Vietnam/NCVD-109/2007	2.3.4	2.3.4	TRUE
A/duck/Laos/25/2006	2.3.4	2.3.4	TRUE
A/duck/Hunan/689/2006	2.3.4	2.3.4	TRUE
A/duck/Hunan/324/2006	2.3.4	2.3.4	TRUE
A/duck/Vietnam/NCVD-31/2007	2.3.4	2.3.4	TRUE
A/chicken/Guangxi/1212/2006	2.3.4	2.3.4	TRUE
A/duck/Guangxi/5075/2005	2.3.4	2.3.4	TRUE
A/duck/Hunan/29/2006	2.3.4	2.3.4	TRUE
A/chicken/Shandong/A-1/2009	2.3.4	2.3.4	TRUE
A/chicken/Henan/1362/2006	2.3.4	2.3.4	TRUE
A/goose/Yunnan/1143/2006	2.3.4	2.3.4	TRUE
A/duck/Guangxi/1436/2006	2.3.4	2.3.4	TRUE
A/duck/Nong-Khai/Thailand/KU-56/2007	2.3.4	2.3.4	TRUE
A/chicken/Vietnam/NCVD-41/2007	2.3.4	2.3.4	TRUE
A/Anhui/1/2005	2.3.4	2.3.4	TRUE
A/chicken/Nongkhai/NIAH400802/2007	2.3.4	2.3.4	TRUE
A/duck/Guangxi/804/2006	2.3.4	2.3.4	TRUE
A/chicken/Hong_Kong/282/2006	2.3.4	2.3.4	TRUE
A/Jiangxi/1/2005	2.3.4	2.3.4	TRUE
A/chestnut_munia/Hong_Kong/2442/2007	2.3.4	2.3.4	TRUE
A/duck/Hunan/11/2007	2.3.4	2.3.4	TRUE
A/goose/Shantou/3295/2006	2.3.4	2.3.4	TRUE
A/duck/Laos/A0301/2007	2.3.4	2.3.4	TRUE
A/Jiangsu/1/2007	2.3.4	2.3.4	TRUE
A/Guangxi/1/2005	2.3.4	2.3.4	TRUE
[truncated: 165 more rows]

## Sheet: HA1 frag1
Strain	Annotation	Prediction	Correct
A/duck/Anyang/AVL-1/2001	0	1	FALSE
A/chicken/luohuo/3/03/	0	1	FALSE
A/duck/Hong_Kong/ww381/2000	0	5	FALSE
A/chicken/Jilin/ha/2003	0	5	FALSE
A/chicken/Shantou/2535/2001	0	5	FALSE
A/goose/Hong_Kong/ww26/2000	0	5	FALSE
A/goose/Huadong/1/2000	0	5	FALSE
A/duck/Guangdong/07/2000	0	5	FALSE
A/duck/Hong_Kong/ww461/2000	0	5	FALSE
A/chicken/Hubei/wl/1997	0	5-6-like	FALSE
A/goose/Guangdong/xb/2001	0	8	FALSE
A/goose/Hong_Kong/ww28/2000	0	8	FALSE
A/duck/Shantou/1930/2001	0	8	FALSE
A/Cambodia/R0405050/2007	1.1	1	FALSE
A/Muscovy_duck/Vietnam/Ben_Tre_342/2006	1.1	1	FALSE
A/duck/Cambodia/D1PV/2006	1.1	1	FALSE
A/duck/Vietnam/NCVD-19/2007	1.1	1	FALSE
A/duck/Vietnam/NCVD-2/2007	1.1	1	FALSE
A/duck/Vietnam/NCVD-26/2007	1.1	1	FALSE
A/goose/Hungary/14756/2006	2.2	2.2.1	FALSE
A/whooper_swan/Mongolia/3/05	2.2	2.2.1	FALSE
A/whooper_swan/Mongolia/4/05	2.2	2.2.1	FALSE
A/chicken/Kurgan/05/2005	2.2	2.2.1	FALSE
A/turkey/Saudi_Arabia/3489-70VIR08/2007	2.2	2.2.1	FALSE
A/bar-headed_goose/Qinghai/11/2006	2.2	2.2.1	FALSE
A/great_crested_grebe/Germany/R1226/06	2.2	2.2.1	FALSE
A/chicken/Burkina_Faso/01.03/2006	2.2	2.2.1	FALSE
A/turkey/Germany/R1077/06	2.2	2.2.1	FALSE
A/chicken/Sudan/1784-10/2006	2.2	2.2.1	FALSE
A/falcon/Saudi_Arabia/D1795/2005	2.2	2.2.1	FALSE
A/bar-headed_goose/Qinghai/9/2006	2.2	2.2.1	FALSE
A/chicken/Nigeria/08RS848-75/2007	2.2	2.2.1	FALSE
A/chicken/Nigeria/1071-23/2007	2.2	2.2.1	FALSE
A/chicken/Nigeria/08RS848-74/2007	2.2	2.2.1	FALSE
A/chicken/Nigeria/08RS848-60/2007	2.2	2.2.1	FALSE
A/chicken/Nigeria/08RS848-52/2006	2.2	2.2.1	FALSE
A/chicken/Burkina_Faso/13.1/2006	2.2	2.2.1	FALSE
A/turkey/Nigeria/08RS848-61/2007	2.2	2.2.1	FALSE
A/chicken/Benin/6693-1/2007	2.2	2.2.1	FALSE
A/eagle_owl/Germany/R1166/06	2.2	2.2.1	FALSE
A/chicken/Sudan/2115-10/2006	2.2	2.2.1	FALSE
A/chicken/Nigeria/1071-30/2007	2.2	2.2.1	FALSE
A/swan/Bavaria/14/2006	2.2	2.2.1	FALSE
A/chicken/Benin/6693-16/2007	2.2	2.2.1	FALSE
A/little_grebe/Switzerland/V330/2006	2.2	2.2.1	FALSE
A/chicken/Nigeria/08RS848-100/2007	2.2	2.2.1	FALSE
A/chicken/Nigeria/1071-1/2007	2.2	2.2.1	FALSE
A/chicken/Ghana/2534/2007	2.2	2.2.1	FALSE
A/chicken/Nigeria/08RS848-70/2007	2.2	2.2.1	FALSE
A/Iraq/754/2006	2.2	2.2.1	FALSE
A/swan/Schaerding/1806/2006	2.2	2.2.1	FALSE
A/goosander/Switzerland/V82/06	2.2	2.2.1	FALSE
A/chicken/Burkina_Faso/1347-16/2006	2.2	2.2.1	FALSE
A/chicken/Nigeria/VRD286/2006	2.2	2.2.1	FALSE
A/tufted_duck/Bavaria/27/2006	2.2	2.2.1	FALSE
A/goose/Nigeria/08VIR4337-544/2007	2.2	2.2.1	FALSE
A/common_coot/Switzerland/V544/2006	2.2	2.2.1	FALSE
A/chicken/Nigeria/1047-62/2006	2.2	2.2.1	FALSE
A/cat/Germany/606/2006/	2.2	2.2.1	FALSE
A/chicken/Volgograd/236/06	2.2	2.2.1	FALSE
A/chicken/Oita/8/2004	2.5	2-like	FALSE
A/chicken/Guangdong/174/04	2.5	2-like	FALSE
A/duck/Hubei/wp/2003	2.5	2-like	FALSE
A/goose/Jilin/hb/2003	2.5	2-like	FALSE
A/duck/Guangxi/22/2001	3	5	FALSE
A/duck/Fujian/17/2001	3	5	FALSE
A/goose/Hong_Kong/76.1/01	3	5	FALSE
A/duck/Guangxi/35/2001	3	5	FALSE
A/chicken/HongKong/NT873.3/01	3	8	FALSE
A/chicken/Hebei/718/2001	3	8	FALSE
A/duck/Guangxi/xa/2001	3	8	FALSE
A/chicken/Hong_Kong/715.5/01	3	8	FALSE
A/waterfowl/Hong_Kong/378.5/2001	3	8	FALSE
A/chicken/Hong_Kong/FY150/01	3	8	FALSE
A/duck/Shantou/1101/2001	3	8	FALSE
A/goose/Hong_Kong/ww100/01	3	8	FALSE
A/chicken/Hong_Kong/YU562/01	3	9	FALSE
A/goose/Viet_Nam/324/2001	3	9	FALSE
A/chicken/HongKong/YU822.2/01	3	9	FALSE
A/duck/Shantou/700/2002	4	3	FALSE
A/duck/Guangdong/22/2002	4	3	FALSE
A/partridge/Shantou/478/2002	4	3	FALSE
A/duck/Zhejiang/52/2000	5	1	FALSE
A/swine/Fujian/2003	5	9	FALSE
A/swine/Fujian/2001	5	9	FALSE
A/duck/Hubei/wg/2002	6	0	FALSE
A/tree_sparrow/Henan/4/2004	6	5	FALSE
A/swine/Anhui/ca/2004	6	5-6-like	FALSE
A/tree_sparrow/Henan/1/2004	6	7	FALSE
A/tree_sparrow/Henan/3/2004	6	8	FALSE
A/chicken/Xinjiang/68/2005	7	5	FALSE
A/Beijing/01/2003	7	8	FALSE
A/Ck/HK/YU777/02	8	1	FALSE
A/duck/Guangxi/50/2001	9	8	FALSE
A/chicken/Hubei/489/2004	9	8	FALSE
A/chicken/Vietnam/NCVD-385/2009	1.1-like	1.1	FALSE
A/duck/Vietnam/NCVD-001/2008	1.1-like	1.1	FALSE
A/chicken/Yunnan/1628/2003	1-8-like	1	FALSE
A/duck/Yunnan/862/2002	1-8-like	1	FALSE
A/duck/Hunan/1340/2002	1-8-like	1	FALSE
A/Ck/HK/YU324/2003	2.1.1	2-like	FALSE
A/chicken/Kupang-1-NTT/BPPV6/2004	2.1.1	2.1.2	FALSE
A/chicken/Indonesia/Wates80/2005	2.1.1	2.1.2	FALSE
A/chicken/Banten/Pdgl-Kas/2004	2.1.1	2.1.2	FALSE
A/chicken/Central_Java/UT3091/2005	2.1.3	2.1.1	FALSE
A/chicken/Wajo/BBVM/2005	2.1.3.1	2.1.3.3	FALSE
A/duck/Parepare/BBVM/2005	2.1.3.1	2.1.3.3	FALSE
A/quail/Egypt/3050NAMRU3-CLEVB77/2007	2.2.1	2.2	FALSE
A/Egypt/1604-NAMRU3/2007	2.2.1	2.2	FALSE
A/Dk/HN/303/2004	2.3.1	2.3.2	FALSE
A/duck/Hunan/533/2004	2.3.1	2.3.2	FALSE
A/pigeon/Zhejiang/17/2005	2.3.1	2.3.2	FALSE
A/chicken/Guangdong/191/04	2.3.1	2.3.2	FALSE
A/duck/Hunan/733/2004	2.3.1	2.3.2	FALSE
A/Dk/HN/5806/2003	2.3.1	2.3.4	FALSE
A/duck/Hunan/70/2004	2.3.1	2.3.4	FALSE
A/chicken/Lang_Son/200/2005	2.3.2	2.3.4	FALSE
A/great_crested-grebe/Qinghai/1/2009	2.3.2.1	7	FALSE
A/duck/Hunan/69/2004	2.3.3	2.3.4	FALSE
A/duck/Hunan/15/2004	2.3.3	2.3.4	FALSE
A/pigeon/Laos/NCVD-36/2007	2.3.4	1	FALSE
A/chicken/Tibet/6/2008	2.3.4	1	FALSE
A/peregrine_falcon/Hong_Kong/810/2009	2.3.4	2.3.4.2	FALSE
A/duck/Vietnam/NCVD-422/2010	2.3.4.1	2.3.4	FALSE
A/Hunan/1/2009	2.3.4.1	2.3.4	FALSE
A/muscovy_duck/Vietnam/NCVD-034/2008	2.3.4.2	2.3.4	FALSE
A/muscovy_duck/Vietnam/NCVD-393/2009	2.3.4-like	2.3.4.2	FALSE
A/chicken/Vietnam/NCVD-382/2009	2.3.4-like	2.3.4.2	FALSE
A/chicken/Vietnam/NCVD-008/2008	2.3.4-like	2.3.4.3	FALSE
A/Hong_Kong/378.1/2001	3-like	1	FALSE
A/duck/Hong_Kong/380.5/2001	3-like	1-8-like	FALSE
A/chicken/Shantou/904/2001	3-like	5	FALSE
A/chicken/Jilin/hf/2002	5-6-like	5	FALSE
A/chicken/Jiangsu/cz1/2002	5-6-like	5	FALSE
A/chicken/Jilin/9/2004	5-6-like	5	FALSE
A/chicken/Jilin/he/2002	5-6-like	5	FALSE
A/Dk/ST/4003/2003	8-9-like	8	FALSE
A/chicken/Hubei/wh/1997	0	0	TRUE
A/duck/Shandong/093/2004	0	0	TRUE
A/chicken/Jiande/1218/2001	0	0	TRUE
A/Environment/Hong_Kong/437-8/99	0	0	TRUE
A/duck/Vietnam/1/2005	0	0	TRUE
A/Hong_Kong/488/97	0	0	TRUE
A/swine/Shandong/2/03	0	0	TRUE
A/duck/Vietnam/8/05	0	0	TRUE
A/chicken/Jilin/xv/2002	0	0	TRUE
A/Hong_Kong/156/97	0	0	TRUE
A/Ck/HK/31.2/2002	0	0	TRUE
A/duck/Hong_Kong/p46/97	0	0	TRUE
A/duck/Shantou/195/2001	0	0	TRUE
A/goose/Hong_Kong/385.5/2000	0	0	TRUE
A/chicken/Jilin/xw/2003	0	0	TRUE
A/Ck/HK/37.4/2002	0	0	TRUE
A/duck/Shantou/4912/2001	0	0	TRUE
A/plateau_pika/Qinghai/04/2007	0	0	TRUE
A/Hong_Kong/503/97	0	0	TRUE
A/bar-headed_goose/Qinghai/2/2008	0	0	TRUE
A/goose/Guangdong/3/1997	0	0	TRUE
A/Hong_Kong/514/97	0	0	TRUE
A/goose/Shantou/5456/2001	0	0	TRUE
A/duck/Guangdong/12/2000	0	0	TRUE
A/Environment/Hong_Kong/437-10/99	0	0	TRUE
A/duck/Guangxi/12/2003	0	0	TRUE
A/chicken/Hubei/wj/1997	0	0	TRUE
A/Hong_Kong/532/1997	0	0	TRUE
A/bar-headed_goose/Qinghai/4/2008	0	0	TRUE
A/duck/Shanghai/37/2002	0	0	TRUE
A/Hong_Kong/97/98	0	0	TRUE
A/duck/Shanghai/35/2002	0	0	TRUE
A/duck/Zhejiang/11/2000	0	0	TRUE
A/bar-headed_goose/Qinghai/13/2008	0	0	TRUE
A/duck/Guangxi/53/2002	0	0	TRUE
A/Hong_Kong/538/97	0	0	TRUE
A/goose/Hong_Kong/485.3/2000	0	0	TRUE
A/chicken/Jilin/hk/2004	0	0	TRUE
A/Hong_Kong/485/1997	0	0	TRUE
A/Hong_Kong/483/1997	0	0	TRUE
A/Hong_Kong/481/97	0	0	TRUE
A/goose/China/F3/2004	0	0	TRUE
A/chicken/Hebei/108/02	0	0	TRUE
A/goose/Hong_Kong/437-6/1999	0	0	TRUE
A/chicken/Hong_Kong/728/97	0	0	TRUE
A/duck/Fujian/19/2000	0	0	TRUE
A/Hong_Kong/507/97	0	0	TRUE
A/duck/Guangxi/07/1999	0	0	TRUE
A/duck/Shanghai/08/2001	0	0	TRUE
A/chicken/Shandong/K01/2004	0	0	TRUE
A/chicken/Jilin/hj/2003	0	0	TRUE
A/chicken/Hong_Kong/317.5/2001	0	0	TRUE
A/chicken/Sukhothai/NIAH114843/2008	1	1	TRUE
A/Ck/HK/FY157/2003	1	1	TRUE
A/chicken/Vietnam/19/2003	1	1	TRUE
A/quail/Thailand/CU-332/06	1	1	TRUE
A/chicken/Hong_Kong/3123.1/2002	1	1	TRUE
A/chicken/Suphanburi/Thailand/CU-1/04	1	1	TRUE
A/open-billed_stork/Nakhonsawan/BBA0627May/05	1	1	TRUE
A/duck/Vietnam/Dong_Thap_680A/2005	1	1	TRUE
A/Ck/HK/3169.1/2002	1	1	TRUE
A/duck/Viet_Nam/NCVD01/2005	1	1	TRUE
A/chicken/Suphanburi/Thailand/CU-9/04	1	1	TRUE
A/chicken/Angthong/NIAH101204/2007	1	1	TRUE
A/duck/Vietnam/258/2004	1	1	TRUE
A/chicken/Vietnam/P41/05	1	1	TRUE
A/kalij_pheasant/Thailand/CU-4/2004	1	1	TRUE
A/Dk/Viet_Nam/11/2004	1	1	TRUE
A/chicken/Vietnam/NCVD10/2005	1	1	TRUE
A/black_headed_gull/HK/12.1/2003	1	1	TRUE
A/Vietnam/CL105/2005	1	1	TRUE
A/chicken/Vietnam/135/2004	1	1	TRUE
A/chicken/Vietnam/348/2005	1	1	TRUE
A/duck/Cambodia/D1KC/2006	1	1	TRUE
A/goose/Vietnam/264/2004	1	1	TRUE
A/quail/Vietnam/282/2005	1	1	TRUE
A/Vietnam/UT3035/2003	1	1	TRUE
A/India/m777/2007	1	1	TRUE
A/duck/Vietnam/272/2005	1	1	TRUE
A/Ck/Viet_Nam/37/2004	1	1	TRUE
A/duck/Kamphaengphet/NIAH6-2-0041/2004	1	1	TRUE
A/chicken/Viet_Nam/2/2005	1	1	TRUE
A/chicken/Kamphaengphet/NIAH6-3-0011/2005	1	1	TRUE
A/Thailand/NK165/2005	1	1	TRUE
A/duck/Cambodia/D14AL/2006	1	1	TRUE
A/duck/Thailand/CU-2/2004	1	1	TRUE
A/open-bill_stork/Thailand/VSMU-2-NSN/2004	1	1	TRUE
A/chicken/Thailand/Sukhothai/NIAH6-3-0013/2005	1	1	TRUE
A/duck/Vietnam/148/2004	1	1	TRUE
A/open-billed_stork/Nakhonsawan/BBD0404F/2004	1	1	TRUE
A/duck/Vietnam/Soc_Trang_680G/2005	1	1	TRUE
A/Cambodia/P0322095/2005	1	1	TRUE
A/chicken/Cambodia/047LC4/2005	1	1	TRUE
A/Qa/Thailand/57/2004	1	1	TRUE
A/chicken/Thailand/ST-351/2008	1	1	TRUE
A/Viet_Nam/HN30408/2005	1	1	TRUE
A/duck/Vietnam/NCVD-1/2007	1	1	TRUE
A/chicken/Thailand/CU-321/06	1	1	TRUE
A/chicken/Nonthaburi/NIAH2879/2004	1	1	TRUE
A/duck/Vietnam/48/2004	1	1	TRUE
A/chicken/Nakhon_Sawan/Thailand/CU-13/04	1	1	TRUE
A/Cambodia/JP52a/2005	1	1	TRUE
A/duck/Vietnam/283/2005	1	1	TRUE
A/Vietnam/CL20/2004	1	1	TRUE
A/watercock/Thailand/CU-319/06	1	1	TRUE
A/chicken/Cambodia/013LC1b/2005	1	1	TRUE
A/chicken/Vietnam/23/2004	1	1	TRUE
A/duck/Vietnam/Soc_Trang_680C/2005	1	1	TRUE
A/Ck/HK/NT93/2003	1	1	TRUE
A/chicken/Vietnam/30/2003	1	1	TRUE
A/Hatay/2004/	1	1	TRUE
A/duck/Vietnam/Dong_Thap_680H/2005	1	1	TRUE
A/duck/Vietnam/Hau_Giang680E/2005	1	1	TRUE
A/Hanoi/30408/2005	1	1	TRUE
A/Vietnam/CL119/2005	1	1	TRUE
A/chicken/Suphanburi/NIAH7618/2004	1	1	TRUE
A/duck/Kamphaengphet/NIAH6-2-0043/2004	1	1	TRUE
A/chicken/Thailand/PC-170/2006	1	1	TRUE
A/chicken/Vietnam/4/2003	1	1	TRUE
A/chicken/Thailand/CH-2/2004	1	1	TRUE
A/brown-headed_gull/Thailand/VSMU-28-SPK/2005	1	1	TRUE
A/grey_heron/HK/861.1/2002	1	1	TRUE
A/chicken/Vietnam/890/2004	1	1	TRUE
A/duck/Vietnam/1771/2005	1	1	TRUE
A/pheasant/Shantou/40/2003	1	1	TRUE
A/Vietnam/CL100/2004	1	1	TRUE
A/chicken/Vietnam/28/2003	1	1	TRUE
A/watercock/Thailand/CU-334/06	1	1	TRUE
A/egret/Hong_Kong/757.3/2002	1	1	TRUE
A/environment/Viet_Nam/NCVDCDC59/2005	1	1	TRUE
A/duck/Vietnam/219/2004	1	1	TRUE
A/chicken/Vietnam/147/2004	1	1	TRUE
A/Thailand/HA20/2005	1	1	TRUE
A/chicken/Phichit/NIAH1/2006	1	1	TRUE
A/quail/Vietnam/177/2004	1	1	TRUE
A/chicken/Vietnam/260/2004	1	1	TRUE
A/chicken/Yunnan/1251/2003	1	1	TRUE
A/chicken/Vietnam/Binh_Duong477/2005	1	1	TRUE
A/pigeon/Thailand/VSMU-25-BKK/2005	1	1	TRUE
A/Vietnam/CL115/2005	1	1	TRUE
A/Vietnam/UT3047III/2004	1	1	TRUE
A/feral_pigeon/HK/862.7/2002	1	1	TRUE
A/open-billed_stork/Nakhonsawan/BBD3309M/05	1	1	TRUE
A/chicken/Vietnam/132/2004	1	1	TRUE
A/duck/Vietnam/15/2003	1	1	TRUE
A/open-billed_stork/Nakhonsawan/BBA3011M/2005	1	1	TRUE
A/open-billed_stork/Nakhonsawan/BBA2811M/05	1	1	TRUE
A/chicken/Vietnam/398/2005	1	1	TRUE
A/quail/Shantou/3071/2002	1	1	TRUE
A/duck/Vietnam/1/2005	1	1	TRUE
A/chicken/Ayutthaya/Thailand/CU-24/04	1	1	TRUE
A/chicken/Thailand/vsmu-3-BKK/2004	1	1	TRUE
A/Ck/HK/3176.3/2002	1	1	TRUE
A/duck/Thailand/CU-329/07	1	1	TRUE
A/chicken/Nakorn-Patom/Thailand/CU-K2/2004	1	1	TRUE
A/chicken/Ratchaburi/Thailand/CU-68/2004	1	1	TRUE
A/Vietnam/UT30408III/2005	1	1	TRUE
A/quail/Nakhon_Pathom/NIAH7562/2005	1	1	TRUE
A/duck/Vietnam/220/2004	1	1	TRUE
A/Vietnam/UT3028II/2003	1	1	TRUE
A/golden_pheasant/Thailand/VSMU-21-SPB/2005	1	1	TRUE
A/quail/Thailand/Nakhon_Pathom/QA-161/2005	1	1	TRUE
A/open-bill_stork/Thailand/VSMU-9-BKK/2004	1	1	TRUE
A/clouded_leopard/Chonburi/AI-1216A/2004	1	1	TRUE
A/chicken/Vietnam/15/2004	1	1	TRUE
A/duck/Hunan/1386/2003	1	1	TRUE
A/chicken/Viet_Nam/1/2004	1	1	TRUE
A/mallard/Vietnam/16/2003	1	1	TRUE
A/Thailand/WRAIR1723H/2004	1	1	TRUE
A/chicken/Nakhonsawan/NIAH6006587/2008	1	1	TRUE
A/Vietnam/UT3030/2003	1	1	TRUE
A/duck/Vietnam/1231/2005	1	1	TRUE
A/Vietnam/CL2009/2005	1	1	TRUE
A/chicken/Vietnam/921/2004	1	1	TRUE
A/Cambodia/Q0321176/2006	1	1	TRUE
A/chicken/Kamphaengphet/NIAH6-3-0013/2005	1	1	TRUE
A/chicken/Yunnan/1083/2003	1	1	TRUE
A/duck/Vietnam/1228/2005	1	1	TRUE
A/chicken/Bangkok/Thailand/CU-20/04	1	1	TRUE
A/Thailand/NBL1/2006	1	1	TRUE
A/chicken/Suphanburi/NIAH108192/2005	1	1	TRUE
A/chicken/Vietnam/P78/05	1	1	TRUE
A/Ck/HK/SSP141/2003	1	1	TRUE
A/Thailand/RPNP/2005	1	1	TRUE
A/chicken/Uthaithani/NIAH6-3-0007/2005	1	1	TRUE
A/chicken/Vietnam/159/2004	1	1	TRUE
A/chicken/Nakornsawan/NIAH6-3-0009/2005	1	1	TRUE
A/mallard/Vietnam/352/2005	1	1	TRUE
A/duck/Vietnam/NCVD-363/2009	1.1	1.1	TRUE
A/duck/Bac_Lieu/07-06/2007	1.1	1.1	TRUE
A/chicken/Vietnam/NCVD-387/2009	1.1	1.1	TRUE
A/chicken/Vietnam/15/2007	1.1	1.1	TRUE
A/Muscovy_duck/Vietnam/4/2007	1.1	1.1	TRUE
A/duck/Vietnam/NCVD-101/2008	1.1	1.1	TRUE
A/duck/Vietnam/NCVD-372/2009	1.1	1.1	TRUE
A/Muscovy_duck/Vietnam/NCVD-5/2007	1.1	1.1	TRUE
A/duck/Vietnam/Ca_Mau498/2006	1.1	1.1	TRUE
A/Cambodia/U0417030/2010	1.1	1.1	TRUE
A/duck/Vietnam/NCVD-13/2007	1.1	1.1	TRUE
A/duck/Vietnam/NCVD-362/2009	1.1	1.1	TRUE
A/chicken/Vietnam/NCVD-359/2009	1.1	1.1	TRUE
A/duck/Vietnam/NCVD-368/2009	1.1	1.1	TRUE
A/duck/Vietnam/NCVD-365/2009	1.1	1.1	TRUE
A/duck/Vietnam/NCVD-364/2009	1.1	1.1	TRUE
A/duck/Vietnam/NCVD-8/2007	1.1	1.1	TRUE
A/duck/Vietnam/1/2007	1.1	1.1	TRUE
A/duck/Vietnam/NCVD-360/2009	1.1	1.1	TRUE
A/duck/Vietnam/NCVD-118/2008	1.1	1.1	TRUE
A/Muscovy_duck/Vietnam/NCVD-11/2007	1.1	1.1	TRUE
A/Cambodia/S1211394/2008	1.1	1.1	TRUE
A/Muscovy_duck/Vietnam/NCVD-4/2007	1.1	1.1	TRUE
A/duck/Vietnam/NCVD-361/2009	1.1	1.1	TRUE
A/chicken/Nigeria/08RS848-59/2007	2.2	2.2	TRUE
A/chicken/Nigeria/08RS848-38/2006	2.2	2.2	TRUE
A/chicken/Nigeria/08RS848-17/2006	2.2	2.2	TRUE
A/Azerbaijan/001-161/2006	2.2	2.2	TRUE
A/chicken/Nigeria/LAG6/2007	2.2	2.2	TRUE
A/Turkey/12/2006	2.2	2.2	TRUE
A/chicken/Krasnodar/300/07	2.2	2.2	TRUE
A/chicken/Nigeria/08RS848-99/2007	2.2	2.2	TRUE
A/chicken/Nigeria/08RS848-58/2007	2.2	2.2	TRUE
A/chicken/Nigeria/08RS848-110/2007	2.2	2.2	TRUE
A/avian/Russia/5354-vac/2005	2.2	2.2	TRUE
A/mallard/Bavaria/10/2007	2.2	2.2	TRUE
A/chicken/Germany/R3294/2007	2.2	2.2	TRUE
A/great_crested_grebe/Germany/R1406/07	2.2	2.2	TRUE
A/whooper_swan/Denmark/7224/2006	2.2	2.2	TRUE
A/Xinjiang/1/2006	2.2	2.2	TRUE
A/chicken/Nigeria/08VIR4337-344/2008	2.2	2.2	TRUE
A/chicken/Nigeria/08RS848-118/2007	2.2	2.2	TRUE
A/duck/Saudi_Arabia/3489-61VIR08/2007	2.2	2.2	TRUE
A/falcon/Germany/R899/06	2.2	2.2	TRUE
A/chicken/Togo/4106-1/2007	2.2	2.2	TRUE
A/cormorant/Germany/R292/06	2.2	2.2	TRUE
A/grebe/Novosibirsk/29/2005	2.2	2.2	TRUE
A/falcon/Bavaria/15/2006	2.2	2.2	TRUE
A/chicken/Ivory_Coast/1787/2006	2.2	2.2	TRUE
A/chicken/Domodedovo/MK/2007	2.2	2.2	TRUE
A/chicken/Korea/IS3/2006	2.2	2.2	TRUE
A/swan/England/26-70/2008	2.2	2.2	TRUE
A/chicken/Nigeria/08RS848-106/2007	2.2	2.2	TRUE
A/tufted_duck/Denmark/6540/06	2.2	2.2	TRUE
A/duck/Tuva/01/2006	2.2	2.2	TRUE
A/chicken/Saudi_Arabia/6732-13/2007	2.2	2.2	TRUE
A/peacock/Chakshahzad/NARC9238/2007	2.2	2.2	TRUE
A/wild_duck/Omsk/103-01/05	2.2	2.2	TRUE
A/chicken/Krasnodar/123/06	2.2	2.2	TRUE
A/chicken/Calarasi/RO-AI-070/2005	2.2	2.2	TRUE
A/chicken/Jalgaon/8824/2006	2.2	2.2	TRUE
A/chicken/Nigeria/08RS848-40/2006	2.2	2.2	TRUE
A/chicken/Iran/53-3/2008	2.2	2.2	TRUE
A/chicken/Nigeria/08RS848-50/2006	2.2	2.2	TRUE
A/turkey/Buzau/RO-AI-045/2005	2.2	2.2	TRUE
A/pika/Qinghai/BI/2007	2.2	2.2	TRUE
A/Nigeria/6e/07	2.2	2.2	TRUE
A/bar-headed_goose/Qinghai/F/2007	2.2	2.2	TRUE
A/swan/Bavaria/5/2007	2.2	2.2	TRUE
A/environment/Korea/W150/2006	2.2	2.2	TRUE
A/chicken/Nigeria/VRD284/2006	2.2	2.2	TRUE
A/buzzard/Poland/MB266B-141V08/2007	2.2	2.2	TRUE
A/wild_duck/Liaoning/8/2006	2.2	2.2	TRUE
A/chicken/Nigeria/08RS848-88/2007	2.2	2.2	TRUE
A/guinea_fowl/Nigeria/08RS848-78/2007	2.2	2.2	TRUE
A/chicken/Nigeria/08RS848-35/2006	2.2	2.2	TRUE
A/chicken/Rostov-on-Don/35/2007	2.2	2.2	TRUE
A/mountain_hawk-eagle/Kumamoto/1/07	2.2	2.2	TRUE
A/chicken/Nigeria/08VIR4337-497/2007	2.2	2.2	TRUE
A/chicken/Nigeria/08RS848-92/2007	2.2	2.2	TRUE
A/great_crested_grebe/Denmark/7498/06	2.2	2.2	TRUE
A/chicken/Brasov/RO-AI-580/2006	2.2	2.2	TRUE
A/goose/Germany/R696/06	2.2	2.2	TRUE
A/chicken/Nigeria/08VIR4337-387/2006	2.2	2.2	TRUE
A/pied_magpie/Liaoning/7/2006	2.2	2.2	TRUE
A/turkey/Nigeria/08RS848-12/2006	2.2	2.2	TRUE
A/chicken/Reshoty/02/2006	2.2	2.2	TRUE
A/stork/Germany/R1239/06	2.2	2.2	TRUE
A/great_black-headed_gull/Qinghai/8/2007	2.2	2.2	TRUE
A/Cygnus_olor/BIH/1/2006	2.2	2.2	TRUE
A/duck/Nigeria/3724-2/2008	2.2	2.2	TRUE
A/chicken/Nigeria/08VIR4337-380/2006	2.2	2.2	TRUE
A/chicken/Dolj/RO-AI-103/2006	2.2	2.2	TRUE
A/duck/Novosibirsk/02/05	2.2	2.2	TRUE
A/turkey/Islamabad/NARC7873/2007	2.2	2.2	TRUE
A/chicken/Manipur/NIV9743/2007	2.2	2.2	TRUE
A/quail/Korea/KJ4/2006	2.2	2.2	TRUE
A/chicken/Nigeria/08RS848-41/2006	2.2	2.2	TRUE
A/goose/Suzdalka/10/05	2.2	2.2	TRUE
A/chicken/Nigeria/08VIR4337-434/2006	2.2	2.2	TRUE
A/chicken/Nigeria/08RS848-28/2006	2.2	2.2	TRUE
A/chicken/Nigeria/08RS848-39/2006	2.2	2.2	TRUE
A/Canada_goose/Germany/R71/2006	2.2	2.2	TRUE
A/turkey/Islamabad-Pakistan/NARC-7871/02/2007	2.2	2.2	TRUE
A/swan/Bavaria/33/2006	2.2	2.2	TRUE
A/chicken/Nigeria/VRD218/2006	2.2	2.2	TRUE
A/domestic_duck/Buzau/RO-AI-036/2005	2.2	2.2	TRUE
A/migratory_duck/Jiangxi/2295/2005	2.2	2.2	TRUE
A/common_buzzard/Germany/R870/06	2.2	2.2	TRUE
A/chicken/Saudi_Arabia/6732-4/2007	2.2	2.2	TRUE
A/grebe/Tyva/Tyv06-2/06	2.2	2.2	TRUE
A/chicken/Nigeria/OD8/2006	2.2	2.2	TRUE
A/chicken/Saudi_Arabia/3489-60VIR08/2007	2.2	2.2	TRUE
A/environment/Korea/W149/2006	2.2	2.2	TRUE
A/goose/Crimea/615/05	2.2	2.2	TRUE
A/bar-headed_goose/Qinghai/2/2007	2.2	2.2	TRUE
A/chicken/Nigeria/08VIR4337-378/2006	2.2	2.2	TRUE
A/chicken/Nigeria/VRD49/2006	2.2	2.2	TRUE
A/peacock/Mansehra-Pakistan/NARC-7558/02/2007	2.2	2.2	TRUE
A/chicken/Brasov/RO-AI-494/2006	2.2	2.2	TRUE
A/chicken/Nigeria/08RS848-102/2007	2.2	2.2	TRUE
A/chicken/Astana/6/2005	2.2	2.2	TRUE
A/falcon/Saudi_Arabia/D1936/2007	2.2	2.2	TRUE
A/duck/Germany/R338/06	2.2	2.2	TRUE
A/chicken/Nigeria/08RS848-77/2007	2.2	2.2	TRUE
A/falcon/Saudi_Arabia/6732-2/2007	2.2	2.2	TRUE
A/wild_duck/Bavaria/13/2007	2.2	2.2	TRUE
A/chicken/Afghanistan/1207/2006	2.2	2.2	TRUE
A/ostrich/Saudi_Arabia/3489-73VIR08/2007	2.2	2.2	TRUE
A/peacock/Saudi_Arabia/3489-74VIR08/2007	2.2	2.2	TRUE
A/bar-headed_goose/Qinghai/1-HVRI/2006	2.2	2.2	TRUE
A/chicken/Nigeria/1071-7/2007	2.2	2.2	TRUE
A/chicken/Nigeria/08RS848-93/2007	2.2	2.2	TRUE
A/chicken/Nigeria/VRD403/2006	2.2	2.2	TRUE
A/chicken/Tula/4/05	2.2	2.2	TRUE
A/chicken/Nigeria/08RS848-96/2007	2.2	2.2	TRUE
A/chicken/Togo/4106-4/2007	2.2	2.2	TRUE
A/chicken/Rawalakot/NARC2441A/2006	2.2	2.2	TRUE
A/chicken/Nigeria/OG5/2007	2.2	2.2	TRUE
A/chicken/Russia_Krasnodar/2/2007	2.2	2.2	TRUE
A/chicken/Afghanistan/1573-65/2006	2.2	2.2	TRUE
A/mute_swan/France/070203/2007	2.2	2.2	TRUE
A/chicken/Nigeria/FA6/2006	2.2	2.2	TRUE
A/great_black-headed_gull/Qinghai/12/2007	2.2	2.2	TRUE
A/common_gull/Chany/P/2006	2.2	2.2	TRUE
A/chicken/Braila/RO-AI-074/2005	2.2	2.2	TRUE
A/chicken/China/1204/04	2.4	2.4	TRUE
A/chicken/jiyuan/1/03/	2.4	2.4	TRUE
A/duck/Guangxi/13/2004	2.4	2.4	TRUE
A/Ck/YN/115/2004	2.4	2.4	TRUE
A/chicken/Yunnan/447/05	2.4	2.4	TRUE
A/duck/Yunnan/522/2004	2.4	2.4	TRUE
A/chicken/zhengzhou/1/02/	2.4	2.4	TRUE
A/chicken/Yunnan/6957/2003	2.4	2.4	TRUE
A/chicken/Yamaguchi/7/2004	2.5	2.5	TRUE
A/goose/Shantou/2086/2006	2.5	2.5	TRUE
A/goose/Shantou/239/2006	2.5	2.5	TRUE
A/chicken/Korea/es/2003	2.5	2.5	TRUE
A/chicken/Hong_Kong/891.1/01	3	3	TRUE
A/duck/Shanghai/13/2001	3	3	TRUE
A/partridge/Shantou/2886/2003	3	3	TRUE
A/chicken/Hong_Kong/879.1/01	3	3	TRUE
A/pheasant/Shantou/3535/2003	3	3	TRUE
A/goose/Fujian/bb/2003	4	4	TRUE
A/goose/Guiyang/337/2006	4	4	TRUE
A/duck/Guiyang/2231/2005	4	4	TRUE
A/chicken/Guiyang/441/2006	4	4	TRUE
A/duck/Guangxi/1378/2004	5	5	TRUE
A/chicken/Guangxi/2439/2004	5	5	TRUE
A/goose/Guangxi/2383/2004	5	5	TRUE
A/goose/Guangxi/914/2004	5	5	TRUE
A/chicken/Jilin/ho/2003	5	5	TRUE
A/duck/Guangxi/2291/2004	5	5	TRUE
A/chicken/Viet_Nam/Ncvd8/2003	5	5	TRUE
A/swine/Fujian/1/2003	5	5	TRUE
A/swine/Fujian/F1/2001	5	5	TRUE
A/duck/Viet_Nam/Ncvd1/2003	5	5	TRUE
A/teal/China/2978.1/2002	5	5	TRUE
A/duck/Guangxi/2396/2004	5	5	TRUE
A/blackbird/Hunan/1/2004	6	6	TRUE
A/goose/Yunnan/3315/2005	7	7	TRUE
A/chicken/Shandong/A-5/2006	7	7	TRUE
A/chicken/Hebei/126/2005	7	7	TRUE
A/chicken/Shandong/A-10/2006	7	7	TRUE
A/chicken/Hubei/wo/2003	7	7	TRUE
A/chicken/Hebei/326/2005	7	7	TRUE
A/chicken/Xinjiang/53/2005	7	7	TRUE
A/chicken/Xinjiang/16/2005	7	7	TRUE
A/chicken/Henan/A-7/2006	7	7	TRUE
A/chicken/Xinjiang/28/2006	7	7	TRUE
A/chicken/Xinjiang/17/2005	7	7	TRUE
A/chicken/Hebei/102/2005	7	7	TRUE
A/tree_sparrow/Henan/2/2004	7	7	TRUE
A/Mallard/Huadong/hn/2005	7	7	TRUE
A/chicken/Pyigyitagon/204/2006	7	7	TRUE
A/chicken/Ningxia/24/2006	7	7	TRUE
A/chicken/Shanxi/2/2006	7	7	TRUE
A/chicken/Xinjiang/78/2005	7	7	TRUE
A/domestic_green-winged_teal/Hunan/79/2005	7	7	TRUE
A/chicken/Xinjiang/54/2005	7	7	TRUE
A/duck/Yunnan/5133/2005	7	7	TRUE
A/chicken/Liaoning/A-1/2007	7	7	TRUE
A/chicken/Vietnam/NCVD-swab276/2008	7.1	7.1	TRUE
A/chicken/Vietnam/NCVD-016/2008	7.1	7.1	TRUE
A/chicken/Vietnam/NCVD-135/2008	7.1	7.1	TRUE
A/chicken/Vietnam/NCVD-swab24/2008	7.1	7.1	TRUE
A/chicken/Shanxi/10/2006	7.1	7.1	TRUE
A/chicken/Vietnam/NCVD-136/2008	7.1	7.1	TRUE
A/chicken/Vietnam/NCVD-swab17/2008	7.2	7.2	TRUE
A/chicken/Hebei/A-8/2009	7.2	7.2	TRUE
A/chicken/Vietnam/NCVD-swab15/2008	7.2	7.2	TRUE
A/environment/Hunan/1-35/2007	7.2	7.2	TRUE
A/chicken/Jiangsu/18/2008	7.2	7.2	TRUE
A/chicken/Vietnam/NCVD-093/2008	7.2	7.2	TRUE
A/environment/Hunan/1-12/2007	7.2	7.2	TRUE
A/environment/Hunan/2-16/2007	7.2	7.2	TRUE
A/Ck/HK/YU22/2002	8	8	TRUE
A/chick/Macheng/2004	9	9	TRUE
A/chicken/Anhui/39/2004	9	9	TRUE
A/chukar/Shantou/4690/2003	9	9	TRUE
A/peregrine_falcon/HK/D0028/2004	9	9	TRUE
A/duck/Fujian/897/2005	9	9	TRUE
A/goose/Shantou/1621/05	9	9	TRUE
A/duck/Guangzhou/20/2005	9	9	TRUE
A/Ck/HK/WF157/2003	9	9	TRUE
A/partridge/Shantou/1075/2002	9	9	TRUE
A/chicken/Shantou/133/2003	9	9	TRUE
A/chicken/Gansu/44/2004	9	9	TRUE
A/swine/Guangxi/wz/2004	9	9	TRUE
A/chicken/Henan/1/2004	9	9	TRUE
A/silky_chicken/Shantou/540/2003	9	9	TRUE
A/chicken/Fujian/1042/2005	9	9	TRUE
A/goose/Guangdong/72/2004	9	9	TRUE
A/chicken/Hunan/41/2004	9	9	TRUE
A/goose/Shantou/2216/2005	9	9	TRUE
A/chicken/Henan/12/2004	9	9	TRUE
A/duck/Hunan/300/2003	1-8-like	1-8-like	TRUE
A/chicken/Vietnam/G62/2005	1-8-like	1-8-like	TRUE
A/duck/Hunan/378/2003	1-8-like	1-8-like	TRUE
A/duck/Guangdong/173/04	1-8-like	1-8-like	TRUE
A/Ck/HK/2133.1/2003	1-8-like	1-8-like	TRUE
A/duck/Hunan/782/2003	2.1.1	2.1.1	TRUE
A/chicken/Ampenan/BBVD-282/2007	2.1.1	2.1.1	TRUE
A/chicken/Indonesia/11/2003	2.1.1	2.1.1	TRUE
A/chicken/Denpasar/BBVD-182/2007	2.1.1	2.1.1	TRUE
A/duck/Pali/BBVW1358/2005	2.1.1	2.1.1	TRUE
A/chicken/Badung/BBVD-302/2007	2.1.1	2.1.1	TRUE
A/quail/Tasikmalaya/BPPV4/2004	2.1.1	2.1.1	TRUE
A/duck/Badung-Bali/05/2005	2.1.1	2.1.1	TRUE
A/Ck/Indonesia/4/2004	2.1.1	2.1.1	TRUE
A/chicken/West_Java/HAMD/2006	2.1.1	2.1.1	TRUE
A/chicken/Kulon_Progo/BBVet-XII-2/2004	2.1.1	2.1.1	TRUE
A/chicken/Tabanan/BBVD-142/2007	2.1.1	2.1.1	TRUE
A/chicken/Sragen/BPPV4/2003	2.1.1	2.1.1	TRUE
A/chicken/Indonesia/R60/05	2.1.1	2.1.1	TRUE
A/chicken/Wonosobo/BPPV4/2003	2.1.1	2.1.1	TRUE
A/chicken/Purworejo/BBVW/2005	2.1.1	2.1.1	TRUE
A/duck/Hunan/795/2002	2.1.1	2.1.1	TRUE
A/duck/IBufeleng/BPPV1/2005	2.1.1	2.1.1	TRUE
A/chicken/Tabanan/BBVD-107/2007	2.1.1	2.1.1	TRUE
A/chicken/Malang/BBVet-IV/2004	2.1.1	2.1.1	TRUE
A/Turkey/Langkat/BBPVI/2005	2.1.2	2.1.2	TRUE
A/duck/Madiun/BBVW1358/2005	2.1.2	2.1.2	TRUE
A/chicken/Simalanggang/BPPVI/2005	2.1.2	2.1.2	TRUE
A/chicken/Tarutung/BPPVI/2005	2.1.2	2.1.2	TRUE
A/chicken/Medan/BBPV1-576/2005	2.1.2	2.1.2	TRUE
A/chicken/Deli_Derdang/BBPVI/2005	2.1.2	2.1.2	TRUE
A/chicken/Indonesia/Wates77/2005	2.1.2	2.1.2	TRUE
A/chicken/Taput/BBPV1-576/2005	2.1.2	2.1.2	TRUE
A/turkey/Kedaton/BPPV3/2004	2.1.2	2.1.2	TRUE
A/chicken/Deli_Serdang/BPPV1/2005	2.1.2	2.1.2	TRUE
A/chicken/Pidie/BPPV1/2005	2.1.2	2.1.2	TRUE
A/swine/East_Java/UT6003/2006	2.1.3	2.1.3	TRUE
A/chicken/Madiun/BBVW1420/2005	2.1.3	2.1.3	TRUE
A/chicken/Badung/BBVD-342/2007	2.1.3	2.1.3	TRUE
A/chicken/Indonesia/Magelang1631-57/2007	2.1.3	2.1.3	TRUE
A/quail/Central_Java/SMRG/2006	2.1.3	2.1.3	TRUE
A/Indonesia/6/2005	2.1.3	2.1.3	TRUE
A/chicken/Klungkung/BBVD-279/2007	2.1.3	2.1.3	TRUE
A/chicken/Badung/BBVD-328/2007	2.1.3	2.1.3	TRUE
A/chicken/Tabanan/BBVD-307/2007	2.1.3	2.1.3	TRUE
A/swine/Tabanan-Indonesia/06/2006	2.1.3	2.1.3	TRUE
A/duck/Bantul/BBVW-387-23310/2007	2.1.3	2.1.3	TRUE
A/chicken/Indonesia/Kulon1631-47/2006	2.1.3	2.1.3	TRUE
A/chicken/Gunung_Kidul/BBVW/2006	2.1.3	2.1.3	TRUE
A/chicken/Jembrana/BBVD-300/2006	2.1.3	2.1.3	TRUE
A/chicken/Badung/BBVD-277/2007	2.1.3	2.1.3	TRUE
A/chicken/Bangli/BBVD-562/2007	2.1.3	2.1.3	TRUE
A/chicken/EastKalimantan/UT582/2010	2.1.3.1	2.1.3.1	TRUE
A/chicken/Indonesia/Wates130/2005	2.1.3.1	2.1.3.1	TRUE
A/chicken/Bali/UT2091/2005	2.1.3.1	2.1.3.1	TRUE
A/chicken/Papua/TA5/2006	2.1.3.1	2.1.3.1	TRUE
A/chicken/Palu/BBVM-67/2010	2.1.3.1	2.1.3.1	TRUE
A/Indonesia/CDC887/2006	2.1.3.2	2.1.3.2	TRUE
A/chicken/Sleman/BBVW-663-55/2007	2.1.3.2	2.1.3.2	TRUE
A/duck/Bantul/BBVW-224-24466/2007	2.1.3.2	2.1.3.2	TRUE
A/Indonesia/CDC194P/2005	2.1.3.2	2.1.3.2	TRUE
A/Swan/Indonesia/Malang1631-61/2007	2.1.3.2	2.1.3.2	TRUE
A/chicken/Tasikmalaya/BBVW-991-VI/2009	2.1.3.2	2.1.3.2	TRUE
A/chicken/Riau/UT531/2010	2.1.3.2	2.1.3.2	TRUE
A/Indonesia/CDC370T/2006	2.1.3.2	2.1.3.2	TRUE
A/Indonesia/TLL004/2006	2.1.3.2	2.1.3.2	TRUE
A/Indonesia/CDC699/2006	2.1.3.2	2.1.3.2	TRUE
A/bird/Gunung_Kidul/BBVW-52-I/2010	2.1.3.2	2.1.3.2	TRUE
A/chicken/Kuningan/BBVW-1004-VI/2009	2.1.3.2	2.1.3.2	TRUE
A/chicken/Banjarbaru/BPPVRV-26/2010	2.1.3.2	2.1.3.2	TRUE
A/chicken/Indonesia/Siak1631-2/2006	2.1.3.2	2.1.3.2	TRUE
A/chicken/Sleman/BBVW-493-214/2007	2.1.3.2	2.1.3.2	TRUE
A/chicken/Indonesia/Bandung1631-49/2006	2.1.3.2	2.1.3.2	TRUE
A/Indonesia/CDC357/2006	2.1.3.2	2.1.3.2	TRUE
A/chicken/West_Java/TASIKSOB/2006	2.1.3.2	2.1.3.2	TRUE
A/Indonesia/CDC582/2006	2.1.3.2	2.1.3.2	TRUE
A/chicken/Lampung/BPPVRIII-10-161/2010	2.1.3.2	2.1.3.2	TRUE
A/quail/Klaten/BBVW-110-II/2010	2.1.3.2	2.1.3.2	TRUE
A/Indonesia/TLL009/2006	2.1.3.2	2.1.3.2	TRUE
A/Indonesia/292H/2006	2.1.3.2	2.1.3.2	TRUE
A/chicken/Sleman/BBVW-180-III/2010	2.1.3.2	2.1.3.2	TRUE
A/chicken/Magelang/BBVW-662-763/2007	2.1.3.2	2.1.3.2	TRUE
A/chicken/Pakun_Baru/BPPV-II/2005	2.1.3.2	2.1.3.2	TRUE
A/Indonesia/298H/2006	2.1.3.2	2.1.3.2	TRUE
A/Indonesia/NIHRD11073/2011(H5N1)	2.1.3.2	2.1.3.2	TRUE
A/duck/Magelang/BBVW-24-44380/2008	2.1.3.2	2.1.3.2	TRUE
A/chicken/Klungkung/BBVD-484/2007	2.1.3.2	2.1.3.2	TRUE
A/chicken/Indonesia/Semerang1631-62/2007	2.1.3.2	2.1.3.2	TRUE
A/Indonesia/TLL001/2006	2.1.3.2	2.1.3.2	TRUE
A/chicken/Kulon_Progo/BBVW-822-545/2007	2.1.3.2	2.1.3.2	TRUE
A/Indonesia/CDC1047S/2007	2.1.3.2	2.1.3.2	TRUE
A/tree_sparrow/Indonesia/D10013/2010	2.1.3.2	2.1.3.2	TRUE
A/chicken/Indonesia/Belitung_Timor1631-18/2006	2.1.3.2	2.1.3.2	TRUE
A/Indonesia/CDC623E/2006	2.1.3.2	2.1.3.2	TRUE
A/chicken/Indonesia/SmiWN18/2009	2.1.3.2	2.1.3.2	TRUE
A/Indonesia/160H/2005	2.1.3.2	2.1.3.2	TRUE
A/Indonesia/CDC1046/2007	2.1.3.2	2.1.3.2	TRUE
A/chicken/Indonesia/Garut1631-51/2006	2.1.3.2	2.1.3.2	TRUE
A/chicken/West_Java/TASIK1/2006	2.1.3.2	2.1.3.2	TRUE
A/chicken/EastKalimantan/UT498/2010	2.1.3.2	2.1.3.2	TRUE
A/chicken/Denpasar/BBVD-494/2007	2.1.3.2	2.1.3.2	TRUE
A/duck/Indramayu/BBPW109/2006	2.1.3.2	2.1.3.2	TRUE
A/Indonesia/7379/2008	2.1.3.2	2.1.3.2	TRUE
A/chicken/Denpasar/BBVD-145/2007	2.1.3.2	2.1.3.2	TRUE
A/Indonesia/7272/2008	2.1.3.2	2.1.3.2	TRUE
A/Indonesia/NIHRD11771/2011(H5N1)	2.1.3.2	2.1.3.2	TRUE
A/chicken/Indonesia/Lampung1631-23/2006	2.1.3.2	2.1.3.2	TRUE
A/chicken/West_Java/SMI-ENDRI1/2006	2.1.3.2	2.1.3.2	TRUE
A/chicken/Magelang/BBVW-662-764/2007	2.1.3.2	2.1.3.2	TRUE
A/Indonesia/341H/2006	2.1.3.2	2.1.3.2	TRUE
A/Indonesia/CDC523E/2006	2.1.3.2	2.1.3.2	TRUE
A/Indonesia/8228/2008	2.1.3.2	2.1.3.2	TRUE
A/chicken/Bangli/BBVD-563/2007	2.1.3.2	2.1.3.2	TRUE
A/chicken/Indonesia/Rejang_Lebong1631-22/2006	2.1.3.2	2.1.3.2	TRUE
A/Indonesia/NIHRD11815/2011(H5N1)	2.1.3.2	2.1.3.2	TRUE
A/chicken/Indonesia/Gunung_Kidul1631-33/2006	2.1.3.2	2.1.3.2	TRUE
A/chicken/SouthKalimantan/UT521/2010	2.1.3.2	2.1.3.2	TRUE
A/chicken/Sleman/BBVW-28-95/2008	2.1.3.2	2.1.3.2	TRUE
A/chicken/Kudus/BBVW-1186-IX/2009	2.1.3.2	2.1.3.2	TRUE
A/Indonesia/CDC390/2006	2.1.3.2	2.1.3.2	TRUE
A/Indonesia/TLL012/2006	2.1.3.2	2.1.3.2	TRUE
A/chicken/West_Java/SMI-CSLK-EB/2006	2.1.3.2	2.1.3.2	TRUE
A/chicken/Magelang/BBVW-680-744/2007	2.1.3.2	2.1.3.2	TRUE
A/chicken/Temanggung/BBVW-1203d-VIII/2009	2.1.3.2	2.1.3.2	TRUE
A/duck/Kulon_Progo/BBVW-618-11001/2007	2.1.3.2	2.1.3.2	TRUE
A/Indonesia/CDC523/2006	2.1.3.2	2.1.3.2	TRUE
A/chicken/Banyumas/BBVW-1555b-XII/2008	2.1.3.2	2.1.3.2	TRUE
A/chicken/Jombang/BBVW-166-III/2010	2.1.3.2	2.1.3.2	TRUE
A/duck/Kulon_Progo/BBVW-950-13267/2007	2.1.3.2	2.1.3.2	TRUE
A/chicken/EastKalimantan/UT511/2010	2.1.3.2	2.1.3.2	TRUE
A/chicken/Indonesia/D10015/2010	2.1.3.2	2.1.3.2	TRUE
A/chicken/Bantul/BBVW-446-24453/2007	2.1.3.2	2.1.3.2	TRUE
A/Indonesia/CDC742/2006	2.1.3.2	2.1.3.2	TRUE
A/duck/Bantul/BBVW-1005-24442/2007	2.1.3.2	2.1.3.2	TRUE
A/Indonesia/CDC739/2006	2.1.3.2	2.1.3.2	TRUE
A/Indonesia/CDC940/2006	2.1.3.2	2.1.3.2	TRUE
A/chicken/Badung/BBVD-175/2007	2.1.3.2	2.1.3.2	TRUE
A/chicken/Indonesia/Bangka_Seletan1631-20/2006	2.1.3.3	2.1.3.3	TRUE
A/chicken/Payakumbuh/BPPVRII-236/2009	2.1.3.3	2.1.3.3	TRUE
A/duck/Jakarta/Slmt306/2006	2.1.3.3	2.1.3.3	TRUE
A/chicken/East_Java/UT6044/2007	2.1.3.3	2.1.3.3	TRUE
A/chicken/Banten/UT6025/2006	2.1.3.3	2.1.3.3	TRUE
A/chicken/Agam/BPPVRII-142/2009	2.1.3.3	2.1.3.3	TRUE
A/chicken/South_Kalimantan/UT6028/2006	2.1.3.3	2.1.3.3	TRUE
A/chicken/Egypt/0883-NLQP/2008	2.2.1	2.2.1	TRUE
A/goose/Egypt/09102smf-NLQP/2009	2.2.1	2.2.1	TRUE
A/chicken/Egypt/1022L/2010	2.2.1	2.2.1	TRUE
A/chicken/Egypt/1079-NAMRU3/2007	2.2.1	2.2.1	TRUE
A/chicken/Egypt/07665S-NLQP/2007	2.2.1	2.2.1	TRUE
A/Egypt/0636-NAMRU3/2007	2.2.1	2.2.1	TRUE
A/green_heron/Vaslui/RO-AI-006/2005	2.2.1	2.2.1	TRUE
A/Egypt/1902-NAMRU3/2007	2.2.1	2.2.1	TRUE
A/chicken/Egypt/9388NAMRU3-CLEVB149/2007	2.2.1	2.2.1	TRUE
A/chicken/Egypt/1029/2010	2.2.1	2.2.1	TRUE
A/Egypt/2620-NAMRU3/2007	2.2.1	2.2.1	TRUE
A/chicken/Egypt/0960-NLQP/2009	2.2.1	2.2.1	TRUE
A/duck/Egypt/1025sf/2010	2.2.1	2.2.1	TRUE
A/Egypt/N02752/2009	2.2.1	2.2.1	TRUE
A/wild_goose/Olt/RO-AI-288/2006	2.2.1	2.2.1	TRUE
A/chicken/Egypt/12379N3-CLEVB/2006	2.2.1	2.2.1	TRUE
A/duck/Egypt/0867-NLQP/2008	2.2.1	2.2.1	TRUE
A/Egypt/2289-NAMRU3/2008	2.2.1	2.2.1	TRUE
A/chicken/Egypt/3049NAMRU3-CLEVB75/2007	2.2.1	2.2.1	TRUE
A/duck/Egypt/07264S-NLQP/2007	2.2.1	2.2.1	TRUE
A/duck/Egypt/0930smL-NLQP/2009	2.2.1	2.2.1	TRUE
A/equine/Egypt/av1/2009	2.2.1	2.2.1	TRUE
A/environment/Egypt/105swf/2010	2.2.1	2.2.1	TRUE
A/chicken/Egypt/5169-3/2007	2.2.1	2.2.1	TRUE
A/chicken/Egypt/0814S-NLQP/2008	2.2.1	2.2.1	TRUE
A/chicken/Egypt/0841-NLQP/2008	2.2.1	2.2.1	TRUE
A/Egypt/14724-NAMRU3/2006	2.2.1	2.2.1	TRUE
A/duck/Egypt/D2Br210/2007	2.2.1	2.2.1	TRUE
A/chicken/Egypt/5611NAMRU3-AN/2006	2.2.1	2.2.1	TRUE
A/chicken/Egypt/0836S-NLQP/2008	2.2.1	2.2.1	TRUE
A/duck/Egypt/09118sm-NLQP/2009	2.2.1	2.2.1	TRUE
A/chicken/Dambovita/RO-AI-131/2006	2.2.1	2.2.1	TRUE
A/Egypt/10216-NAMRU3/2007	2.2.1	2.2.1	TRUE
A/Egypt/N15262/2009	2.2.1	2.2.1	TRUE
A/Egypt/N09539/2009	2.2.1	2.2.1	TRUE
A/chicken/Egypt/9387NAMRU3-CLEVB148/2007	2.2.1	2.2.1	TRUE
A/goose/Egypt/1057/2010	2.2.1	2.2.1	TRUE
A/chicken/Egypt/08371S-NLQP/2008	2.2.1	2.2.1	TRUE
A/Egypt/N05056/2009	2.2.1	2.2.1	TRUE
A/wild_goose/Braila/RO-AI-074/2006	2.2.1	2.2.1	TRUE
A/Egypt/N11981/2009	2.2.1	2.2.1	TRUE
A/chicken/Egypt/07125-NLQP/2007	2.2.1	2.2.1	TRUE
A/duck/Egypt/0967smf-NLQP/2009	2.2.1	2.2.1	TRUE
A/duck/Egypt/1063s/2010	2.2.1	2.2.1	TRUE
A/Mergus_albellus/Slovakia/Vh212/2006	2.2.1	2.2.1	TRUE
A/duck/Egypt/1709-3VIR08/2007	2.2.1	2.2.1	TRUE
A/chicken/Egypt/0896-NLQP/2008	2.2.1	2.2.1	TRUE
A/duck/Egypt/0970-NLQP/2009	2.2.1	2.2.1	TRUE
A/Egypt/N00606/2009	2.2.1	2.2.1	TRUE
A/common_bussard/Bavaria/2/2006	2.2.1	2.2.1	TRUE
A/chicken/Egypt/9392NAMRU3-CLEVB167/2007	2.2.1	2.2.1	TRUE
A/chicken/Egypt/1709-2/2008	2.2.1	2.2.1	TRUE
A/chicken/Egypt/15NLQP-CLEVB244/2008	2.2.1	2.2.1	TRUE
A/Egypt/1394-NAMRU3/2007	2.2.1	2.2.1	TRUE
A/Egypt/10211-NAMRU3/2007	2.2.1	2.2.1	TRUE
A/Egypt/2750-NAMRU3/2007	2.2.1	2.2.1	TRUE
A/Egypt/N00269/2010	2.2.1	2.2.1	TRUE
A/Egypt/3158-NAMRU3/2008	2.2.1	2.2.1	TRUE
A/duck/Egypt/106d/2010	2.2.1	2.2.1	TRUE
A/chicken/Nigeria/SO294/2006	2.2.1	2.2.1	TRUE
A/swan/ArcheNoah/403/2006	2.2.1	2.2.1	TRUE
A/Egypt/12374-NAMRU3/2006	2.2.1	2.2.1	TRUE
A/chicken/Egypt/2628-2/2007	2.2.1	2.2.1	TRUE
A/tufted_duck/Sweden/V599/2006	2.2.1	2.2.1	TRUE
A/Egypt/N04434/2010	2.2.1	2.2.1	TRUE
A/turkey/Egypt/9398NAMRU3-CLEVB195/2007	2.2.1	2.2.1	TRUE
A/Egypt/2546-NAMRU3/2008	2.2.1	2.2.1	TRUE
A/chicken/Egypt/0962S-NLQP/2009	2.2.1	2.2.1	TRUE
A/duck/Egypt/0877-NLQP/2008	2.2.1	2.2.1	TRUE
A/teal/Egypt/14051-NAMRU3/2005	2.2.1	2.2.1	TRUE
A/chicken/Egypt/1889N3-SM26/2007	2.2.1	2.2.1	TRUE
A/chicken/Egypt/3045NAMRU3-CLEVB60/2007	2.2.1	2.2.1	TRUE
A/duck/Egypt/3047NAMRU3-CLEVB63/2007	2.2.1	2.2.1	TRUE
A/Egypt/N00270/2010	2.2.1	2.2.1	TRUE
A/goose/Egypt/0929-NLQP/2009	2.2.1	2.2.1	TRUE
A/chicken/Egypt/0850-NLQP/2008	2.2.1	2.2.1	TRUE
A/Egypt/N02038/2010	2.2.1	2.2.1	TRUE
A/chicken/Egypt/0870-NLQP/2008	2.2.1	2.2.1	TRUE
A/chicken/Egypt/R6/2007	2.2.1	2.2.1	TRUE
A/duck/Egypt/0845S-NLQP/2008	2.2.1	2.2.1	TRUE
A/chicken/Egypt/1035/2010	2.2.1	2.2.1	TRUE
A/Egypt/N04822/2009	2.2.1	2.2.1	TRUE
A/duck/Egypt/07322S-NLQP/2007	2.2.1	2.2.1	TRUE
A/chicken/Egypt/093smg-NLQP/2009	2.2.1	2.2.1	TRUE
A/duck/Egypt/09332sm-NLQP/2009	2.2.1	2.2.1	TRUE
A/Egypt/N04527/2009	2.2.1	2.2.1	TRUE
A/chicken/Egypt/101604v/2010	2.2.1	2.2.1	TRUE
A/chicken/Egypt/1052g/2010	2.2.1	2.2.1	TRUE
A/duck/Egypt/0912-NLQP/2009	2.2.1	2.2.1	TRUE
A/Egypt/N04394/2009	2.2.1	2.2.1	TRUE
A/chicken/Egypt/0847-NLQP/2008	2.2.1	2.2.1	TRUE
A/chicken/Egypt/07181-NLQP/2007	2.2.1	2.2.1	TRUE
A/chicken/Egypt/0838-NLQP/2008	2.2.1	2.2.1	TRUE
A/chicken/Egypt/3046NAMRU3-CLEVB62/2007	2.2.1	2.2.1	TRUE
A/chicken/Egypt/9389NAMRU3-CLEVB150/2007	2.2.1	2.2.1	TRUE
A/herring_gull/Sweden/V1116/2006	2.2.1	2.2.1	TRUE
A/duck/Egypt/5169-4/2007	2.2.1	2.2.1	TRUE
A/chicken/Egypt/C3Br11/2007	2.2.1	2.2.1	TRUE
A/turkey/Egypt/F2/2006	2.2.1	2.2.1	TRUE
A/Egypt/N05912/2009	2.2.1	2.2.1	TRUE
A/egret/Egypt/1162-NAMRU3/2006	2.2.1	2.2.1	TRUE
A/duck/Egypt/0971SM-NLQP/2009	2.2.1	2.2.1	TRUE
A/chicken/Egypt/0891/2008	2.2.1	2.2.1	TRUE
A/duck/Egypt/0982-NLQP/2009	2.2.1	2.2.1	TRUE
A/chicken/Egypt/1021L/2010	2.2.1	2.2.1	TRUE
A/turkey/Constanta/RO-AI-246/2006	2.2.1	2.2.1	TRUE
A/mute_swan/France/06303/2006	2.2.1	2.2.1	TRUE
A/duck/Egypt/1011d/2010	2.2.1	2.2.1	TRUE
A/duck/Egypt/11NLQP-CLEVB263/2008	2.2.1	2.2.1	TRUE
A/chicken/Egypt/9400NAMRU3-CLEVB211/2007	2.2.1	2.2.1	TRUE
A/Egypt/N03272/2009	2.2.1	2.2.1	TRUE
A/chicken/Egypt/085-NLQP/2008	2.2.1	2.2.1	TRUE
A/chicken/Egypt/09279S-NLQP/2009	2.2.1	2.2.1	TRUE
A/goose/Egypt/09134sml/2009	2.2.1	2.2.1	TRUE
A/chicken/Gaza/713/2006	2.2.1	2.2.1	TRUE
A/great_crested_grebe/Bavaria/22/2006	2.2.1	2.2.1	TRUE
A/chicken/Egypt/1892N3-HK49/2007	2.2.1	2.2.1	TRUE
A/Egypt/N04526/2009	2.2.1	2.2.1	TRUE
A/chicken/Egypt/22NLQP-CLEVB232/2008	2.2.1	2.2.1	TRUE
A/chicken/Egypt/0813-NLQP/2008	2.2.1	2.2.1	TRUE
A/peacock/Egypt/07667S-NLQP/2007	2.2.1	2.2.1	TRUE
A/Egypt/5614-NAMRU3/2006	2.2.1	2.2.1	TRUE
A/Egypt/321/2007	2.2.1	2.2.1	TRUE
A/chicken/Egypt/5612NAMRU3-S/2006	2.2.1	2.2.1	TRUE
A/chicken/Egypt/3051NAMRU3-CLEVB78/2007	2.2.1	2.2.1	TRUE
A/chicken/Egypt/1078-NAMRU3/2006	2.2.1	2.2.1	TRUE
A/chicken/Egypt/F4/2006	2.2.1	2.2.1	TRUE
A/duck/Egypt/D3Li12/2007	2.2.1	2.2.1	TRUE
A/duck/Egypt/1053/2010	2.2.1	2.2.1	TRUE
A/Egypt/3401-NAMRU3/2008	2.2.1	2.2.1	TRUE
A/Egypt/N00001/2009	2.2.1	2.2.1	TRUE
A/Egypt/N01360/2010	2.2.1	2.2.1	TRUE
A/Egypt/N01310/2009	2.2.1	2.2.1	TRUE
A/chicken/Egypt/3044NAMRU3-CLEVB59/2007	2.2.1	2.2.1	TRUE
A/turkey/Egypt/09206sm-NLQP/2009	2.2.1	2.2.1	TRUE
A/Guinea_fowl/Constanta/RO-AI-159/2006	2.2.1	2.2.1	TRUE
A/chicken/Egypt/10189s/2010	2.2.1	2.2.1	TRUE
A/chicken/Egypt/1709-1VIR08/2007	2.2.1	2.2.1	TRUE
A/chicken/Gaza/714/2006	2.2.1	2.2.1	TRUE
A/chicken/Egypt/1058sf/2010	2.2.1	2.2.1	TRUE
A/chicken/Egypt/08124S-NLQP/2008	2.2.1	2.2.1	TRUE
A/turkey/Egypt/0935-NLQP/2009	2.2.1	2.2.1	TRUE
A/duck/Egypt/101565v/2010	2.2.1	2.2.1	TRUE
A/chicken/Egypt/091317s/2009	2.2.1	2.2.1	TRUE
A/duck/Egypt/099-NLQP/2009	2.2.1	2.2.1	TRUE
A/chicken/Egypt/0875S-NLQP/2008	2.2.1	2.2.1	TRUE
A/Egypt/2631-NAMRU3/2007	2.2.1	2.2.1	TRUE
A/Egypt/N04316/2009	2.2.1	2.2.1	TRUE
A/duck/Egypt/10157s/2010	2.2.1	2.2.1	TRUE
A/chicken/Egypt/1020d/2010	2.2.1	2.2.1	TRUE
A/duck/Egypt/1068s/2010	2.2.1	2.2.1	TRUE
A/duck/Egypt/9399NAMRU3-CLEVB202/2007	2.2.1	2.2.1	TRUE
A/chicken/Egypt/1890N3-HK45/2007	2.2.1	2.2.1	TRUE
A/chicken/Egypt/F6/2007	2.2.1	2.2.1	TRUE
A/chicken/Egypt/07118-NLQP/2007	2.2.1	2.2.1	TRUE
A/chicken/Egypt/14NLQP-CLEVB255/2008	2.2.1.1	2.2.1.1	TRUE
A/chicken/Egypt/0855-NLQP/2008	2.2.1.1	2.2.1.1	TRUE
A/chicken/Egypt/096293V-NLQP/2009	2.2.1.1	2.2.1.1	TRUE
A/chicken/Egypt/095723v/2009	2.2.1.1	2.2.1.1	TRUE
A/chicken/Egypt/1/2008	2.2.1.1	2.2.1.1	TRUE
A/turkey/Egypt/07203-NLQP/2007	2.2.1.1	2.2.1.1	TRUE
A/chicken/Egypt/1055/2010	2.2.1.1	2.2.1.1	TRUE
A/chicken/Egypt/0879-NLQP/2008	2.2.1.1	2.2.1.1	TRUE
A/chicken/Egypt/38-2/2008	2.2.1.1	2.2.1.1	TRUE
A/chicken/Egypt/0831-NLQP/2008	2.2.1.1	2.2.1.1	TRUE
A/chicken/Egypt/18-H/2009	2.2.1.1	2.2.1.1	TRUE
A/chicken/Egypt/5NLQP-CLEVB307/2008	2.2.1.1	2.2.1.1	TRUE
A/chicken/Egypt/10116s/2010	2.2.1.1	2.2.1.1	TRUE
A/goose/Egypt/0946smL-NLQP/2009	2.2.1.1	2.2.1.1	TRUE
A/chicken/Egypt/086Q-NLQP/2008	2.2.1.1	2.2.1.1	TRUE
A/chicken/Egypt/0869h3-NLQP/2008	2.2.1.1	2.2.1.1	TRUE
A/chicken/Egypt/1050ss/2010	2.2.1.1	2.2.1.1	TRUE
A/chicken/Israel/65/2010	2.2.1.1	2.2.1.1	TRUE
A/chicken/Egypt/36-4/2008	2.2.1.1	2.2.1.1	TRUE
A/chicken/Egypt/37-1/2008	2.2.1.1	2.2.1.1	TRUE
A/chicken/Egypt/6-A/2010	2.2.1.1	2.2.1.1	TRUE
A/chicken/Egypt/33-1/2008	2.2.1.1	2.2.1.1	TRUE
A/duck/Egypt/09244F-NLQP/2009	2.2.1.1	2.2.1.1	TRUE
A/chicken/Egypt/8-C/2010	2.2.1.1	2.2.1.1	TRUE
A/chicken/Egypt/20-16/2009	2.2.1.1	2.2.1.1	TRUE
A/chicken/Egypt/0882-NLQP/2008	2.2.1.1	2.2.1.1	TRUE
A/chicken/Egypt/1031/2010	2.2.1.1	2.2.1.1	TRUE
A/chicken/Egypt/1071g/2010	2.2.1.1	2.2.1.1	TRUE
A/chicken/Egypt/1052s/2010	2.2.1.1	2.2.1.1	TRUE
A/chicken/Egypt/095941v/2009	2.2.1.1	2.2.1.1	TRUE
A/chicken/Egypt/0876-NLQP/2008	2.2.1.1	2.2.1.1	TRUE
A/chicken/Egypt/0880-NLQP/2008	2.2.1.1	2.2.1.1	TRUE
A/turkey/Egypt/091Q-NLQP/2009	2.2.1.1	2.2.1.1	TRUE
A/chicken/Bangladesh/1151-11/2010	2.2.2	2.2.2	TRUE
A/chicken/India/WB-NIV2665/2008	2.2.2	2.2.2	TRUE
A/chicken/Bangladesh/490/2007	2.2.2	2.2.2	TRUE
A/chicken/Bangladesh/CD-08(09)BL-418/2009	2.2.2	2.2.2	TRUE
A/duck/Nepal/PTS58/2010	2.2.2	2.2.2	TRUE
A/chicken/India/WB-NIV2807/2008	2.2.2	2.2.2	TRUE
A/chicken/India/WB-NIV2813/2008	2.2.2	2.2.2	TRUE
A/chicken/India/WB-NIV2812/2008	2.2.2	2.2.2	TRUE
A/chicken/India/WB-NIV2656/2008	2.2.2	2.2.2	TRUE
A/chicken/Bangladesh/1151-9/2010	2.2.2	2.2.2	TRUE
A/crow/Assam/142119/2008	2.2.2	2.2.2	TRUE
A/chicken/Bangladesh/362/2007	2.2.2	2.2.2	TRUE
A/chicken/India/WB-NIV16915/2008	2.2.2	2.2.2	TRUE
A/chicken/West_Bengal/81010/2008	2.2.2	2.2.2	TRUE
A/chicken/Bangladesh/CD-48-BL-165/2008	2.2.2	2.2.2	TRUE
A/chicken/Bangladesh/CD586-08-BL-409/2008	2.2.2	2.2.2	TRUE
A/chicken/Bangladesh/394/2007	2.2.2	2.2.2	TRUE
A/duck/India/TR-NIV4396/2008	2.2.2	2.2.2	TRUE
A/chicken/Bangladesh/1151-10/2010	2.2.2	2.2.2	TRUE
A/chicken/Bangladesh/531/2007	2.2.2	2.2.2	TRUE
A/chicken/India/WB-NIV16924/2009	2.2.2	2.2.2	TRUE
A/chicken/India/AS-NIV15983/2008	2.2.2	2.2.2	TRUE
A/chicken/India/WB-NIV2800/2008	2.2.2	2.2.2	TRUE
A/duck/Hunan/157/2005	2.3.1	2.3.1	TRUE
A/duck/Hunan/127/2005	2.3.1	2.3.1	TRUE
A/duck/Hunan/1608/2005	2.3.2	2.3.2	TRUE
A/duck/Yunnan/4400/2005	2.3.2	2.3.2	TRUE
A/duck/Lang_Son/201/2005	2.3.2	2.3.2	TRUE
A/chicken/Guangxi/2461/2004	2.3.2	2.3.2	TRUE
A/chicken/Shantou/810/05	2.3.2	2.3.2	TRUE
A/chicken/Guangxi/2448/2004	2.3.2	2.3.2	TRUE
A/goose/Yunnan/6027/2005	2.3.2	2.3.2	TRUE
A/goose/Guangxi/3017/2005	2.3.2	2.3.2	TRUE
A/chicken/Viet_Nam/14/2005	2.3.2	2.3.2	TRUE
A/pheasant/Shantou/2239/2006	2.3.2	2.3.2	TRUE
A/chicken/Yunnan/chuxiong01/2005	2.3.2	2.3.2	TRUE
A/quail/Shantou/911/05	2.3.2	2.3.2	TRUE
A/duck/Guangxi/793/2005	2.3.2	2.3.2	TRUE
A/duck/Hunan/1265/2005	2.3.2	2.3.2	TRUE
A/chicken/Viet_Nam/17/2005	2.3.2	2.3.2	TRUE
A/chicken/Guangxi/3791/2005	2.3.2	2.3.2	TRUE
A/duck/China/E319-2/03	2.3.2	2.3.2	TRUE
A/duck/Guangxi/4016/2005	2.3.2	2.3.2	TRUE
A/duck/Guangxi/89/2006	2.3.2	2.3.2	TRUE
A/chicken/Vietnam/200/2005	2.3.2	2.3.2	TRUE
A/chicken/Guangxi/604/2005	2.3.2	2.3.2	TRUE
A/duck/Guangdong/23/2004	2.3.2	2.3.2	TRUE
A/duck/Guangxi/951/2005	2.3.2	2.3.2	TRUE
A/Muscovy_duck/Vietnam/1455/2006	2.3.2	2.3.2	TRUE
A/quail/Guangxi/575/2005	2.3.2	2.3.2	TRUE
A/duck/Guangxi/3819/2005	2.3.2	2.3.2	TRUE
A/duck/Guangxi/4184/2005	2.3.2	2.3.2	TRUE
A/grey_heron/Hong_Kong/837/2004	2.3.2	2.3.2	TRUE
A/chicken/Viet_Nam/10/2005	2.3.2	2.3.2	TRUE
A/chicken/Guangxi/3154/2005	2.3.2	2.3.2	TRUE
A/duck/Guangxi/3548/2005	2.3.2	2.3.2	TRUE
A/duck/Vietnam/568/2005	2.3.2	2.3.2	TRUE
A/peregrine_falcon/Hong_Kong/5211/2006	2.3.2	2.3.2	TRUE
A/duck/Guangxi/2926/2005	2.3.2	2.3.2	TRUE
A/bean_goose/Tyva/10/2009	2.3.2.1	2.3.2.1	TRUE
A/grey_heron/Hong_Kong/3088/2007	2.3.2.1	2.3.2.1	TRUE
A/crested_myna/Hong_Kong/1178/2009	2.3.2.1	2.3.2.1	TRUE
A/environment/Hunan/6-45/2008	2.3.2.1	2.3.2.1	TRUE
A/Guangxi/1/2009	2.3.2.1	2.3.2.1	TRUE
A/environment/Hunan/7-73/2008	2.3.2.1	2.3.2.1	TRUE
A/Hubei/1/2010	2.3.2.1	2.3.2.1	TRUE
A/pika/Qinghai/GRL/2007	2.3.2.1	2.3.2.1	TRUE
A/feral_pigeon/Hong_Kong/3409/2009	2.3.2.1	2.3.2.1	TRUE
A/whooper_swan/Hokkaido/2/2008	2.3.2.1	2.3.2.1	TRUE
A/chicken/Nepal/115/2010	2.3.2.1	2.3.2.1	TRUE
A/duck/Vietnam/NCVD-423/2010	2.3.2.1	2.3.2.1	TRUE
A/chicken/Nepal/A135/2010	2.3.2.1	2.3.2.1	TRUE
A/water/Hunan/7/2009	2.3.2.1	2.3.2.1	TRUE
A/pika/Qinghai/QW/2007	2.3.2.1	2.3.2.1	TRUE
A/whooper_swan/Hokkaido/1/2008	2.3.2.1	2.3.2.1	TRUE
A/magpie_robin/Hong_Kong/1097/2008	2.3.2.1	2.3.2.1	TRUE
A/great_egret/Hong_Kong/807/2008	2.3.2.1	2.3.2.1	TRUE
A/duck/Hunan/8/2008	2.3.2.1	2.3.2.1	TRUE
A/magpie_robin/Hong_Kong/1897/2008	2.3.2.1	2.3.2.1	TRUE
A/chicken/Nepal/111/2010	2.3.2.1	2.3.2.1	TRUE
A/common_buzzard/Hong_Kong/9213/2007	2.3.2.1	2.3.2.1	TRUE
A/black-headed_gull/Tyva/115/2009	2.3.2.1	2.3.2.1	TRUE
A/chicken/Primorje/1/2008	2.3.2.1	2.3.2.1	TRUE
A/peregrine_falcon/Hong_Kong/1143/2007	2.3.2.1	2.3.2.1	TRUE
A/black-crowned_night_heron/Hong_Kong/659/2008	2.3.2.1	2.3.2.1	TRUE
A/grey_heron/Hong_Kong/779/2009	2.3.2.1	2.3.2.1	TRUE
A/duck/Nepal/DTS24/2010	2.3.2.1	2.3.2.1	TRUE
A/common_buzzard/Bulgaria/38WB/2010	2.3.2.1	2.3.2.1	TRUE
A/whooper_swan/Mongolia/11/2010	2.3.2.1	2.3.2.1	TRUE
A/environment/Hunan/5-32/2007	2.3.2.1	2.3.2.1	TRUE
A/whooper_swan/Mongolia/7/2010	2.3.2.1	2.3.2.1	TRUE
A/common_magpie/Hong_Kong/5052/2007	2.3.2.1	2.3.2.1	TRUE
A/chicken/Nepal/105/2010	2.3.2.1	2.3.2.1	TRUE
A/chicken/Hunan/8/2008	2.3.2.1	2.3.2.1	TRUE
A/grey_heron/Hong_Kong/1046/2008	2.3.2.1	2.3.2.1	TRUE
A/oriental_magpie_robin/Hong_Kong/9298/2009	2.3.2.1	2.3.2.1	TRUE
A/chicken/Vietnam/NCVD-390/2009	2.3.2.1	2.3.2.1	TRUE
A/chicken/Vietnam/NCVD-398/2010	2.3.2.1	2.3.2.1	TRUE
A/chicken/Vietnam/NCVD-421/2010	2.3.2.1	2.3.2.1	TRUE
A/little_egret/Hong_Kong/8550/2007	2.3.2.1	2.3.2.1	TRUE
A/chicken/Laos/LPQ001/2008	2.3.2.1	2.3.2.1	TRUE
A/water/Dongting_Lake/Hunan/5-41/2007	2.3.2.1	2.3.2.1	TRUE
A/chicken/Guiyang/3570/2005	2.3.3	2.3.3	TRUE
A/duck/Vietnam/37/2007	2.3.4	2.3.4	TRUE
A/duck/Laos/P0117/2007	2.3.4	2.3.4	TRUE
A/chicken/Hubei/2856/2007	2.3.4	2.3.4	TRUE
A/quail/Mingalardone/866/2007	2.3.4	2.3.4	TRUE
A/chicken/Guiyang/29/2006	2.3.4	2.3.4	TRUE
A/chicken/Hunan/1/2009	2.3.4	2.3.4	TRUE
A/duck/Hubei/2911/2007	2.3.4	2.3.4	TRUE
A/duck/Guiyang/293/2006	2.3.4	2.3.4	TRUE
A/goose/Yunnan/1338/2006	2.3.4	2.3.4	TRUE
A/chicken/Fujian/1/2007	2.3.4	2.3.4	TRUE
A/chicken/Hong_Kong/AP156/2009	2.3.4	2.3.4	TRUE
A/chicken/Laos/NCVD-38/2007	2.3.4	2.3.4	TRUE
A/chicken/Laos/1/2008	2.3.4	2.3.4	TRUE
A/duck/Vietnam/NCVD-43/2007	2.3.4	2.3.4	TRUE
A/chicken/Fujian/11933/2005	2.3.4	2.3.4	TRUE
A/Shandong/1/2009	2.3.4	2.3.4	TRUE
A/chicken/Zhejiang/24/2005	2.3.4	2.3.4	TRUE
A/Anhui/1/2007	2.3.4	2.3.4	TRUE
A/crested_myna/Hong_Kong/540/2006	2.3.4	2.3.4	TRUE
A/Guangdong/1/2008	2.3.4	2.3.4	TRUE
A/Hunan/1/2008	2.3.4	2.3.4	TRUE
A/chicken/Thailand/NP-172/2006	2.3.4	2.3.4	TRUE
A/duck/Laos/P0050/2007	2.3.4	2.3.4	TRUE
A/duck/Guiyang/497/2006	2.3.4	2.3.4	TRUE
A/duck/Henan/1650/2006	2.3.4	2.3.4	TRUE
A/wild_duck/Hunan/021/2005	2.3.4	2.3.4	TRUE
A/duck/Guiyang/1418/2006	2.3.4	2.3.4	TRUE
A/duck/Jiangxi/80/2005	2.3.4	2.3.4	TRUE
A/chicken/Laos/Xaythiani-26/2006	2.3.4	2.3.4	TRUE
A/environment/Hunan/6-69/2008	2.3.4	2.3.4	TRUE
A/environment/Xinjiang/6/2009	2.3.4	2.3.4	TRUE
A/duck/Vietnam/NCVD-013/2008	2.3.4	2.3.4	TRUE
A/chicken/Shantou/1233/2006	2.3.4	2.3.4	TRUE
A/chicken/Laos/A0464/2007	2.3.4	2.3.4	TRUE
A/chicken/Hunan/21/2005	2.3.4	2.3.4	TRUE
A/duck/Guangxi/2143/2006	2.3.4	2.3.4	TRUE
A/chicken/Laos/P0130/2007	2.3.4	2.3.4	TRUE
A/chicken/Laos/P0001/2007	2.3.4	2.3.4	TRUE
A/chicken/Hunan/3157/2006	2.3.4	2.3.4	TRUE
A/chicken/Malaysia/5223/2007	2.3.4	2.3.4	TRUE
A/duck/Hai_Duong/07-40/2007	2.3.4	2.3.4	TRUE
A/goose/Yunnan/4985/2006	2.3.4	2.3.4	TRUE
A/Anhui/2/2005	2.3.4	2.3.4	TRUE
A/chicken/Anhui/1089/2007	2.3.4	2.3.4	TRUE
A/duck/Hunan/1964/2007	2.3.4	2.3.4	TRUE
A/chicken/Laos/P0171/2007	2.3.4	2.3.4	TRUE
A/water/Xinjiang/3/2009	2.3.4	2.3.4	TRUE
A/goose/Yunnan/6169/2005	2.3.4	2.3.4	TRUE
A/chicken/Hunan/1793/2007	2.3.4	2.3.4	TRUE
A/Hunan/1/2006	2.3.4	2.3.4	TRUE
A/duck/Hunan/1930/2007	2.3.4	2.3.4	TRUE
A/duck/Laos/P0106/2007	2.3.4	2.3.4	TRUE
A/duck_feces/Hebei/5/2009	2.3.4	2.3.4	TRUE
A/duck/Hunan/3315/2006	2.3.4	2.3.4	TRUE
A/chicken/Vietnam/NCVD-109/2007	2.3.4	2.3.4	TRUE
A/chicken/Hmawbi/517/2007	2.3.4	2.3.4	TRUE
A/duck/Henan/1647/2006	2.3.4	2.3.4	TRUE
A/duck/Hubei/Hangmei01/2006	2.3.4	2.3.4	TRUE
A/Sichuan/1/2006	2.3.4	2.3.4	TRUE
A/goose/Guangxi/52/2006	2.3.4	2.3.4	TRUE
A/chicken/Shandong/A-1/2009	2.3.4	2.3.4	TRUE
A/chicken/Henan/1362/2006	2.3.4	2.3.4	TRUE
A/common_magpie/Hong_Kong/645/2006	2.3.4	2.3.4	TRUE
A/goose/Guangxi/224/2006	2.3.4	2.3.4	TRUE
A/duck/Guangxi/804/2006	2.3.4	2.3.4	TRUE
A/shrike/Tibet/13/2006	2.3.4	2.3.4	TRUE
A/chicken/Hong_Kong/282/2006	2.3.4	2.3.4	TRUE
A/Jiangxi/1/2005	2.3.4	2.3.4	TRUE
A/chestnut_munia/Hong_Kong/2442/2007	2.3.4	2.3.4	TRUE
A/long-tailed_shrike/Hong_Kong/2762/2007	2.3.4	2.3.4	TRUE
A/duck/Hunan/11/2007	2.3.4	2.3.4	TRUE
A/peregrine_falcon/Hong_Kong/2142/2008	2.3.4	2.3.4	TRUE
A/duck/Laos/A0301/2007	2.3.4	2.3.4	TRUE
A/Guangxi/1/2005	2.3.4	2.3.4	TRUE
A/goose/Yunnan/1136/2006	2.3.4	2.3.4	TRUE
A/wild_duck/Hunan/211/2005	2.3.4	2.3.4	TRUE
A/Mallard/Huadong/S/2005	2.3.4	2.3.4	TRUE
A/duck/Hubei/49/2005	2.3.4	2.3.4	TRUE
A/chicken/Laos/31/2006	2.3.4	2.3.4	TRUE
A/chicken/Guizhou/7/2008	2.3.4	2.3.4	TRUE
A/duck/Yunnan/5310/2006	2.3.4	2.3.4	TRUE
A/chicken/Nakhonphanom/NIAH113718/2006	2.3.4	2.3.4	TRUE
A/duck/Hunan/1994/2007	2.3.4	2.3.4	TRUE
A/Mallard/Huadong/lk/2005	2.3.4	2.3.4	TRUE
A/duck/Laos/P0161/2007	2.3.4	2.3.4	TRUE
A/Muscovy_duck/Vietnam/NCVD-22/2007	2.3.4	2.3.4	TRUE
A/duck/Guiyang/3834/2005	2.3.4	2.3.4	TRUE
A/duck/Yunnan/4873/2006	2.3.4	2.3.4	TRUE
A/duck/Hunan/3340/2006	2.3.4	2.3.4	TRUE
A/chicken/Laos/P0169/2007	2.3.4	2.3.4	TRUE
A/Fujian/1/2007	2.3.4	2.3.4	TRUE
A/Sichuan/2/2006	2.3.4	2.3.4	TRUE
A/duck/Laos/P0127/2007	2.3.4	2.3.4	TRUE
A/duck/Yunnan/47/2006	2.3.4	2.3.4	TRUE
A/duck/Guiyang/1260/2006	2.3.4	2.3.4	TRUE
A/chicken/Vietnam/NCVD-292/2009	2.3.4.1	2.3.4.1	TRUE
A/chicken/Lao/LH2/2010	2.3.4.1	2.3.4.1	TRUE
A/environment/Guizhou/7/2009	2.3.4.1	2.3.4.1	TRUE
A/chicken/Vietnam/NCVD-400/2010	2.3.4.1	2.3.4.1	TRUE
A/duck/Vietnam/NCVD-287/2009	2.3.4.1	2.3.4.1	TRUE
A/duck/Vietnam/NCVD-293/2009	2.3.4.1	2.3.4.1	TRUE
A/duck/Vietnam/NCVD-375/2009	2.3.4.1	2.3.4.1	TRUE
A/chicken/Vietnam/NCVD-404/2010	2.3.4.1	2.3.4.1	TRUE
A/duck/Vietnam/NCVD-379/2009	2.3.4.1	2.3.4.1	TRUE
A/duck/Vietnam/NCVD-374/2009	2.3.4.1	2.3.4.1	TRUE
A/Hunan/2/2009	2.3.4.1	2.3.4.1	TRUE
A/chicken/Vietnam/NCVD-035/2008	2.3.4.2	2.3.4.2	TRUE
A/chicken/Vietnam/NCVD-383/2009	2.3.4.2	2.3.4.2	TRUE
A/environment/Guizhou/4/2009	2.3.4.2	2.3.4.2	TRUE
A/chicken/Vietnam/NCVD-394/2010	2.3.4.2	2.3.4.2	TRUE
A/environment/Guizhou/2/2009	2.3.4.2	2.3.4.2	TRUE
A/muscovy_duck/Vietnam/NCVD-038/2008	2.3.4.2	2.3.4.2	TRUE
A/goose/Yunnan/6193/2006	2.3.4.2	2.3.4.2	TRUE
A/muscovy_duck/Vietnam/NCVD-082/2008	2.3.4.2	2.3.4.2	TRUE
A/chicken/Vietnam/NCVD-295/2009	2.3.4.2	2.3.4.2	TRUE
A/chicken/Vietnam/NCVD-296/2009	2.3.4.2	2.3.4.2	TRUE
A/chicken/Vietnam/NCVD-080/2008	2.3.4.2	2.3.4.2	TRUE
A/chicken/Vietnam/NCVD-103/2007	2.3.4.2	2.3.4.2	TRUE
A/muscovy_duck/Vietnam/NCVD-388/2009	2.3.4.2	2.3.4.2	TRUE
A/ngan/Vietnam/NCVD-420/2010	2.3.4.2	2.3.4.2	TRUE
A/chicken/Vietnam/NCVD-44/2007	2.3.4.2	2.3.4.2	TRUE
A/chicken/Vietnam/NCVD-108/2007	2.3.4.3	2.3.4.3	TRUE
A/chicken/Bac_Giang/07-74/2007	2.3.4.3	2.3.4.3	TRUE
A/chicken/Vietnam/NCVD-029/2008	2.3.4.3	2.3.4.3	TRUE
A/muscovy_duck/Vietnam/NCVD-112/2007	2.3.4.3	2.3.4.3	TRUE
A/muscovy_duck/Son_La/07-85/2007	2.3.4.3	2.3.4.3	TRUE
A/duck/Vietnam/52/2007	2.3.4.3	2.3.4.3	TRUE
A/duck/Vietnam/NCVD-50/07	2.3.4.3	2.3.4.3	TRUE
A/avian/Vietnam/NCVD-132/2008	2.3.4.3	2.3.4.3	TRUE
A/duck/Vietnam/NCVD-61/07	2.3.4.3	2.3.4.3	TRUE
A/Vietnam/UT31412II/2008	2.3.4.3	2.3.4.3	TRUE
A/duck/Vietnam/NCVD-146/2008	2.3.4.3	2.3.4.3	TRUE
A/duck/Vietnam/NCVD-62/07	2.3.4.3	2.3.4.3	TRUE
A/chicken/Vietnam/NCVD-026/2008	2.3.4.3	2.3.4.3	TRUE
A/duck/Vietnam/NCVD-118/2007	2.3.4.3	2.3.4.3	TRUE
A/duck/Nam_Dinh/07-55/2007	2.3.4.3	2.3.4.3	TRUE
A/Vietnam/HN31388M1/2007	2.3.4.3	2.3.4.3	TRUE
A/chicken/Vietnam/NCVD-002/2008	2.3.4.3	2.3.4.3	TRUE
A/Muscovy_duck/Vietnam/54/2007	2.3.4.3	2.3.4.3	TRUE
A/Viet_Nam/HN31242/2007	2.3.4.3	2.3.4.3	TRUE
A/Vietnam/UT31312II/2007	2.3.4.3	2.3.4.3	TRUE
A/Vietnam/UT31394II/2008	2.3.4.3	2.3.4.3	TRUE
A/chicken/Vietnam/NCVD-185/2008	2.3.4.3	2.3.4.3	TRUE
A/chicken/Vietnam/NCVD-188/2008	2.3.4.3	2.3.4.3	TRUE
A/chicken/Vietnam/NCVD-138/2008	2.3.4.3	2.3.4.3	TRUE
A/chicken/Vietnam/NCVD-086/2008	2.3.4.3	2.3.4.3	TRUE
A/duck/Vietnam/NCVD-76/07	2.3.4.3	2.3.4.3	TRUE
A/quail/Vietnam/NCVD-037/2008	2.3.4.3	2.3.4.3	TRUE
A/Vietnam/UT31244II/2007	2.3.4.3	2.3.4.3	TRUE
A/chicken/Vietnam/NCVD-279/2009	2.3.4.3	2.3.4.3	TRUE
A/muscovy_duck/Vietnam/NCVD-120/2007	2.3.4.3	2.3.4.3	TRUE
A/avian/Vietnam/NCVD-124/2008	2.3.4.3	2.3.4.3	TRUE
A/duck/Vietnam/NCVD-003/2008	2.3.4.3	2.3.4.3	TRUE
A/chicken/Jiangxi/25/2004	2-like	2-like	TRUE
A/tiger/Shanghai/01/2005	2-like	2-like	TRUE
A/chicken/Shantou/3744/2003	2-like	2-like	TRUE
A/Mallard/Huadong/Y/2003	2-like	2-like	TRUE
A/chicken/Hunan/23/2002	2-like	2-like	TRUE
A/raccoon_dog/Shandong/sd1/2005	2-like	2-like	TRUE
A/chicken/Henan/01/2004	5-6-like	5-6-like	TRUE
A/duck/Yokohama/aq10/2003	5-6-like	5-6-like	TRUE
A/duck/Shantou/5526/2001	5-6-like	5-6-like	TRUE
A/goose/Shantou/157/2002	5-6-like	5-6-like	TRUE
A/duck/Zhejiang/bj/2002	5-6-like	5-6-like	TRUE
A/duck/Shantou/4610/2003	8-9-like	8-9-like	TRUE

## Sheet: HA1 frag2
Strain	Annotation	Prediction	Correct
A/chicken/Vietnam/Long_An_636/2005	1	1.1	FALSE
A/chicken/Hong_Kong/879.1/01	3	0	FALSE
A/duck/Guangxi/22/2001	3	5	FALSE
A/goose/Viet_Nam/324/2001	3	5	FALSE
A/chicken/HongKong/NT873.3/01	3	5-6-like	FALSE
A/duck/Shanghai/13/2001	3	5-6-like	FALSE
A/goose/Hong_Kong/3014.5/2000	3	5-6-like	FALSE
A/duck/Hong_Kong/2986.1/2000	3	5-6-like	FALSE
A/chicken/Hebei/718/2001	3	5-6-like	FALSE
A/duck/Guangxi/xa/2001	3	5-6-like	FALSE
A/chicken/Hong_Kong/FY77/01	3	5-6-like	FALSE
A/chicken/Hong_Kong/715.5/01	3	5-6-like	FALSE
A/chicken/Hong_Kong/YU562/01	3	5-6-like	FALSE
A/chicken/Hong_Kong/FY150/01	3	5-6-like	FALSE
A/duck/Guangdong/01/2001	3	5-6-like	FALSE
A/duck/Shantou/1101/2001	3	5-6-like	FALSE
A/goose/Viet_Nam/113/2001	3	6	FALSE
A/chicken/HongKong/YU822.2/01	3	9	FALSE
A/Silky_chicken/Hong_Kong/SF189/01	3	9	FALSE
A/chicken/Xinjiang/17/2005	7	5-6-like	FALSE
A/chicken/Hubei/wo/2003	7	6	FALSE
A/tree_sparrow/Henan/2/2004	7	6	FALSE
A/chicken/Anhui/39/2004	9	5-6-like	FALSE
A/chicken/Gansu/44/2004	9	5-6-like	FALSE
A/chicken/Vietnam/NCVD-385/2009	1.1-like	1.1	FALSE
A/duck/Vietnam/NCVD-001/2008	1.1-like	1.1	FALSE
A/duck/Vietnam/NCVD-126/2007	1.1-like	1.1	FALSE
A/Ck/HK/2133.1/2003	1-8-like	9	FALSE
A/quail/Boyolali/BPPV4/2004	2.1.1	2.1.2	FALSE
A/Muscovy_duck/Jakarta/DKI-Uwit/2004	2.1.1	2.1.2	FALSE
A/chicken/Yogjakarta/BBVet-IX/2004	2.1.1	2.1.2	FALSE
A/chicken/Banten/Pdgl-Kas/2004	2.1.1	2.1.2	FALSE
A/duck/Hunan/782/2003	2.1.1	2.4	FALSE
A/chicken/Ampenan/BBVD-282/2007	2.1.1	2.4	FALSE
A/chicken/Indonesia/11/2003	2.1.1	2.4	FALSE
A/chicken/Denpasar/BBVD-182/2007	2.1.1	2.4	FALSE
A/duck/Pali/BBVW1358/2005	2.1.1	2.4	FALSE
A/chicken/Ngawi/BPPV4/2004	2.1.1	2.4	FALSE
A/duck/East_Java/UT1107/2004	2.1.1	2.4	FALSE
A/quail/Tasikmalaya/BPPV4/2004	2.1.1	2.4	FALSE
A/duck/Badung-Bali/05/2005	2.1.1	2.4	FALSE
A/chicken/West_Java/HAMD/2006	2.1.1	2.4	FALSE
A/chicken/Tabanan/BBVD-142/2007	2.1.1	2.4	FALSE
A/chicken/Pekalongan/BPPV4/2003	2.1.1	2.4	FALSE
A/chicken/Sragen/BPPV4/2003	2.1.1	2.4	FALSE
A/chicken/Wonosobo/BPPV4/2003	2.1.1	2.4	FALSE
A/Ck/HK/YU324/2003	2.1.1	2.4	FALSE
A/duck/IBufeleng/BPPV1/2005	2.1.1	2.4	FALSE
A/chicken/Malang/BBVet-IV/2004	2.1.1	2.4	FALSE
A/turkey/Kedaton/BPPV3/2004	2.1.2	2.4	FALSE
A/chicken/Egypt/R1/2006	2.2.1	2.2	FALSE
A/Cygnus_olor/Czech_Republic/6206/06	2.2.1	2.2	FALSE
A/wild_goose/Olt/RO-AI-288/2006	2.2.1	2.2	FALSE
A/chicken/Dambovita/RO-AI-131/2006	2.2.1	2.2	FALSE
A/wild_goose/Braila/RO-AI-074/2006	2.2.1	2.2	FALSE
A/common_bussard/Bavaria/2/2006	2.2.1	2.2	FALSE
A/swan/ArcheNoah/403/2006	2.2.1	2.2	FALSE
A/teal/Egypt/14051-NAMRU3/2005	2.2.1	2.2	FALSE
A/herring_gull/Sweden/V1116/2006	2.2.1	2.2	FALSE
A/cygnus_olor/Italy/808/2006	2.2.1	2.2	FALSE
A/turkey/Turkey/1/2005	2.2.1	2.2	FALSE
A/domestic_goose/Constanta/RO-AI-008/2005	2.2.1	2.2	FALSE
A/Dk/HN/303/2004	2.3.1	2.4	FALSE
A/duck/Hunan/533/2004	2.3.1	2.4	FALSE
A/duck/Hunan/157/2005	2.3.1	2.4	FALSE
A/pigeon/Zhejiang/17/2005	2.3.1	2.4	FALSE
A/chicken/Guangdong/191/04	2.3.1	2.4	FALSE
A/duck/Hunan/733/2004	2.3.1	2.4	FALSE
A/Dk/HN/5806/2003	2.3.1	2.4	FALSE
A/Dk/HN/101/2004	2.3.1	2.4	FALSE
A/chicken/Hunan/999/2005	2.3.1	2.4	FALSE
A/chicken/Vietnam/200/2005	2.3.2	2.3.4.2	FALSE
A/duck/China/E319-2/03	2.3.2	2.4	FALSE
A/pigeon/Laos/NCVD-36/2007	2.3.4	1	FALSE
A/duck/Guangxi/5457/2005	2.3.4	2.3.4.2	FALSE
A/chicken/Shantou/3840/2006	2.3.4	2.3.4.3	FALSE
A/chicken/Shantou/1233/2006	2.3.4	2.3.4.3	FALSE
A/muscovy_duck/Vietnam/NCVD-393/2009	2.3.4-like	2.3.4.2	FALSE
A/chicken/Vietnam/NCVD-382/2009	2.3.4-like	2.3.4.2	FALSE
A/chicken/Vietnam/NCVD-008/2008	2.3.4-like	2.3.4.3	FALSE
A/raccoon_dog/Shandong/sd2/2005	2-like	2.5	FALSE
A/tiger/Shanghai/01/2005	2-like	2.5	FALSE
A/chicken/Shantou/3744/2003	2-like	2.5	FALSE
A/Mallard/Huadong/Y/2003	2-like	2.5	FALSE
A/raccoon_dog/Shandong/sd1/2005	2-like	2.5	FALSE
A/Hong_Kong/378.1/2001	3-like	5	FALSE
A/duck/Hong_Kong/380.5/2001	3-like	5	FALSE
A/chicken/Shantou/904/2001	3-like	5	FALSE
A/chicken/Henan/01/2004	5-6-like	0	FALSE
A/duck/Shantou/5526/2001	5-6-like	0	FALSE
A/chicken/Jilin/9/2004	5-6-like	1	FALSE
A/duck/Yokohama/aq10/2003	5-6-like	5	FALSE
A/chicken/Jilin/hh/2002	5-6-like	5	FALSE
A/chicken/Jilin/hf/2002	5-6-like	7	FALSE
A/duck/Zhejiang/bj/2002	5-6-like	9	FALSE
A/duck/Shanghai/xj/2002	8-9-like	9	FALSE
A/bar-headed_goose/Qinghai/7/2008	0	0	TRUE
A/chicken/Hubei/wh/1997	0	0	TRUE
A/duck/Shandong/093/2004	0	0	TRUE
A/chicken/Jiande/1218/2001	0	0	TRUE
A/duck/Fujian/13/2002	0	0	TRUE
A/Environment/Hong_Kong/437-8/99	0	0	TRUE
A/duck/Vietnam/1/2005	0	0	TRUE
A/swine/Shandong/2/03	0	0	TRUE
A/duck/Vietnam/8/05	0	0	TRUE
A/chicken/Jilin/xv/2002	0	0	TRUE
A/Hong_Kong/156/97	0	0	TRUE
A/chicken/Hong_Kong/y385/97	0	0	TRUE
A/duck/Shantou/1437/2001	0	0	TRUE
A/goose/Guangdong/xb/2001	0	0	TRUE
A/chicken/Shantou/5738/2001	0	0	TRUE
A/duck/Shantou/195/2001	0	0	TRUE
A/chicken/Jilin/xw/2003	0	0	TRUE
A/Ck/HK/37.4/2002	0	0	TRUE
A/duck/Hong_Kong/ww381/2000	0	0	TRUE
A/duck/Shantou/1930/2001	0	0	TRUE
A/duck/Shantou/4912/2001	0	0	TRUE
A/Hong_Kong/503/97	0	0	TRUE
A/bar-headed_goose/Qinghai/2/2008	0	0	TRUE
A/goose/Guangdong/3/1997	0	0	TRUE
A/chicken/Hubei/wl/1997	0	0	TRUE
A/Hong_Kong/514/97	0	0	TRUE
A/goose/Shantou/5456/2001	0	0	TRUE
A/duck/Guangdong/12/2000	0	0	TRUE
A/duck/Guangxi/27/2003	0	0	TRUE
A/chicken/Jilin/ha/2003	0	0	TRUE
A/environment/Hong_Kong/156/1997	0	0	TRUE
A/Environment/Hong_Kong/437-10/99	0	0	TRUE
A/duck/Guangxi/12/2003	0	0	TRUE
A/chicken/Hubei/wj/1997	0	0	TRUE
A/chicken/Hong_Kong/220/97	0	0	TRUE
A/Hong_Kong/532/1997	0	0	TRUE
A/duck/Anyang/AVL-1/2001	0	0	TRUE
A/duck/Shanghai/37/2002	0	0	TRUE
A/Hong_Kong/97/98	0	0	TRUE
A/Silky_chicken/Hong_Kong/p17/97	0	0	TRUE
A/chicken/Shantou/2535/2001	0	0	TRUE
A/duck/Shanghai/35/2002	0	0	TRUE
A/goose/Hong_Kong/w355/97	0	0	TRUE
A/duck/Guangdong/40/2000	0	0	TRUE
A/chicken/luohuo/3/03/	0	0	TRUE
A/duck/Guangxi/53/2002	0	0	TRUE
A/duck/Shanghai/38/2001	0	0	TRUE
A/quail/Shantou/5164/2001	0	0	TRUE
A/goose/Hong_Kong/485.3/2000	0	0	TRUE
A/chicken/Jilin/hk/2004	0	0	TRUE
A/Hong_Kong/485/1997	0	0	TRUE
A/Hong_Kong/483/1997	0	0	TRUE
A/Hong_Kong/481/97	0	0	TRUE
A/goose/Hong_Kong/ww26/2000	0	0	TRUE
A/goose/China/F3/2004	0	0	TRUE
A/goose/Huadong/1/2000	0	0	TRUE
A/bar-headed_goose/Qinghai/3/2008	0	0	TRUE
A/chicken/Shantou/5746/2001	0	0	TRUE
A/chicken/Hebei/108/02	0	0	TRUE
A/chicken/Hong_Kong/786-2/1997	0	0	TRUE
A/chicken/Hong_Kong/728/97	0	0	TRUE
A/environment/Hong_Kong/674.15/2002	0	0	TRUE
A/duck/Fujian/19/2000	0	0	TRUE
A/Hong_Kong/507/97	0	0	TRUE
A/duck/Guangxi/07/1999	0	0	TRUE
A/duck/Shanghai/08/2001	0	0	TRUE
A/SCk/HK/YU100/2002	0	0	TRUE
A/chicken/Hubei/wi/1997	0	0	TRUE
A/duck/Guangdong/07/2000	0	0	TRUE
A/duck/Hong_Kong/ww461/2000	0	0	TRUE
A/chicken/Jilin/hj/2003	0	0	TRUE
A/goose/Hong_Kong/ww491/2000	0	0	TRUE
A/duck/Hong_Kong/ww487/2000	0	0	TRUE
A/duck/Yunnan/662/2003	1	1	TRUE
A/chicken/Sukhothai/NIAH114843/2008	1	1	TRUE
A/Ck/HK/FY157/2003	1	1	TRUE
A/chicken/Vietnam/19/2003	1	1	TRUE
A/chicken/Shantou/3900/2002	1	1	TRUE
A/chicken/Sukhothai/NIAH6-3-0005/2005	1	1	TRUE
A/rollers/Bangkok/Thailand/CU-26/04	1	1	TRUE
A/Thailand/LFPN-2004/2004	1	1	TRUE
A/chicken/Hong_Kong/3123.1/2002	1	1	TRUE
A/open-billed_stork/Nakhonsawan/BBA0627May/05	1	1	TRUE
A/Thailand/5(KK-494)/2004	1	1	TRUE
A/wild_bird/Vietnam/434/2005	1	1	TRUE
A/Ck/HK/3169.1/2002	1	1	TRUE
A/duck/Viet_Nam/NCVD01/2005	1	1	TRUE
A/chicken/Suphanburi/Thailand/CU-9/04	1	1	TRUE
A/chicken/Cambodia/7/2004	1	1	TRUE
A/Vietnam/CL01/2004	1	1	TRUE
A/open-billed_stork/Nakhonsawan/BBD1421J/05	1	1	TRUE
A/duck/Vietnam/TG24/05	1	1	TRUE
A/chicken/Angthong/NIAH101204/2007	1	1	TRUE
A/duck/Vietnam/258/2004	1	1	TRUE
A/chicken/Cambodia/022LC3b/2005	1	1	TRUE
A/Vietnam/UT3028/2003	1	1	TRUE
A/chicken/Vietnam/20/2003	1	1	TRUE
A/chicken/Vietnam/P41/05	1	1	TRUE
A/Dk/Viet_Nam/11/2004	1	1	TRUE
A/Vietnam/CL02/2004	1	1	TRUE
A/Thailand/676/2005	1	1	TRUE
A/black_headed_gull/HK/12.1/2003	1	1	TRUE
A/Viet_Nam/3046/2004	1	1	TRUE
A/chicken/Vietnam/134/2004	1	1	TRUE
A/open-billed_stork/Nakhonsawan/BBD1521J/2005	1	1	TRUE
A/Vietnam/CL105/2005	1	1	TRUE
A/chicken/Vietnam/135/2004	1	1	TRUE
A/duck/Cambodia/D1KC/2006	1	1	TRUE
A/goose/Vietnam/264/2004	1	1	TRUE
A/chicken/Vietnam/NCVD12/2005	1	1	TRUE
A/quail/Vietnam/282/2005	1	1	TRUE
A/India/m777/2007	1	1	TRUE
A/chicken/Shantou/4059/2002	1	1	TRUE
A/duck/Vietnam/317/2005	1	1	TRUE
A/Thailand/4(SP-528)/2004	1	1	TRUE
A/chicken/Thailand/NS-342/2008	1	1	TRUE
A/duck/Vietnam/272/2005	1	1	TRUE
A/chicken/Kalasin/NIAH3776/2005	1	1	TRUE
A/chicken/Thailand/PC-168/2006	1	1	TRUE
A/duck/Yunnan/119/2003	1	1	TRUE
A/duck/Vietnam/NCVD-7/2007	1	1	TRUE
A/chicken/Yunnan/1215/2002	1	1	TRUE
A/chicken/Viet_Nam/2/2005	1	1	TRUE
A/chicken/Kamphaengphet/NIAH6-3-0011/2005	1	1	TRUE
A/Thailand/NK165/2005	1	1	TRUE
A/duck/Cambodia/D14AL/2006	1	1	TRUE
A/pigeon/Thailand/KU-03/04	1	1	TRUE
A/Vietnam/HN30262IIIM3/2004	1	1	TRUE
A/duck/Vietnam/148/2004	1	1	TRUE
A/duck/Vietnam/Soc_Trang_680G/2005	1	1	TRUE
A/Cambodia/P0322095/2005	1	1	TRUE
A/chicken/Thailand/NS-341/2008	1	1	TRUE
A/chicken/Cambodia/047LC4/2005	1	1	TRUE
A/chicken/Thailand/ST-351/2008	1	1	TRUE
A/Viet_Nam/HN30408/2005	1	1	TRUE
A/duck/Vietnam/NCVD-1/2007	1	1	TRUE
A/chicken/Thailand/CU-321/06	1	1	TRUE
A/chicken/Nonthaburi/NIAH2879/2004	1	1	TRUE
A/duck/Chonburi/Thailand/CU-5/04	1	1	TRUE
A/Thailand/1(KAN-1)/2004	1	1	TRUE
A/Cambodia/JP52a/2005	1	1	TRUE
A/duck/Vietnam/283/2005	1	1	TRUE
A/crested_eagle/Belgium/01/2004	1	1	TRUE
A/watercock/Thailand/CU-319/06	1	1	TRUE
A/chicken/Vietnam/23/2004	1	1	TRUE
A/duck/Vietnam/Soc_Trang_680C/2005	1	1	TRUE
A/Ck/HK/NT93/2003	1	1	TRUE
A/chicken/Vietnam/30/2003	1	1	TRUE
A/chicken/Suphanburi/NIAH7540/2004	1	1	TRUE
A/chicken/Vietnam/393/2005	1	1	TRUE
A/Hatay/2004/	1	1	TRUE
A/duck/Vietnam/Dong_Thap_680H/2005	1	1	TRUE
A/duck/Vietnam/Hau_Giang680E/2005	1	1	TRUE
A/Hanoi/30408/2005	1	1	TRUE
A/Vietnam/CL119/2005	1	1	TRUE
A/duck/Angthong/NIAH8246/2004	1	1	TRUE
A/Ck/Viet_Nam/39/2004	1	1	TRUE
A/Vietnam/1194/2004	1	1	TRUE
A/chicken/Thailand/PC-170/2006	1	1	TRUE
A/mallard/Vietnam/21/2003	1	1	TRUE
A/chicken/Vietnam/18/2004	1	1	TRUE
A/chicken/Thailand/CH-2/2004	1	1	TRUE
A/grey_heron/HK/861.1/2002	1	1	TRUE
A/chicken/Vietnam/890/2004	1	1	TRUE
A/duck/Vietnam/1771/2005	1	1	TRUE
A/Ck/Thailand/1/2004	1	1	TRUE
A/pheasant/Shantou/40/2003	1	1	TRUE
A/watercock/Thailand/CU-334/06	1	1	TRUE
A/duck/Hong_Kong/821/2002	1	1	TRUE
A/gray-crowed_crane/Thailand/VSMU-4-CBI/2005	1	1	TRUE
A/duck/Thailand/CU-328/07	1	1	TRUE
A/Kalji_Pheasant/Bangkok/Thailand/CU-18/04	1	1	TRUE
A/open-billed_stork/Suphanburi/TSD0912F/2004	1	1	TRUE
A/environment/Viet_Nam/NCVDCDC59/2005	1	1	TRUE
A/duck/Vietnam/219/2004	1	1	TRUE
A/chicken/Vietnam/147/2004	1	1	TRUE
A/Thailand/HA20/2005	1	1	TRUE
A/chicken/Phichit/NIAH1/2006	1	1	TRUE
A/chicken/Angthong/NIAH8334/2004	1	1	TRUE
A/chicken/Vietnam/925/2004	1	1	TRUE
A/quail/Vietnam/177/2004	1	1	TRUE
A/chicken/Vietnam/260/2004	1	1	TRUE
A/chicken/Yunnan/1251/2003	1	1	TRUE
A/pigeon/Thailand/VSMU-25-BKK/2005	1	1	TRUE
A/chicken/Kohn_Kaen/NIAH330/2004	1	1	TRUE
A/Viet_Nam/JP4207/2005	1	1	TRUE
A/Vietnam/UT3047III/2004	1	1	TRUE
A/chicken/Nakhon_Sawan/Thailand/CU-39/04	1	1	TRUE
A/feral_pigeon/HK/862.7/2002	1	1	TRUE
A/chicken/Vietnam/132/2004	1	1	TRUE
A/chicken/Vietnam/NCVD09/2005	1	1	TRUE
A/chicken/Phitsanulok/NIAH6-3-0017/2005	1	1	TRUE
A/chicken/Thailand/Nontaburi/CK-162/2005	1	1	TRUE
A/Viet_Nam/3062/2004	1	1	TRUE
A/chicken/Yunnan/564/2003	1	1	TRUE
A/quail/Thailand/CU-320/06	1	1	TRUE
A/chicken/Vietnam/G04/2004	1	1	TRUE
A/open-billed_stork/Thailand/CU-2/2004	1	1	TRUE
A/Cambodia/Q0405047/2006	1	1	TRUE
A/crow/Bangkok/Thailand/CU-35/04	1	1	TRUE
A/quail/Shantou/3071/2002	1	1	TRUE
A/chicken/Thailand/vsmu-3-BKK/2004	1	1	TRUE
A/pigeon/Thailand/VSMU-11-KRI/2005	1	1	TRUE
A/HK/212/03	1	1	TRUE
A/Ck/HK/3176.3/2002	1	1	TRUE
A/duck/Thailand/CU-329/07	1	1	TRUE
A/chicken/Kalasin/NIAH316/2004	1	1	TRUE
A/chicken/Ratchaburi/Thailand/CU-68/2004	1	1	TRUE
A/Vietnam/UT30408III/2005	1	1	TRUE
A/quail/Nakhon_Pathom/NIAH7562/2005	1	1	TRUE
A/chicken/Thailand/ICRC-618/2008	1	1	TRUE
A/quail/Shantou/3054/2002	1	1	TRUE
A/Vietnam/UT3028II/2003	1	1	TRUE
A/golden_pheasant/Thailand/VSMU-21-SPB/2005	1	1	TRUE
A/chicken/Chonburi/Thailand/CU-7/04	1	1	TRUE
A/chicken/Samutprakan/NIAH6604/2004	1	1	TRUE
A/quail/Thailand/CU-330/06	1	1	TRUE
A/duck/Hunan/1386/2003	1	1	TRUE
A/duck/Cambodia/D1KP/2006	1	1	TRUE
A/chicken/Viet_Nam/1/2004	1	1	TRUE
A/mallard/Vietnam/16/2003	1	1	TRUE
A/Thailand/WRAIR1723H/2004	1	1	TRUE
A/duck/Vietnam/376/2005	1	1	TRUE
A/chicken/Laos/7192/2004	1	1	TRUE
A/chicken/Nakhon_Sawan/NIAH01502/2004	1	1	TRUE
A/Thailand/16/2004	1	1	TRUE
A/duck/Vietnam/17/2003	1	1	TRUE
A/chicken/Prachinburi/Thailand/CU-8/2004	1	1	TRUE
A/Vietnam/CL2009/2005	1	1	TRUE
A/chicken/Vietnam/52/2004	1	1	TRUE
A/Cambodia/Q0321176/2006	1	1	TRUE
A/chicken/Yunnan/1083/2003	1	1	TRUE
A/duck/Vietnam/1228/2005	1	1	TRUE
A/Thailand/Chaiyaphum/622/2004	1	1	TRUE
A/Thailand/NBL1/2006	1	1	TRUE
A/chicken/Vietnam/P78/05	1	1	TRUE
A/Ck/HK/SSP141/2003	1	1	TRUE
A/Thailand/RPNP/2005	1	1	TRUE
A/Thailand/2(SP-33)/2004	1	1	TRUE
A/Viet_Nam/1203/2004	1	1	TRUE
A/Viet_Nam/3212/2004	1	1	TRUE
A/chicken/Viet_Nam/6/2005	1	1	TRUE
A/chicken/Nakornsawan/NIAH6-3-0009/2005	1	1	TRUE
A/mallard/Vietnam/352/2005	1	1	TRUE
A/duck/Vietnam/NCVD-6/2007	1.1	1.1	TRUE
A/duck/Vietnam/NCVD-363/2009	1.1	1.1	TRUE
A/Cambodia/R0405050/2007	1.1	1.1	TRUE
A/Muscovy_duck/Vietnam/NCVD-23/2007	1.1	1.1	TRUE
A/duck/Soc_Trang/07-25/2007	1.1	1.1	TRUE
A/duck/Bac_Lieu/07-06/2007	1.1	1.1	TRUE
A/chicken/Vietnam/NCVD-387/2009	1.1	1.1	TRUE
A/duck/Vietnam/34/2007	1.1	1.1	TRUE
A/Muscovy_duck/Ca_Mau/07-04/2007	1.1	1.1	TRUE
A/duck/Vietnam/5/2007	1.1	1.1	TRUE
A/Muscovy_duck/Vietnam/4/2007	1.1	1.1	TRUE
A/Muscovy_duck/Vietnam/Ben_Tre_342/2006	1.1	1.1	TRUE
A/chicken/Vietnam/NCVD-117/2008	1.1	1.1	TRUE
A/duck/Vietnam/NCVD-101/2008	1.1	1.1	TRUE
A/duck/Cambodia/D1PV/2006	1.1	1.1	TRUE
A/duck/Vietnam/NCVD-372/2009	1.1	1.1	TRUE
A/Muscovy_duck/Vietnam/NCVD-5/2007	1.1	1.1	TRUE
A/duck/Vietnam/Ca_Mau498/2006	1.1	1.1	TRUE
A/Cambodia/U0417030/2010	1.1	1.1	TRUE
A/duck/Vietnam/1233/2005	1.1	1.1	TRUE
A/duck/Vietnam/NCVD-17/2007	1.1	1.1	TRUE
A/duck/Vietnam/NCVD-011/2008	1.1	1.1	TRUE
A/duck/Vietnam/8/2007	1.1	1.1	TRUE
A/duck/Vietnam/NCVD-367/2009	1.1	1.1	TRUE
A/duck/Vietnam/NCVD-13/2007	1.1	1.1	TRUE
A/duck/Vietnam/NCVD-362/2009	1.1	1.1	TRUE
A/chicken/Vietnam/NCVD-359/2009	1.1	1.1	TRUE
A/duck/Vietnam/NCVD-368/2009	1.1	1.1	TRUE
A/duck/Vietnam/NCVD-365/2009	1.1	1.1	TRUE
A/chicken/Vietnam/NCVD-24/2007	1.1	1.1	TRUE
A/duck/Vietnam/NCVD-8/2007	1.1	1.1	TRUE
A/duck/Vietnam/NCVD-371/2009	1.1	1.1	TRUE
A/duck/Vietnam/1/2007	1.1	1.1	TRUE
A/chicken/Vietnam/NCVD-15/2007	1.1	1.1	TRUE
A/duck/Vietnam/NCVD-360/2009	1.1	1.1	TRUE
A/duck/Cambodia/D3KC167/2006	1.1	1.1	TRUE
A/chicken/Vietnam/NCVD-21/2007	1.1	1.1	TRUE
A/duck/Vietnam/NCVD-118/2008	1.1	1.1	TRUE
A/duck/Vietnam/NCVD-103/2008	1.1	1.1	TRUE
A/Muscovy_duck/Vietnam/NCVD-11/2007	1.1	1.1	TRUE
A/duck/Vietnam/18/2007	1.1	1.1	TRUE
A/Cambodia/S1211394/2008	1.1	1.1	TRUE
A/chicken/Vietnam/NCVD-3/2007	1.1	1.1	TRUE
A/Muscovy_duck/Vietnam/NCVD-4/2007	1.1	1.1	TRUE
A/duck/Vietnam/NCVD-361/2009	1.1	1.1	TRUE
A/duck/Vietnam/NCVD-26/2007	1.1	1.1	TRUE
A/chicken/Nigeria/08RS848-59/2007	2.2	2.2	TRUE
A/common_buzzard/Germany/R306/06	2.2	2.2	TRUE
A/chicken/Nigeria/08RS848-38/2006	2.2	2.2	TRUE
A/goose/Hungary/14756/2006	2.2	2.2	TRUE
A/chicken/Nigeria/08RS848-17/2006	2.2	2.2	TRUE
A/whooper_swan/Mongolia/3/05	2.2	2.2	TRUE
A/Azerbaijan/001-161/2006	2.2	2.2	TRUE
A/bar-headed_goose/Qinghai/4/2006	2.2	2.2	TRUE
A/Cygnus_olor/Czech_Republic/10814/06	2.2	2.2	TRUE
A/chicken/Nigeria/LAG6/2007	2.2	2.2	TRUE
A/whooper_swan/Mongolia/4/05	2.2	2.2	TRUE
A/chicken/Saudi_Arabia/6732-18/2007	2.2	2.2	TRUE
A/Turkey/12/2006	2.2	2.2	TRUE
A/chicken/Kurgan/05/2005	2.2	2.2	TRUE
A/chicken/Krasnodar/300/07	2.2	2.2	TRUE
A/chicken/Nigeria/08RS848-99/2007	2.2	2.2	TRUE
A/chicken/Nigeria/08RS848-117/2007	2.2	2.2	TRUE
A/chicken/Nigeria/OG11/2007	2.2	2.2	TRUE
A/mute_swan/Germany/R854/06	2.2	2.2	TRUE
A/bar-headed_goose/Qinghai/11/2006	2.2	2.2	TRUE
A/chicken/Braila/RO-AI-030/2005	2.2	2.2	TRUE
A/avian/Russia/5354-vac/2005	2.2	2.2	TRUE
A/chicken/Tambov/570-2/05	2.2	2.2	TRUE
A/chicken/Romania/3076/05	2.2	2.2	TRUE
A/swan/Poland/467-136V08/2006	2.2	2.2	TRUE
A/bar-headed_goose/Qinghai/0510/05	2.2	2.2	TRUE
A/chicken/Nigeria/08RS848-33/2006	2.2	2.2	TRUE
A/great_crested_grebe/Germany/R1226/06	2.2	2.2	TRUE
A/domestic_duck/Germany/R1779/2007	2.2	2.2	TRUE
A/chicken/Brasov/RO-AI-350/2006	2.2	2.2	TRUE
A/domestic_goose/Pavlodar/1/2005	2.2	2.2	TRUE
A/grebe/Tyva/Tyv06-1/2006	2.2	2.2	TRUE
A/great_crested_grebe/Germany/R1406/07	2.2	2.2	TRUE
A/Guinea_fowl/Shantou/1341/2006	2.2	2.2	TRUE
A/Xinjiang/1/2006	2.2	2.2	TRUE
A/coot/Germany/R655/06	2.2	2.2	TRUE
A/chicken/Jalgaon/13735/2006	2.2	2.2	TRUE
A/chicken/Burkina_Faso/01.03/2006	2.2	2.2	TRUE
A/chicken/Nigeria/08VIR4337-344/2008	2.2	2.2	TRUE
A/chicken/Nigeria/1071-29/2007	2.2	2.2	TRUE
A/chicken/Nigeria/08RS848-118/2007	2.2	2.2	TRUE
A/duck/Saudi_Arabia/3489-61VIR08/2007	2.2	2.2	TRUE
A/chicken/Nigeria/08RS848-45/2006	2.2	2.2	TRUE
A/water_fowl/Nigeria/08RS848-66/2007	2.2	2.2	TRUE
A/bar-headed_goose/Qinghai/1/2006	2.2	2.2	TRUE
A/duck/Cote_dIvoire/1787-18/2006	2.2	2.2	TRUE
A/falcon/Germany/R899/06	2.2	2.2	TRUE
A/cygnus_olor/Italy/742/2006	2.2	2.2	TRUE
A/falcon/Kuwait/1019-7/2007	2.2	2.2	TRUE
A/chicken/Togo/4106-1/2007	2.2	2.2	TRUE
A/grebe/Novosibirsk/29/2005	2.2	2.2	TRUE
A/falcon/Saudi_Arabia/D1795/2005	2.2	2.2	TRUE
A/chicken/Omsk/14/05	2.2	2.2	TRUE
A/mute_swan/France/06631a/2006	2.2	2.2	TRUE
A/chicken/Nigeria/08RS848-26/2006	2.2	2.2	TRUE
A/chicken/Ivory_Coast/1787/2006	2.2	2.2	TRUE
A/chicken/Domodedovo/MK/2007	2.2	2.2	TRUE
A/goosander/Bavaria/34/2006	2.2	2.2	TRUE
A/chicken/Korea/IS3/2006	2.2	2.2	TRUE
A/bar-headed_goose/Qinghai/9/2006	2.2	2.2	TRUE
A/chicken/Nigeria/VRD130b/2006	2.2	2.2	TRUE
A/swan/England/26-70/2008	2.2	2.2	TRUE
A/tufted_duck/Denmark/6540/06	2.2	2.2	TRUE
A/chicken/Nigeria/1071-10/2007	2.2	2.2	TRUE
A/goose/Krasnoozerka/627/2005	2.2	2.2	TRUE
A/duck/Tuva/01/2006	2.2	2.2	TRUE
A/peacock/Chakshahzad/NARC9238/2007	2.2	2.2	TRUE
A/chicken/Liaoning/23/2005	2.2	2.2	TRUE
A/black-headed_gull/Qinghai/3/2006	2.2	2.2	TRUE
A/brown-headed_gull/Qinghai/3/2007	2.2	2.2	TRUE
A/duck/Novosibirsk/56/2005	2.2	2.2	TRUE
A/chicken/Nigeria/1071-23/2007	2.2	2.2	TRUE
A/chicken/Calarasi/RO-AI-070/2005	2.2	2.2	TRUE
A/chicken/Jalgaon/8824/2006	2.2	2.2	TRUE
A/chicken/Nigeria/08RS848-74/2007	2.2	2.2	TRUE
A/Canada_goose/Germany/R1207/2006	2.2	2.2	TRUE
A/chicken/Nigeria/08RS848-40/2006	2.2	2.2	TRUE
A/chicken/Iran/53-3/2008	2.2	2.2	TRUE
A/chicken/Nigeria/08RS848-50/2006	2.2	2.2	TRUE
A/turkey/Buzau/RO-AI-045/2005	2.2	2.2	TRUE
A/pika/Qinghai/BI/2007	2.2	2.2	TRUE
A/Nigeria/6e/07	2.2	2.2	TRUE
A/mute_swan/Tulcea/RO-AI-005/2005	2.2	2.2	TRUE
A/bar-headed_goose/Qinghai/F/2007	2.2	2.2	TRUE
A/swan/Bavaria/5/2007	2.2	2.2	TRUE
A/environment/Korea/W150/2006	2.2	2.2	TRUE
A/chicken/Nigeria/VRD284/2006	2.2	2.2	TRUE
A/duck/Korea/Asan5/2006	2.2	2.2	TRUE
A/chicken/Nigeria/IF10/2006	2.2	2.2	TRUE
A/buzzard/Poland/MB266B-141V08/2007	2.2	2.2	TRUE
A/wild_duck/Liaoning/8/2006	2.2	2.2	TRUE
A/turkey/Saudi_Arabia/6732-6/2007	2.2	2.2	TRUE
A/bar-headed_goose/Qinghai/5/2007	2.2	2.2	TRUE
A/chicken/Kuwait/KISR2/2007	2.2	2.2	TRUE
A/bar-headed_goose/Tibet/8/2006	2.2	2.2	TRUE
A/chicken/Nigeria/08RS848-90/2007	2.2	2.2	TRUE
A/chicken/Nigeria/08RS848-88/2007	2.2	2.2	TRUE
A/guinea_fowl/Nigeria/08RS848-78/2007	2.2	2.2	TRUE
A/chicken/Nigeria/08RS848-15/2006	2.2	2.2	TRUE
A/tufted_duck/Sweden/V526/06	2.2	2.2	TRUE
A/chicken/Rostov-on-Don/35/2007	2.2	2.2	TRUE
A/mountain_hawk-eagle/Kumamoto/1/07	2.2	2.2	TRUE
A/domestic_cat/Iraq/820/2006	2.2	2.2	TRUE
A/chicken/Nigeria/08VIR4337-497/2007	2.2	2.2	TRUE
A/turkey/England/250/2007	2.2	2.2	TRUE
A/bar-headed_goose/Qinghai/3/2005	2.2	2.2	TRUE
A/duck/Switzerland/V426/2006	2.2	2.2	TRUE
A/great_crested_grebe/Denmark/7498/06	2.2	2.2	TRUE
A/chicken/Nigeria/08RS848-52/2006	2.2	2.2	TRUE
A/bar-headed_goose/Qinghai/8/2006	2.2	2.2	TRUE
A/chicken/Burkina_Faso/13.1/2006	2.2	2.2	TRUE
A/chicken/Nigeria/08VIR4337-387/2006	2.2	2.2	TRUE
A/chicken/Nigeria/VRD457/2006	2.2	2.2	TRUE
A/chicken/Benin/6693-1/2007	2.2	2.2	TRUE
A/turkey/Nigeria/08RS848-12/2006	2.2	2.2	TRUE
A/duck/chicken/Nigeria/08RS848-20/2006	2.2	2.2	TRUE
A/chicken/Reshoty/02/2006	2.2	2.2	TRUE
A/eagle_owl/Germany/R1166/06	2.2	2.2	TRUE
A/duck/chicken/Nigeria/08RS848-120/2007	2.2	2.2	TRUE
A/chicken/Jalgaon/12419/2006	2.2	2.2	TRUE
A/mute_swan/Germany/R797/06	2.2	2.2	TRUE
A/chicken/Nigeria/08RS848-121/2007	2.2	2.2	TRUE
A/chicken/Nigeria/1071-30/2007	2.2	2.2	TRUE
A/tufted_duck/Sweden/V1027/06	2.2	2.2	TRUE
A/chicken/Nigeria/08VIR4337-438/2006	2.2	2.2	TRUE
A/chicken/Benin/6693-16/2007	2.2	2.2	TRUE
A/chicken/Bacau/RO-AI-527/2006	2.2	2.2	TRUE
A/duck/Switzerland/V389/2006	2.2	2.2	TRUE
A/peacock/Denmark/60295/06	2.2	2.2	TRUE
A/duck/Novosibirsk/02/05	2.2	2.2	TRUE
A/turkey/Islamabad/NARC7873/2007	2.2	2.2	TRUE
A/duck/Omsk/1822/2006	2.2	2.2	TRUE
A/chicken/Manipur/NIV9743/2007	2.2	2.2	TRUE
A/Iraq/659/2006	2.2	2.2	TRUE
A/goose/Suzdalka/10/05	2.2	2.2	TRUE
A/common_pochard/Bavaria/7/2006	2.2	2.2	TRUE
A/chicken/Nigeria/08RS848-100/2007	2.2	2.2	TRUE
A/chicken/Nigeria/08RS848-28/2006	2.2	2.2	TRUE
A/chicken/Nigeria/1071-1/2007	2.2	2.2	TRUE
A/avian/Togo/3618-10/2007	2.2	2.2	TRUE
A/Canada_goose/Germany/R71/2006	2.2	2.2	TRUE
A/chicken/Ghana/2534/2007	2.2	2.2	TRUE
A/chicken/Nigeria/OG2/2007	2.2	2.2	TRUE
A/fowl/Denmark/60296/06	2.2	2.2	TRUE
A/chicken/Nigeria/VRD218/2006	2.2	2.2	TRUE
A/domestic_duck/Buzau/RO-AI-036/2005	2.2	2.2	TRUE
A/chicken/Nigeria/08RS848-68/2007	2.2	2.2	TRUE
A/swan/Voecklabruck/1484/2006	2.2	2.2	TRUE
A/chicken/Saudi_Arabia/6732-4/2007	2.2	2.2	TRUE
A/domestic_duck/Germany/R1772/2007	2.2	2.2	TRUE
A/chicken/Nigeria/08RS848-82/2007	2.2	2.2	TRUE
A/grebe/Tyva/Tyv06-2/06	2.2	2.2	TRUE
A/ostrich/Nigeria/1047-25/2006	2.2	2.2	TRUE
A/turkey/England/2614/2007	2.2	2.2	TRUE
A/chicken/Nigeria/OD8/2006	2.2	2.2	TRUE
A/Cygnus_olor/Astrakhan/Ast05-2-1/2005	2.2	2.2	TRUE
A/goose/Crimea/615/05	2.2	2.2	TRUE
A/bar-headed_goose/Qinghai/2/2007	2.2	2.2	TRUE
A/Iraq/754/2006	2.2	2.2	TRUE
A/peacock/Mansehra-Pakistan/NARC-7558/02/2007	2.2	2.2	TRUE
A/chicken/Nigeria/OYO14/2007	2.2	2.2	TRUE
A/chicken/Brasov/RO-AI-494/2006	2.2	2.2	TRUE
A/chicken/Nigeria/08RS848-102/2007	2.2	2.2	TRUE
A/Cygnus_olor/Germany/R1372/2007	2.2	2.2	TRUE
A/chicken/Astana/6/2005	2.2	2.2	TRUE
A/falcon/Saudi_Arabia/D1936/2007	2.2	2.2	TRUE
A/chicken/Nigeria/1047-54/2006	2.2	2.2	TRUE
A/chicken/Czech_Republic/11242-38/07	2.2	2.2	TRUE
A/chicken/Nigeria/08RS848-104/2007	2.2	2.2	TRUE
A/goosander/Switzerland/V82/06	2.2	2.2	TRUE
A/chicken/Nigeria/08RS848-5/2006	2.2	2.2	TRUE
A/chicken/Tulcea/RO-AI-011/2005	2.2	2.2	TRUE
A/chicken/Nigeria/VRD286/2006	2.2	2.2	TRUE
A/chicken/Nigeria/08RS848-77/2007	2.2	2.2	TRUE
A/goose/Nigeria/08VIR4337-544/2007	2.2	2.2	TRUE
A/chicken/Afghanistan/1207/2006	2.2	2.2	TRUE
A/ostrich/Saudi_Arabia/3489-73VIR08/2007	2.2	2.2	TRUE
A/chicken/Sudan/1784/2006	2.2	2.2	TRUE
A/chicken/Nigeria/08RS848-67/2007	2.2	2.2	TRUE
A/eagle_owl/Bavaria/10/2006	2.2	2.2	TRUE
A/chicken/Nigeria/08RS848-24/2006	2.2	2.2	TRUE
A/chicken/Navapur/7972/2006	2.2	2.2	TRUE
A/chicken/Germany/R3234/2007	2.2	2.2	TRUE
A/bar-headed_goose/Qinghai/1-HVRI/2006	2.2	2.2	TRUE
A/chicken/Nigeria/1071-7/2007	2.2	2.2	TRUE
A/chicken/Nigeria/08RS848-93/2007	2.2	2.2	TRUE
A/greylag_goose_/Bavaria/11/2007	2.2	2.2	TRUE
A/chicken/Romania/3293/05	2.2	2.2	TRUE
A/chicken/Nigeria/VRD403/2006	2.2	2.2	TRUE
A/cat/Dagestan/87/06	2.2	2.2	TRUE
A/Cygnus_olor/Caspian_Sea/2006	2.2	2.2	TRUE
A/mute_swan/Germany/R1359/07	2.2	2.2	TRUE
A/chicken/Nigeria/1047-62/2006	2.2	2.2	TRUE
A/turkey/Ivory_Coast/4372-2/2006	2.2	2.2	TRUE
A/chicken/Nigeria/08RS848-96/2007	2.2	2.2	TRUE
A/chicken/Togo/4106-4/2007	2.2	2.2	TRUE
A/great_cormorant/Tibet/12/2006	2.2	2.2	TRUE
A/domestic_goose/Iraq/812/2006	2.2	2.2	TRUE
A/Iraq/756/2006	2.2	2.2	TRUE
A/Cygnus_olor/Astrakhan/Ast05-2-3/2005	2.2	2.2	TRUE
A/chicken/Nigeria/OG5/2007	2.2	2.2	TRUE
A/chicken/Sudan/2115-9/2006	2.2	2.2	TRUE
A/chicken/Russia_Krasnodar/2/2007	2.2	2.2	TRUE
A/Hooded_vulture/Burkina_Faso/1/2006	2.2	2.2	TRUE
A/mute_swan/France/070203/2007	2.2	2.2	TRUE
A/chicken/Nigeria/1071-22/2007	2.2	2.2	TRUE
A/bar-headed_goose/Qinghai/3/2006	2.2	2.2	TRUE
A/chicken/Nigeria/FA6/2006	2.2	2.2	TRUE
A/great_black-headed_gull/Qinghai/12/2007	2.2	2.2	TRUE
A/chicken/Nigeria/VRD44/2006	2.2	2.2	TRUE
A/common_gull/Chany/P/2006	2.2	2.2	TRUE
A/chicken/jiyuan/1/03/	2.4	2.4	TRUE
A/duck/Guangxi/13/2004	2.4	2.4	TRUE
A/chicken/Yunnan/5686/2003	2.4	2.4	TRUE
A/Ck/YN/115/2004	2.4	2.4	TRUE
A/chicken/Yunnan/6885/2003	2.4	2.4	TRUE
A/chicken/Yunnan/447/05	2.4	2.4	TRUE
A/chicken/Yunnan/207/2004	2.4	2.4	TRUE
A/duck/Yunnan/522/2004	2.4	2.4	TRUE
A/duck/Yunnan/4645/2003	2.4	2.4	TRUE
A/duck/Yunnan/4072/2003	2.4	2.4	TRUE
A/chicken/zhengzhou/1/02/	2.4	2.4	TRUE
A/Ck/YN/374/2004	2.4	2.4	TRUE
A/chicken/Yunnan/6957/2003	2.4	2.4	TRUE
A/chicken/Oita/8/2004	2.5	2.5	TRUE
A/crow/Kyoto/53/2004	2.5	2.5	TRUE
A/chicken/Guangdong/174/04	2.5	2.5	TRUE
A/chicken/Yamaguchi/7/2004	2.5	2.5	TRUE
A/duck/Hubei/wp/2003	2.5	2.5	TRUE
A/crow/Osaka/102/2004	2.5	2.5	TRUE
A/goose/Jilin/hb/2003	2.5	2.5	TRUE
A/goose/Shantou/2086/2006	2.5	2.5	TRUE
A/goose/Shantou/239/2006	2.5	2.5	TRUE
A/chicken/Korea/es/2003	2.5	2.5	TRUE
A/chicken/Hong_Kong/891.1/01	3	3	TRUE
A/partridge/Shantou/2886/2003	3	3	TRUE
A/pheasant/Shantou/3535/2003	3	3	TRUE
A/duck/Shantou/700/2002	4	4	TRUE
A/duck/Guangdong/22/2002	4	4	TRUE
A/goose/Fujian/bb/2003	4	4	TRUE
A/partridge/Shantou/478/2002	4	4	TRUE
A/goose/Guiyang/337/2006	4	4	TRUE
A/duck/Guiyang/2231/2005	4	4	TRUE
A/chicken/Guiyang/441/2006	4	4	TRUE
A/goose/Shantou/753/2002	4	4	TRUE
A/Ck/HK/409.1/02	4	4	TRUE
A/chicken/Guiyang/846/2006	4	4	TRUE
A/Ck/HK/31.4/02	4	4	TRUE
A/duck/Guangxi/1378/2004	5	5	TRUE
A/quail/Shantou/3846/2002	5	5	TRUE
A/chicken/Guangxi/2439/2004	5	5	TRUE
A/chicken/Jilin/hp/2003	5	5	TRUE
A/goose/Guangxi/914/2004	5	5	TRUE
A/chicken/Jilin/ho/2003	5	5	TRUE
A/duck/Guangxi/2291/2004	5	5	TRUE
A/duck/Guangxi/1681/2004	5	5	TRUE
A/chicken/Viet_Nam/Ncvd8/2003	5	5	TRUE
A/duck/Zhejiang/52/2000	5	5	TRUE
A/swine/Fujian/1/2003	5	5	TRUE
A/swine/Fujian/2001	5	5	TRUE
A/duck/Viet_Nam/Ncvd1/2003	5	5	TRUE
A/goose/Guangxi/2112/2004	5	5	TRUE
A/teal/China/2978.1/2002	5	5	TRUE
A/duck/Guangxi/2396/2004	5	5	TRUE
A/tree_sparrow/Henan/4/2004	6	6	TRUE
A/tree_sparrow/Henan/3/2004	6	6	TRUE
A/duck/Hubei/wg/2002	6	6	TRUE
A/blackbird/Hunan/1/2004	6	6	TRUE
A/tree_sparrow/Henan/1/2004	6	6	TRUE
A/Beijing/01/2003	7	7	TRUE
A/domestic_green-winged_teal/Hunan/67/2005	7	7	TRUE
A/goose/Yunnan/3315/2005	7	7	TRUE
A/chicken/Shandong/A-5/2006	7	7	TRUE
A/chicken/Hebei/126/2005	7	7	TRUE
A/chicken/Shandong/A-10/2006	7	7	TRUE
A/chicken/Xinjiang/27/2006	7	7	TRUE
A/chicken/Hebei/326/2005	7	7	TRUE
A/chicken/Xinjiang/53/2005	7	7	TRUE
A/chicken/Xinjiang/16/2005	7	7	TRUE
A/chicken/Henan/A-7/2006	7	7	TRUE
A/chicken/Xinjiang/28/2006	7	7	TRUE
A/chicken/Liaoning/A-11/2006	7	7	TRUE
A/chicken/Hebei/102/2005	7	7	TRUE
A/Mallard/Huadong/hn/2005	7	7	TRUE
A/chicken/Pyigyitagon/204/2006	7	7	TRUE
A/chicken/Ningxia/24/2006	7	7	TRUE
A/chicken/Shanxi/2/2006	7	7	TRUE
A/goose/Yunnan/5539/2005	7	7	TRUE
A/domestic_green-winged_teal/Hunan/79/2005	7	7	TRUE
A/duck/Yunnan/5133/2005	7	7	TRUE
A/chicken/Xinjiang/68/2005	7	7	TRUE
A/chicken/Liaoning/A-1/2007	7	7	TRUE
A/chicken/Vietnam/NCVD-swab276/2008	7.1	7.1	TRUE
A/chicken/Vietnam/NCVD-swab06/2008	7.1	7.1	TRUE
A/chicken/Vietnam/NCVD-134/2008	7.1	7.1	TRUE
A/chicken/Vietnam/NCVD-016/2008	7.1	7.1	TRUE
A/chicken/Vietnam/NCVD-135/2008	7.1	7.1	TRUE
A/chicken/Vietnam/NCVD-04/2008	7.1	7.1	TRUE
A/chicken/Vietnam/NCVD-swab16/2008	7.1	7.1	TRUE
A/chicken/Shanxi/10/2006	7.1	7.1	TRUE
A/chicken/Vietnam/NCVD-swab20/2008	7.1	7.1	TRUE
A/chicken/Vietnam/NCVD-swab17/2008	7.2	7.2	TRUE
A/chicken/Hebei/A-8/2009	7.2	7.2	TRUE
A/chicken/Jiangsu/18/2008	7.2	7.2	TRUE
A/chicken/Vietnam/NCVD-093/2008	7.2	7.2	TRUE
A/environment/Hunan/1-12/2007	7.2	7.2	TRUE
A/environment/Hunan/2-16/2007	7.2	7.2	TRUE
A/Ck/HK/YU777/02	8	8	TRUE
A/chicken/Hong_Kong/86.3/2002	8	8	TRUE
A/Ck/HK/YU22/2002	8	8	TRUE
A/Ck/HK/61.9/02	8	8	TRUE
A/chick/Macheng/2004	9	9	TRUE
A/chicken/Hubei/14/2004	9	9	TRUE
A/chukar/Shantou/4690/2003	9	9	TRUE
A/peregrine_falcon/HK/D0028/2004	9	9	TRUE
A/chicken/Anhui/T5/2006	9	9	TRUE
A/migratory_duck/Jiangxi/1653/2005	9	9	TRUE
A/duck/Guangxi/50/2001	9	9	TRUE
A/duck/Hubei/46/2009	9	9	TRUE
A/mallard/Guangxi/wt/2004	9	9	TRUE
A/goose/Shantou/1621/05	9	9	TRUE
A/goose/Huadong/220/2004	9	9	TRUE
A/duck/Guangzhou/20/2005	9	9	TRUE
A/Ck/HK/WF157/2003	9	9	TRUE
A/partridge/Shantou/1075/2002	9	9	TRUE
A/chicken/Shantou/133/2003	9	9	TRUE
A/swine/Guangxi/wz/2004	9	9	TRUE
A/chicken/Henan/1/2004	9	9	TRUE
A/silky_chicken/Shantou/540/2003	9	9	TRUE
A/chicken/Hubei/489/2004	9	9	TRUE
A/chicken/Hubei/327/2004	9	9	TRUE
A/duck/Guangxi/2775/2005	9	9	TRUE
A/goose/Guangdong/72/2004	9	9	TRUE
A/chicken/Hunan/41/2004	9	9	TRUE
A/goose/Shantou/2216/2005	9	9	TRUE
A/duck/Hunan/300/2003	1-8-like	1-8-like	TRUE
A/duck/Yunnan/971/2002	1-8-like	1-8-like	TRUE
A/chicken/Yunnan/1628/2003	1-8-like	1-8-like	TRUE
A/duck/Yunnan/862/2002	1-8-like	1-8-like	TRUE
A/chicken/Vietnam/G62/2005	1-8-like	1-8-like	TRUE
A/duck/Hunan/1340/2002	1-8-like	1-8-like	TRUE
A/duck/Hunan/378/2003	1-8-like	1-8-like	TRUE
A/duck/Guangdong/173/04	1-8-like	1-8-like	TRUE
A/swine/Banten/UT2071/2005	2.1.1	2.1.1	TRUE
A/quail/Yogjakarta/UT1023/2004	2.1.1	2.1.1	TRUE
A/chicken/Badung/BBVD-302/2007	2.1.1	2.1.1	TRUE
A/swine/Banten/UT3063/2005	2.1.1	2.1.1	TRUE
A/Ck/Indonesia/4/2004	2.1.1	2.1.1	TRUE
A/chicken/Kulon_Progo/BBVet-XII-2/2004	2.1.1	2.1.1	TRUE
A/chicken/Kupang-1-NTT/BPPV6/2004	2.1.1	2.1.1	TRUE
A/chicken/Indonesia/Wates80/2005	2.1.1	2.1.1	TRUE
A/chicken/Indonesia/R60/05	2.1.1	2.1.1	TRUE
A/Ck/Indonesia/2A/2003	2.1.1	2.1.1	TRUE
A/swine/Banten/UT3062/2005	2.1.1	2.1.1	TRUE
A/chicken/Purworejo/BBVW/2005	2.1.1	2.1.1	TRUE
A/chicken/Denpasar/BBVD-456/2007	2.1.1	2.1.1	TRUE
A/chicken/Salatiga/BBVet-I/2005	2.1.2	2.1.2	TRUE
A/chicken/Agam/BBPVI/2005	2.1.2	2.1.2	TRUE
A/turkey/Langkat/BBPVI/2005	2.1.2	2.1.2	TRUE
A/duck/Madiun/BBVW1358/2005	2.1.2	2.1.2	TRUE
A/chicken/Dairi/BPPVI/2005	2.1.2	2.1.2	TRUE
A/chicken/Medan/BBPV1-571/2005	2.1.2	2.1.2	TRUE
A/chicken/Pangkalpinang/BPPV3/2004	2.1.2	2.1.2	TRUE
A/chicken/Deli_Derdang/BBPVI/2005	2.1.2	2.1.2	TRUE
A/Indonesia/CDC625/2006	2.1.2	2.1.2	TRUE
A/chicken/Indonesia/Wates77/2005	2.1.2	2.1.2	TRUE
A/chicken/Indonesia/Wates83/2005	2.1.2	2.1.2	TRUE
A/chicken/Taput/BBPV1-576/2005	2.1.2	2.1.2	TRUE
A/chicken/Karo/BBPVII/2006	2.1.2	2.1.2	TRUE
A/chicken/Duma/BBPV-II/2005	2.1.2	2.1.2	TRUE
A/chicken/Deli_Serdang/BPPV1/2005	2.1.2	2.1.2	TRUE
A/chicken/Tebing_Tinggi/BPPVI/2005	2.1.2	2.1.2	TRUE
A/swine/East_Java/UT6003/2006	2.1.3	2.1.3	TRUE
A/chicken/Madiun/BBVW1420/2005	2.1.3	2.1.3	TRUE
A/chicken/Denpasar/BBVD-435/2007	2.1.3	2.1.3	TRUE
A/chicken/Badung/BBVD-342/2007	2.1.3	2.1.3	TRUE
A/swine/South_Kalimantan/UT6015/2006	2.1.3	2.1.3	TRUE
A/chicken/Indonesia/Magelang1631-57/2007	2.1.3	2.1.3	TRUE
A/quail/Central_Java/SMRG/2006	2.1.3	2.1.3	TRUE
A/chicken/Bangli/BBVD-575/2007	2.1.3	2.1.3	TRUE
A/swine/North_Sumatra/UT6034/2007	2.1.3	2.1.3	TRUE
A/chicken/Buleleng/BBVD-545b/2007	2.1.3	2.1.3	TRUE
A/chicken/Klungkung/BBVD-279/2007	2.1.3	2.1.3	TRUE
A/swine/Tabanan-Indonesia/06/2006	2.1.3	2.1.3	TRUE
A/chicken/West_Java/GARUT-MAY/2006	2.1.3	2.1.3	TRUE
A/duck/Bantul/BBVW-387-23310/2007	2.1.3	2.1.3	TRUE
A/chicken/Indonesia/Kulon1631-47/2006	2.1.3	2.1.3	TRUE
A/chicken/Gianyar/BBVD-687/2007	2.1.3	2.1.3	TRUE
A/chicken/Gunung_Kidul/BBVW/2006	2.1.3	2.1.3	TRUE
A/chicken/East_Java/UT6016/2006	2.1.3	2.1.3	TRUE
A/chicken/Jembrana/BBVD-300/2006	2.1.3	2.1.3	TRUE
A/chicken/Bangli/BBVD-562/2007	2.1.3	2.1.3	TRUE
A/duck/Bangli/BBVD-246/2007	2.1.3	2.1.3	TRUE
A/chicken/Central_Java/UT3091/2005	2.1.3	2.1.3	TRUE
A/chicken/Denpasar/BBVD-331/2007	2.1.3	2.1.3	TRUE
A/chicken/Denpasar/BBVD-509/2007	2.1.3	2.1.3	TRUE
A/chicken/EastKalimantan/UT582/2010	2.1.3.1	2.1.3.1	TRUE
A/chicken/Indonesia/Wates1/2005	2.1.3.1	2.1.3.1	TRUE
A/chicken/Wajo/BBVM/2005	2.1.3.1	2.1.3.1	TRUE
A/chicken/Indonesia/Wates130/2005	2.1.3.1	2.1.3.1	TRUE
A/chicken/Indonesia/Wates126/2005	2.1.3.1	2.1.3.1	TRUE
A/chicken/Magetan/BBVW/2005	2.1.3.1	2.1.3.1	TRUE
A/chicken/Papua/TA5/2006	2.1.3.1	2.1.3.1	TRUE
A/chicken/Palu/BBVM-67/2010	2.1.3.1	2.1.3.1	TRUE
A/Indonesia/CDC887/2006	2.1.3.2	2.1.3.2	TRUE
A/chicken/Sleman/BBVW-663-55/2007	2.1.3.2	2.1.3.2	TRUE
A/Indonesia/CDC194P/2005	2.1.3.2	2.1.3.2	TRUE
A/chicken/Riau/UT531/2010	2.1.3.2	2.1.3.2	TRUE
A/peaceful_dove/Denpasar/BBVD-480/2007	2.1.3.2	2.1.3.2	TRUE
A/chicken/Bantul/BBVW-482-22233/2007	2.1.3.2	2.1.3.2	TRUE
A/chicken/Tabanan/BBVD-461/2007	2.1.3.2	2.1.3.2	TRUE
A/chicken/Sleman/BBVW-626-234/2007	2.1.3.2	2.1.3.2	TRUE
A/Muscovy_duck/Indonesia/Kedri1631-24/2006	2.1.3.2	2.1.3.2	TRUE
A/Indonesia/TLL004/2006	2.1.3.2	2.1.3.2	TRUE
A/Indonesia/CDC699/2006	2.1.3.2	2.1.3.2	TRUE
A/bird/Gunung_Kidul/BBVW-52-I/2010	2.1.3.2	2.1.3.2	TRUE
A/chicken/Kuningan/BBVW-1004-VI/2009	2.1.3.2	2.1.3.2	TRUE
A/chicken/Banjarbaru/BPPVRV-26/2010	2.1.3.2	2.1.3.2	TRUE
A/chicken/Indonesia/Siak1631-2/2006	2.1.3.2	2.1.3.2	TRUE
A/chicken/Sleman/BBVW-493-214/2007	2.1.3.2	2.1.3.2	TRUE
A/chicken/Indonesia/Bandung1631-49/2006	2.1.3.2	2.1.3.2	TRUE
A/Indonesia/CDC938E/2006	2.1.3.2	2.1.3.2	TRUE
A/Indonesia/CDC759/2006	2.1.3.2	2.1.3.2	TRUE
A/chicken/Bangli/BBVD-555ab/2007	2.1.3.2	2.1.3.2	TRUE
A/Indonesia/CDC582/2006	2.1.3.2	2.1.3.2	TRUE
A/chicken/Lampung/BPPVRIII-10-161/2010	2.1.3.2	2.1.3.2	TRUE
A/quail/Klaten/BBVW-110-II/2010	2.1.3.2	2.1.3.2	TRUE
A/Indonesia/TLL009/2006	2.1.3.2	2.1.3.2	TRUE
A/Indonesia/195H/2005	2.1.3.2	2.1.3.2	TRUE
A/Indonesia/CDC835/2006	2.1.3.2	2.1.3.2	TRUE
A/Indonesia/CDC326N/2006	2.1.3.2	2.1.3.2	TRUE
A/chicken/Sleman/BBVW-180-III/2010	2.1.3.2	2.1.3.2	TRUE
A/chicken/Magelang/BBVW-662-763/2007	2.1.3.2	2.1.3.2	TRUE
A/chicken/Pakun_Baru/BPPV-II/2005	2.1.3.2	2.1.3.2	TRUE
A/Indonesia/298H/2006	2.1.3.2	2.1.3.2	TRUE
A/Indonesia/NIHRD11073/2011(H5N1)	2.1.3.2	2.1.3.2	TRUE
A/chicken/Gianyar/BBVD-429/2007	2.1.3.2	2.1.3.2	TRUE
A/Indonesia/TLL003/2006	2.1.3.2	2.1.3.2	TRUE
A/duck/Magelang/BBVW-24-44380/2008	2.1.3.2	2.1.3.2	TRUE
A/chicken/Klungkung/BBVD-484/2007	2.1.3.2	2.1.3.2	TRUE
A/Indonesia/CDC1032N/2007	2.1.3.2	2.1.3.2	TRUE
A/chicken/Kapuas/BPPVRV-342/2009	2.1.3.2	2.1.3.2	TRUE
A/Indonesia/TLL001/2006	2.1.3.2	2.1.3.2	TRUE
A/chicken/Kulon_Progo/BBVW-822-545/2007	2.1.3.2	2.1.3.2	TRUE
A/Indonesia/CDC1047S/2007	2.1.3.2	2.1.3.2	TRUE
A/tree_sparrow/Indonesia/D10013/2010	2.1.3.2	2.1.3.2	TRUE
A/Indonesia/CDC634/2006	2.1.3.2	2.1.3.2	TRUE
A/Indonesia/CDC623E/2006	2.1.3.2	2.1.3.2	TRUE
A/chicken/Indonesia/SmiWN18/2009	2.1.3.2	2.1.3.2	TRUE
A/Indonesia/160H/2005	2.1.3.2	2.1.3.2	TRUE
A/chicken/Klungkung/BBVD-455/2007	2.1.3.2	2.1.3.2	TRUE
A/chicken/Denpasar/BBVD-291/2007	2.1.3.2	2.1.3.2	TRUE
A/chicken/Indonesia/Garut1631-51/2006	2.1.3.2	2.1.3.2	TRUE
A/chicken/EastKalimantan/UT498/2010	2.1.3.2	2.1.3.2	TRUE
A/chicken/Denpasar/BBVD-494/2007	2.1.3.2	2.1.3.2	TRUE
A/duck/Indramayu/BBPW109/2006	2.1.3.2	2.1.3.2	TRUE
A/chicken/Kulon_Progo/BBVW-855-633/2007	2.1.3.2	2.1.3.2	TRUE
A/chicken/Denpasar/BBVD-430/2007	2.1.3.2	2.1.3.2	TRUE
A/duck/Sleman/BBVW-598-32226/2007	2.1.3.2	2.1.3.2	TRUE
A/chicken/Kulon_Progo/BBVW-922-511/2007	2.1.3.2	2.1.3.2	TRUE
A/Indonesia/7379/2008	2.1.3.2	2.1.3.2	TRUE
A/chicken/Indonesia/D10014/2010	2.1.3.2	2.1.3.2	TRUE
A/Indonesia/5/2005	2.1.3.2	2.1.3.2	TRUE
A/chicken/Denpasar/BBVD-145/2007	2.1.3.2	2.1.3.2	TRUE
A/quail/Jakarta/JU1/2006	2.1.3.2	2.1.3.2	TRUE
A/feline/Indonesia/CDC1/2006	2.1.3.2	2.1.3.2	TRUE
A/Indonesia/7272/2008	2.1.3.2	2.1.3.2	TRUE
A/Indonesia/NIHRD11771/2011(H5N1)	2.1.3.2	2.1.3.2	TRUE
A/chicken/West_Java/SMI-ENDRI1/2006	2.1.3.2	2.1.3.2	TRUE
A/chicken/Magelang/BBVW-662-764/2007	2.1.3.2	2.1.3.2	TRUE
A/Indonesia/CDC523E/2006	2.1.3.2	2.1.3.2	TRUE
A/Indonesia/8228/2008	2.1.3.2	2.1.3.2	TRUE
A/chicken/Bangli/BBVD-563/2007	2.1.3.2	2.1.3.2	TRUE
A/Indonesia/CDC836/2006	2.1.3.2	2.1.3.2	TRUE
A/chicken/Badung/BBVD-532/2007	2.1.3.2	2.1.3.2	TRUE
A/chicken/Flores_Timur/BBVD-256/2007	2.1.3.2	2.1.3.2	TRUE
A/chicken/Indonesia/Rejang_Lebong1631-22/2006	2.1.3.2	2.1.3.2	TRUE
A/Indonesia/NIHRD11815/2011(H5N1)	2.1.3.2	2.1.3.2	TRUE
A/chicken/Indonesia/Gunung_Kidul1631-33/2006	2.1.3.2	2.1.3.2	TRUE
A/duck/Sleman/BBVW-599-33289/2007	2.1.3.2	2.1.3.2	TRUE
A/Indonesia/TLL014/2006	2.1.3.2	2.1.3.2	TRUE
A/chicken/Kudus/BBVW-1186-IX/2009	2.1.3.2	2.1.3.2	TRUE
A/Indonesia/CDC390/2006	2.1.3.2	2.1.3.2	TRUE
A/chicken/West_Java/SMI-CSLK-EB/2006	2.1.3.2	2.1.3.2	TRUE
A/chicken/West_Java/TASIKSOL/2006	2.1.3.2	2.1.3.2	TRUE
A/chicken/Magelang/BBVW-680-744/2007	2.1.3.2	2.1.3.2	TRUE
A/chicken/Temanggung/BBVW-1203d-VIII/2009	2.1.3.2	2.1.3.2	TRUE
A/chicken/Indonesia/Tanggerang_1/2007	2.1.3.2	2.1.3.2	TRUE
A/duck/Kulon_Progo/BBVW-618-11001/2007	2.1.3.2	2.1.3.2	TRUE
A/Indonesia/CDC523/2006	2.1.3.2	2.1.3.2	TRUE
A/chicken/Banyumas/BBVW-1555b-XII/2008	2.1.3.2	2.1.3.2	TRUE
A/chicken/West_Java/PWT-WIJ/2006	2.1.3.2	2.1.3.2	TRUE
A/chicken/Jombang/BBVW-166-III/2010	2.1.3.2	2.1.3.2	TRUE
A/chicken/EastKalimantan/UT511/2010	2.1.3.2	2.1.3.2	TRUE
A/chicken/Indonesia/D10015/2010	2.1.3.2	2.1.3.2	TRUE
A/Indonesia/CDC742/2006	2.1.3.2	2.1.3.2	TRUE
A/duck/Bantul/BBVW-358-24381/2007	2.1.3.2	2.1.3.2	TRUE
A/duck/Bantul/BBVW-1005-24442/2007	2.1.3.2	2.1.3.2	TRUE
A/Muscovy_duck/Jakarta/HABWIN/2006	2.1.3.2	2.1.3.2	TRUE
A/Indonesia/CDC940/2006	2.1.3.2	2.1.3.2	TRUE
A/chicken/Indonesia/Bangka_Seletan1631-20/2006	2.1.3.3	2.1.3.3	TRUE
A/chicken/Payakumbuh/BPPVRII-236/2009	2.1.3.3	2.1.3.3	TRUE
A/duck/Jakarta/Slmt306/2006	2.1.3.3	2.1.3.3	TRUE
A/chicken/East_Java/UT6044/2007	2.1.3.3	2.1.3.3	TRUE
A/chicken/Banten/UT6025/2006	2.1.3.3	2.1.3.3	TRUE
A/chicken/Agam/BPPVRII-142/2009	2.1.3.3	2.1.3.3	TRUE
A/chicken/Bandar_Lampung/BBPVIII/2006	2.1.3.3	2.1.3.3	TRUE
A/chicken/East_Java/UT6017/2006	2.1.3.3	2.1.3.3	TRUE
A/chicken/Indonesia/CDC25/2005	2.1.3.3	2.1.3.3	TRUE
A/chicken/Egypt/0883-NLQP/2008	2.2.1	2.2.1	TRUE
A/goose/Egypt/09102smf-NLQP/2009	2.2.1	2.2.1	TRUE
A/chicken/Egypt/1022L/2010	2.2.1	2.2.1	TRUE
A/duck/Egypt/09315s-NLQP/2009	2.2.1	2.2.1	TRUE
A/chicken/Egypt/1079-NAMRU3/2007	2.2.1	2.2.1	TRUE
A/chicken/Egypt/07665S-NLQP/2007	2.2.1	2.2.1	TRUE
A/Egypt/0636-NAMRU3/2007	2.2.1	2.2.1	TRUE
A/Egypt/1902-NAMRU3/2007	2.2.1	2.2.1	TRUE
A/chicken/Egypt/0920-NLQP/2009	2.2.1	2.2.1	TRUE
A/chicken/Egypt/1029/2010	2.2.1	2.2.1	TRUE
A/Egypt/2620-NAMRU3/2007	2.2.1	2.2.1	TRUE
A/chicken/Egypt/0960-NLQP/2009	2.2.1	2.2.1	TRUE
A/duck/Egypt/1025sf/2010	2.2.1	2.2.1	TRUE
A/Egypt/N02752/2009	2.2.1	2.2.1	TRUE
A/duck/Egypt/0867-NLQP/2008	2.2.1	2.2.1	TRUE
A/Egypt/2289-NAMRU3/2008	2.2.1	2.2.1	TRUE
A/chicken/Egypt/07175-NLQP/2007	2.2.1	2.2.1	TRUE
A/chicken/Egypt/5169-2/2007	2.2.1	2.2.1	TRUE
A/environment/Egypt/104swf/2010	2.2.1	2.2.1	TRUE
A/duck/Egypt/07264S-NLQP/2007	2.2.1	2.2.1	TRUE
A/duck/Egypt/0930smL-NLQP/2009	2.2.1	2.2.1	TRUE
A/equine/Egypt/av1/2009	2.2.1	2.2.1	TRUE
A/environment/Egypt/105swf/2010	2.2.1	2.2.1	TRUE
A/chicken/Egypt/5169-3/2007	2.2.1	2.2.1	TRUE
A/chicken/Egypt/0814S-NLQP/2008	2.2.1	2.2.1	TRUE
A/duck/Egypt/1020sd/2010	2.2.1	2.2.1	TRUE
A/chicken/Egypt/0841-NLQP/2008	2.2.1	2.2.1	TRUE
A/Egypt/14724-NAMRU3/2006	2.2.1	2.2.1	TRUE
A/duck/Egypt/D2Br210/2007	2.2.1	2.2.1	TRUE
A/duck/Egypt/0969smL-NLQP/2009	2.2.1	2.2.1	TRUE
A/Egypt/N02554/2010	2.2.1	2.2.1	TRUE
A/chicken/Egypt/9386NAMRU3-CLEVB136/2007	2.2.1	2.2.1	TRUE
A/chicken/Egypt/0836S-NLQP/2008	2.2.1	2.2.1	TRUE
A/duck/Egypt/09118sm-NLQP/2009	2.2.1	2.2.1	TRUE
A/Egypt/N02407/2009	2.2.1	2.2.1	TRUE
A/Egypt/2751-NAMRU3/2007	2.2.1	2.2.1	TRUE
A/Egypt/10216-NAMRU3/2007	2.2.1	2.2.1	TRUE
A/Egypt/N15262/2009	2.2.1	2.2.1	TRUE
A/chicken/Egypt/07480S-NLQP/2007	2.2.1	2.2.1	TRUE
A/chicken/Egypt/9385NAMRU3-CLEVB125/2007	2.2.1	2.2.1	TRUE
A/duck/Egypt/R5/2007	2.2.1	2.2.1	TRUE
A/chicken/Egypt/9387NAMRU3-CLEVB148/2007	2.2.1	2.2.1	TRUE
A/goose/Egypt/1057/2010	2.2.1	2.2.1	TRUE
A/chicken/Egypt/06541-NLQP/2006	2.2.1	2.2.1	TRUE
A/duck/Egypt/09238sm-NLQP/2009	2.2.1	2.2.1	TRUE
A/chicken/Egypt/2628-4/2007	2.2.1	2.2.1	TRUE
A/Egypt/2514-NAMRU3/2008	2.2.1	2.2.1	TRUE
A/chicken/Egypt/08371S-NLQP/2008	2.2.1	2.2.1	TRUE
A/Egypt/N05056/2009	2.2.1	2.2.1	TRUE
A/chicken/Nigeria/SO493/2006	2.2.1	2.2.1	TRUE
A/Egypt/N11981/2009	2.2.1	2.2.1	TRUE
A/duck/Egypt/1063s/2010	2.2.1	2.2.1	TRUE
A/chicken/Egypt/R3/2007	2.2.1	2.2.1	TRUE
A/duck/Egypt/08425S-NLQP/2008	2.2.1	2.2.1	TRUE
A/chicken/Egypt/9384NAMRU3-CLEVB118/2007	2.2.1	2.2.1	TRUE
A/duck/Egypt/1709-3VIR08/2007	2.2.1	2.2.1	TRUE
A/chicken/Nigeria/08RS848-6/2006	2.2.1	2.2.1	TRUE
A/goose/Egypt/0912smg-NLQP/2009	2.2.1	2.2.1	TRUE
A/chicken/Egypt/0896-NLQP/2008	2.2.1	2.2.1	TRUE
A/Egypt/N02127/2010	2.2.1	2.2.1	TRUE
A/duck/Egypt/0970-NLQP/2009	2.2.1	2.2.1	TRUE
A/Egypt/N00606/2009	2.2.1	2.2.1	TRUE
A/Egypt/2630-NAMRU3/2007	2.2.1	2.2.1	TRUE
A/chicken/Egypt/088-NLQP/2008	2.2.1	2.2.1	TRUE
A/chicken/Nigeria/08RS848-8/2006	2.2.1	2.2.1	TRUE
A/chicken/Egypt/9392NAMRU3-CLEVB167/2007	2.2.1	2.2.1	TRUE
A/quail/Egypt/3050NAMRU3-CLEVB77/2007	2.2.1	2.2.1	TRUE
A/duck/Egypt/5169-1/2007	2.2.1	2.2.1	TRUE
A/Egypt/N08835/2009	2.2.1	2.2.1	TRUE
A/chicken/Egypt/1709-2/2008	2.2.1	2.2.1	TRUE
A/chicken/Egypt/15NLQP-CLEVB244/2008	2.2.1	2.2.1	TRUE
A/chicken/Egypt/0823-NLQP/2008	2.2.1	2.2.1	TRUE
A/chicken/Egypt/092L-NLQP/2009	2.2.1	2.2.1	TRUE
A/duck/Egypt/F5/2006	2.2.1	2.2.1	TRUE
A/Egypt/1394-NAMRU3/2007	2.2.1	2.2.1	TRUE
A/duck/Egypt/0934sm-NLQP/2009	2.2.1	2.2.1	TRUE
A/Egypt/10211-NAMRU3/2007	2.2.1	2.2.1	TRUE
A/Egypt/N02563/2009	2.2.1	2.2.1	TRUE
A/chicken/Egypt/R2/2007	2.2.1	2.2.1	TRUE
A/Egypt/2750-NAMRU3/2007	2.2.1	2.2.1	TRUE
A/Egypt/N00269/2010	2.2.1	2.2.1	TRUE
A/Egypt/3158-NAMRU3/2008	2.2.1	2.2.1	TRUE
A/Egypt/N03072/2010	2.2.1	2.2.1	TRUE
A/chicken/Nigeria/SO294/2006	2.2.1	2.2.1	TRUE
A/Egypt/N03228/2009	2.2.1	2.2.1	TRUE
A/Egypt/4082-NAMRU3/2007	2.2.1	2.2.1	TRUE
A/Egypt/12374-NAMRU3/2006	2.2.1	2.2.1	TRUE
A/chicken/Egypt/2628-2/2007	2.2.1	2.2.1	TRUE
A/chicken/Nigeria/SO461/2006	2.2.1	2.2.1	TRUE
A/Egypt/2546-NAMRU3/2008	2.2.1	2.2.1	TRUE
A/chicken/Egypt/0962S-NLQP/2009	2.2.1	2.2.1	TRUE
A/Egypt/N04823/2009	2.2.1	2.2.1	TRUE
A/duck/Egypt/1022/2010	2.2.1	2.2.1	TRUE
A/chicken/Egypt/1034qd/2010	2.2.1	2.2.1	TRUE
A/Egypt/1731-NAMRU3/2007	2.2.1	2.2.1	TRUE
A/duck/Egypt/3047NAMRU3-CLEVB63/2007	2.2.1	2.2.1	TRUE
A/Egypt/N00270/2010	2.2.1	2.2.1	TRUE
A/duck/Egypt/093L-NLQP/2009	2.2.1	2.2.1	TRUE
A/chicken/Egypt/0956-NLQP/2009	2.2.1	2.2.1	TRUE
A/turkey/Egypt/0959-NLQP/2009	2.2.1	2.2.1	TRUE
A/chicken/Egypt/0850-NLQP/2008	2.2.1	2.2.1	TRUE
A/Egypt/N02038/2010	2.2.1	2.2.1	TRUE
A/chicken/Egypt/0870-NLQP/2008	2.2.1	2.2.1	TRUE
A/chicken/Egypt/1080-NAMRU3/2006	2.2.1	2.2.1	TRUE
A/chicken/Egypt/R6/2007	2.2.1	2.2.1	TRUE
A/Egypt/N02039/2009	2.2.1	2.2.1	TRUE
A/duck/Egypt/0845S-NLQP/2008	2.2.1	2.2.1	TRUE
A/chicken/Egypt/1035/2010	2.2.1	2.2.1	TRUE
A/chicken/Egypt/9383NAMRU3-CLEVB112/2007	2.2.1	2.2.1	TRUE
A/Egypt/N04822/2009	2.2.1	2.2.1	TRUE
A/duck/Egypt/07322S-NLQP/2007	2.2.1	2.2.1	TRUE
A/duck/Egypt/0871/2008	2.2.1	2.2.1	TRUE
A/chicken/Egypt/093smg-NLQP/2009	2.2.1	2.2.1	TRUE
A/duck/Egypt/09332sm-NLQP/2009	2.2.1	2.2.1	TRUE
A/Egypt/N04527/2009	2.2.1	2.2.1	TRUE
A/Egypt/N01644/2010	2.2.1	2.2.1	TRUE
A/chicken/Egypt/101604v/2010	2.2.1	2.2.1	TRUE
A/chicken/Egypt/1052g/2010	2.2.1	2.2.1	TRUE
A/duck/Egypt/0912-NLQP/2009	2.2.1	2.2.1	TRUE
A/Egypt/N04394/2009	2.2.1	2.2.1	TRUE
A/chicken/Egypt/0847-NLQP/2008	2.2.1	2.2.1	TRUE
A/chicken/Egypt/07181-NLQP/2007	2.2.1	2.2.1	TRUE
A/chicken/Egypt/0915-NLQP/2009	2.2.1	2.2.1	TRUE
A/chicken/Egypt/0838-NLQP/2008	2.2.1	2.2.1	TRUE
A/chicken/Egypt/3046NAMRU3-CLEVB62/2007	2.2.1	2.2.1	TRUE
A/chicken/Egypt/0918Q-NLQP/2009	2.2.1	2.2.1	TRUE
A/chicken/Egypt/9389NAMRU3-CLEVB150/2007	2.2.1	2.2.1	TRUE
A/turkey/Egypt/5613NAMRU3-T/2006	2.2.1	2.2.1	TRUE
A/Egypt/3458-NAMRU3/2006	2.2.1	2.2.1	TRUE
A/chicken/Egypt/C3Br11/2007	2.2.1	2.2.1	TRUE
A/Egypt/N03450/2009	2.2.1	2.2.1	TRUE
A/Egypt/N05912/2009	2.2.1	2.2.1	TRUE
A/duck/Egypt/0971SM-NLQP/2009	2.2.1	2.2.1	TRUE
A/chicken/Egypt/0891/2008	2.2.1	2.2.1	TRUE
A/duck/Egypt/0982-NLQP/2009	2.2.1	2.2.1	TRUE
A/chicken/Egypt/1021L/2010	2.2.1	2.2.1	TRUE
A/duck/Egypt/1011d/2010	2.2.1	2.2.1	TRUE
A/duck/Egypt/11NLQP-CLEVB263/2008	2.2.1	2.2.1	TRUE
A/chicken/Egypt/9400NAMRU3-CLEVB211/2007	2.2.1	2.2.1	TRUE
A/Egypt/N04396/2009	2.2.1	2.2.1	TRUE
A/chicken/Egypt/09279S-NLQP/2009	2.2.1	2.2.1	TRUE
A/goose/Egypt/09134sml/2009	2.2.1	2.2.1	TRUE
A/chicken/Gaza/713/2006	2.2.1	2.2.1	TRUE
A/chicken/Egypt/1892N3-HK49/2007	2.2.1	2.2.1	TRUE
A/turkey/Egypt/F1/2006	2.2.1	2.2.1	TRUE
A/Egypt/N04526/2009	2.2.1	2.2.1	TRUE
A/chicken/Egypt/22NLQP-CLEVB232/2008	2.2.1	2.2.1	TRUE
A/chicken/Egypt/452-2/2007	2.2.1	2.2.1	TRUE
A/chicken/Egypt/0813-NLQP/2008	2.2.1	2.2.1	TRUE
A/duck/Egypt/09339S-NLQP/2009	2.2.1	2.2.1	TRUE
A/Egypt/5614-NAMRU3/2006	2.2.1	2.2.1	TRUE
A/Egypt/4226-NAMRU3/2007	2.2.1	2.2.1	TRUE
A/Egypt/6251-NAMRU3/2007	2.2.1	2.2.1	TRUE
A/duck/Egypt/09349S-NLQP/2009	2.2.1	2.2.1	TRUE
A/chicken/Nigeria/SO457/2006	2.2.1	2.2.1	TRUE
A/chicken/Egypt/3051NAMRU3-CLEVB78/2007	2.2.1	2.2.1	TRUE
A/chicken/Egypt/F4/2006	2.2.1	2.2.1	TRUE
A/duck/Egypt/1053/2010	2.2.1	2.2.1	TRUE
A/Egypt/N00001/2009	2.2.1	2.2.1	TRUE
A/Egypt/N01360/2010	2.2.1	2.2.1	TRUE
A/chicken/Egypt/3044NAMRU3-CLEVB59/2007	2.2.1	2.2.1	TRUE
A/duck/Egypt/0964-NLQP/2009	2.2.1	2.2.1	TRUE
A/chicken/Qalubia/1/2006	2.2.1	2.2.1	TRUE
A/duck/Egypt/093-NLQP/2009	2.2.1	2.2.1	TRUE
A/Guinea_fowl/Constanta/RO-AI-159/2006	2.2.1	2.2.1	TRUE
A/chicken/Egypt/9390NAMRU3-CLEVB157/2007	2.2.1	2.2.1	TRUE
A/chicken/Egypt/10189s/2010	2.2.1	2.2.1	TRUE
A/duck/Egypt/0972-NLQP/2009	2.2.1	2.2.1	TRUE
A/chicken/Egypt/1709-1VIR08/2007	2.2.1	2.2.1	TRUE
A/chicken/Egypt/1058sf/2010	2.2.1	2.2.1	TRUE
A/Egypt/2763-NAMRU3/2006	2.2.1	2.2.1	TRUE
A/turkey/Egypt/0935-NLQP/2009	2.2.1	2.2.1	TRUE
A/Egypt/N01982/2010	2.2.1	2.2.1	TRUE
A/duck/Egypt/1097s/2010	2.2.1	2.2.1	TRUE
A/chicken/Egypt/091317s/2009	2.2.1	2.2.1	TRUE
A/Egypt/2631-NAMRU3/2007	2.2.1	2.2.1	TRUE
A/Egypt/1604-NAMRU3/2007	2.2.1	2.2.1	TRUE
A/duck/Egypt/10157s/2010	2.2.1	2.2.1	TRUE
A/chicken/Nigeria/SO452/2006	2.2.1	2.2.1	TRUE
A/Egypt/2616-NAMRU3/2007	2.2.1	2.2.1	TRUE
A/chicken/Egypt/1020d/2010	2.2.1	2.2.1	TRUE
A/duck/Egypt/1068s/2010	2.2.1	2.2.1	TRUE
A/turkey/Egypt/07444S-NLQP/2007	2.2.1	2.2.1	TRUE
A/turkey/Egypt/7/2007	2.2.1	2.2.1	TRUE
A/duck/Egypt/9399NAMRU3-CLEVB202/2007	2.2.1	2.2.1	TRUE
A/chicken/Egypt/1890N3-HK45/2007	2.2.1	2.2.1	TRUE
A/chicken/Egypt/F6/2007	2.2.1	2.2.1	TRUE
A/chicken/Egypt/07118-NLQP/2007	2.2.1	2.2.1	TRUE
A/chicken/Egypt/1063/2010	2.2.1.1	2.2.1.1	TRUE
A/chicken/Egypt/14NLQP-CLEVB255/2008	2.2.1.1	2.2.1.1	TRUE
A/chicken/Egypt/09519S-NLQP/2009	2.2.1.1	2.2.1.1	TRUE
A/chicken/Egypt/23NLQP-CLEVB231/2008	2.2.1.1	2.2.1.1	TRUE
A/chicken/Egypt/10135ss/2010	2.2.1.1	2.2.1.1	TRUE
A/chicken/Egypt/17NLQP-CLEVB241/2008	2.2.1.1	2.2.1.1	TRUE
A/chicken/Egypt/0855-NLQP/2008	2.2.1.1	2.2.1.1	TRUE
A/chicken/Egypt/0977-NLQP/2009	2.2.1.1	2.2.1.1	TRUE
A/chicken/Egypt/095723v/2009	2.2.1.1	2.2.1.1	TRUE
A/chicken/Egypt/1/2008	2.2.1.1	2.2.1.1	TRUE
A/turkey/Egypt/07203-NLQP/2007	2.2.1.1	2.2.1.1	TRUE
A/chicken/Egypt/1055/2010	2.2.1.1	2.2.1.1	TRUE
A/chicken/Egypt/0836/2008	2.2.1.1	2.2.1.1	TRUE
A/chicken/Egypt/0879-NLQP/2008	2.2.1.1	2.2.1.1	TRUE
A/chicken/Egypt/10NLQP-CLEVB299/2008	2.2.1.1	2.2.1.1	TRUE
A/chicken/Egypt/38-2/2008	2.2.1.1	2.2.1.1	TRUE
A/chicken/Egypt/0975-NLQP/2009	2.2.1.1	2.2.1.1	TRUE
A/chicken/Egypt/083/2008	2.2.1.1	2.2.1.1	TRUE
A/chicken/Egypt/0831-NLQP/2008	2.2.1.1	2.2.1.1	TRUE
A/chicken/Egypt/0865-NLQP/2008	2.2.1.1	2.2.1.1	TRUE
A/chicken/Egypt/0962-NLQP/2009	2.2.1.1	2.2.1.1	TRUE
A/chicken/Egypt/09567s-NLQP/2009	2.2.1.1	2.2.1.1	TRUE
A/chicken/Israel/1055/2008	2.2.1.1	2.2.1.1	TRUE
A/chicken/Egypt/6NLQP-CLEVB306/2008	2.2.1.1	2.2.1.1	TRUE
A/chicken/Egypt/18-H/2009	2.2.1.1	2.2.1.1	TRUE
A/chicken/Egypt/5NLQP-CLEVB307/2008	2.2.1.1	2.2.1.1	TRUE
A/chicken/Egypt/10116s/2010	2.2.1.1	2.2.1.1	TRUE
A/goose/Egypt/0946smL-NLQP/2009	2.2.1.1	2.2.1.1	TRUE
A/chicken/Egypt/07202-NLQP/2007	2.2.1.1	2.2.1.1	TRUE
A/chicken/Egypt/8NLQP-CLEVB304/2008	2.2.1.1	2.2.1.1	TRUE
A/chicken/Egypt/0869h3-NLQP/2008	2.2.1.1	2.2.1.1	TRUE
A/chicken/Egypt/10265s/2010	2.2.1.1	2.2.1.1	TRUE
A/chicken/Egypt/07632S-NLQP/2007	2.2.1.1	2.2.1.1	TRUE
A/chicken/Egypt/0910QL-NLQP/2009	2.2.1.1	2.2.1.1	TRUE
A/Egypt/3300-NAMRU3/2008	2.2.1.1	2.2.1.1	TRUE
A/duck/Egypt/1017/2010	2.2.1.1	2.2.1.1	TRUE
A/chicken/Egypt/2NLQP-CLEVB330/2008	2.2.1.1	2.2.1.1	TRUE
A/chicken/Egypt/1050ss/2010	2.2.1.1	2.2.1.1	TRUE
A/chicken/Israel/65/2010	2.2.1.1	2.2.1.1	TRUE
A/chicken/Egypt/09359S-NLQP/2009	2.2.1.1	2.2.1.1	TRUE
A/chicken/Egypt/36-4/2008	2.2.1.1	2.2.1.1	TRUE
A/chicken/Egypt/10127s/2010	2.2.1.1	2.2.1.1	TRUE
A/chicken/Egypt/1042/2010	2.2.1.1	2.2.1.1	TRUE
A/chicken/Egypt/4NLQP-CLEVB308/2008	2.2.1.1	2.2.1.1	TRUE
A/chicken/Egypt/3NLQP-CLEVB325/2008	2.2.1.1	2.2.1.1	TRUE
A/chicken/Egypt/37-1/2008	2.2.1.1	2.2.1.1	TRUE
A/chicken/Egypt/6-A/2010	2.2.1.1	2.2.1.1	TRUE
A/chicken/Egypt/33-1/2008	2.2.1.1	2.2.1.1	TRUE
A/duck/Egypt/09244F-NLQP/2009	2.2.1.1	2.2.1.1	TRUE
A/chicken/Egypt/8-C/2010	2.2.1.1	2.2.1.1	TRUE
A/chicken/Egypt/9403NAMRU3-CLEVB214/2007	2.2.1.1	2.2.1.1	TRUE
A/chicken/Egypt/20-16/2009	2.2.1.1	2.2.1.1	TRUE
A/chicken/Egypt/24NLQP-CLEVB227/2008	2.2.1.1	2.2.1.1	TRUE
A/chicken/Egypt/1031/2010	2.2.1.1	2.2.1.1	TRUE
A/chicken/Egypt/488N3-CLEVB/2008	2.2.1.1	2.2.1.1	TRUE
A/turkey/Egypt/101474v/2010	2.2.1.1	2.2.1.1	TRUE
A/chicken/Egypt/1071g/2010	2.2.1.1	2.2.1.1	TRUE
A/chicken/Egypt/13NLQP-CLEVB261/2008	2.2.1.1	2.2.1.1	TRUE
A/chicken/Egypt/1052s/2010	2.2.1.1	2.2.1.1	TRUE
A/duck/Egypt/0955-NLQP/2009	2.2.1.1	2.2.1.1	TRUE
A/chicken/Egypt/09534S-NLQP/2009	2.2.1.1	2.2.1.1	TRUE
A/chicken/Egypt/0876-NLQP/2008	2.2.1.1	2.2.1.1	TRUE
A/chicken/Egypt/0880-NLQP/2008	2.2.1.1	2.2.1.1	TRUE
A/turkey/Egypt/091Q-NLQP/2009	2.2.1.1	2.2.1.1	TRUE
A/chicken/Bangladesh/1151-11/2010	2.2.2	2.2.2	TRUE
A/chicken/India/WB-NIV2664/2008	2.2.2	2.2.2	TRUE
A/chicken/India/WB-NIV2665/2008	2.2.2	2.2.2	TRUE
A/duck/Nepal/PTS60/2010	2.2.2	2.2.2	TRUE
A/chicken/Bangladesh/490/2007	2.2.2	2.2.2	TRUE
A/chicken/Bangladesh/CD-08(09)BL-418/2009	2.2.2	2.2.2	TRUE
A/duck/Nepal/PTS58/2010	2.2.2	2.2.2	TRUE
A/chicken/India/WB-NIV2813/2008	2.2.2	2.2.2	TRUE
A/chicken/India/WB-NIV2812/2008	2.2.2	2.2.2	TRUE
A/chicken/Bangladesh/382/2007	2.2.2	2.2.2	TRUE
A/chicken/India/WB-NIV96526/2009	2.2.2	2.2.2	TRUE
A/chicken/India/WB-NIV2806/2008	2.2.2	2.2.2	TRUE
A/chicken/India/WB-NIV2656/2008	2.2.2	2.2.2	TRUE
A/chicken/Bangladesh/1151-9/2010	2.2.2	2.2.2	TRUE
A/crow/Assam/142119/2008	2.2.2	2.2.2	TRUE
A/chicken/Bangladesh/362/2007	2.2.2	2.2.2	TRUE
A/chicken/India/WB-NIV16915/2008	2.2.2	2.2.2	TRUE
A/chicken/West_Bengal/81010/2008	2.2.2	2.2.2	TRUE
A/chicken/Bangladesh/CD-48-BL-165/2008	2.2.2	2.2.2	TRUE
A/chicken/Bangladesh/CD586-08-BL-409/2008	2.2.2	2.2.2	TRUE
A/chicken/India/WB-NIV2653/2008	2.2.2	2.2.2	TRUE
A/duck/India/TR-NIV4396/2008	2.2.2	2.2.2	TRUE
A/chicken/Bangladesh/1151-10/2010	2.2.2	2.2.2	TRUE
A/chicken/India/WB-NIV16924/2009	2.2.2	2.2.2	TRUE
A/chicken/India/AS-NIV15983/2008	2.2.2	2.2.2	TRUE
A/chicken/India/WB-NIV2800/2008	2.2.2	2.2.2	TRUE
A/duck/Hunan/70/2004	2.3.1	2.3.1	TRUE
A/duck/Hunan/1608/2005	2.3.2	2.3.2	TRUE
A/goose/Yunnan/6368/2005	2.3.2	2.3.2	TRUE
A/duck/Lang_Son/201/2005	2.3.2	2.3.2	TRUE
A/chicken/Guangxi/2461/2004	2.3.2	2.3.2	TRUE
A/duck/Guangxi/4196/2005	2.3.2	2.3.2	TRUE
A/chicken/Lang_Son/200/2005	2.3.2	2.3.2	TRUE
A/Chinese_pond_heron/Hong_Kong/18/2005	2.3.2	2.3.2	TRUE
A/duck/Yunnan/1126/2006	2.3.2	2.3.2	TRUE
A/chicken/Shantou/810/05	2.3.2	2.3.2	TRUE
A/chicken/Guangxi/2448/2004	2.3.2	2.3.2	TRUE
A/goose/Yunnan/6027/2005	2.3.2	2.3.2	TRUE
A/chicken/Guiyang/2147/2005	2.3.2	2.3.2	TRUE
A/chicken/Viet_Nam/14/2005	2.3.2	2.3.2	TRUE
A/goose/Yunnan/4129/2005	2.3.2	2.3.2	TRUE
A/pheasant/Shantou/2239/2006	2.3.2	2.3.2	TRUE
A/chicken/Yunnan/chuxiong01/2005	2.3.2	2.3.2	TRUE
A/quail/Shantou/911/05	2.3.2	2.3.2	TRUE
A/duck/Yunnan/6607/2005	2.3.2	2.3.2	TRUE
A/duck/Guangxi/793/2005	2.3.2	2.3.2	TRUE
A/duck/Yunnan/4589/2005	2.3.2	2.3.2	TRUE
A/duck/Hunan/1265/2005	2.3.2	2.3.2	TRUE
A/chicken/Viet_Nam/17/2005	2.3.2	2.3.2	TRUE
A/chicken/Guangxi/3791/2005	2.3.2	2.3.2	TRUE
A/duck/Guangxi/4016/2005	2.3.2	2.3.2	TRUE
A/goose/Guangxi/345/2005	2.3.2	2.3.2	TRUE
A/goose/Yunnan/4804/2005	2.3.2	2.3.2	TRUE
A/duck/Guangxi/89/2006	2.3.2	2.3.2	TRUE
A/chicken/Guangxi/604/2005	2.3.2	2.3.2	TRUE
A/duck/Guangxi/351/2004	2.3.2	2.3.2	TRUE
A/duck/Guangdong/23/2004	2.3.2	2.3.2	TRUE
A/duck/Guangxi/951/2005	2.3.2	2.3.2	TRUE
A/Muscovy_duck/Vietnam/1455/2006	2.3.2	2.3.2	TRUE
A/duck/Viet_Nam/12/2005	2.3.2	2.3.2	TRUE
A/quail/Guangxi/575/2005	2.3.2	2.3.2	TRUE
A/chicken/Guangdong/178/04	2.3.2	2.3.2	TRUE
A/duck/Guangxi/3819/2005	2.3.2	2.3.2	TRUE
A/duck/Guangxi/4184/2005	2.3.2	2.3.2	TRUE
A/grey_heron/Hong_Kong/837/2004	2.3.2	2.3.2	TRUE
A/chicken/Viet_Nam/10/2005	2.3.2	2.3.2	TRUE
A/goose/Yunnan/3720/2005	2.3.2	2.3.2	TRUE
A/chicken/Guangxi/3154/2005	2.3.2	2.3.2	TRUE
A/duck/Guangxi/3548/2005	2.3.2	2.3.2	TRUE
A/peregrine_falcon/Hong_Kong/5211/2006	2.3.2	2.3.2	TRUE
A/duck/Guangxi/4665/2005	2.3.2	2.3.2	TRUE
A/grey_heron/Hong_Kong/728/2004	2.3.2	2.3.2	TRUE
A/grey_heron/Hong_Kong/3088/2007	2.3.2.1	2.3.2.1	TRUE
A/great_crested_grebe/Tyva/22/2010	2.3.2.1	2.3.2.1	TRUE
A/crested_myna/Hong_Kong/1178/2009	2.3.2.1	2.3.2.1	TRUE
A/duck/Nepal/DTS22/2010	2.3.2.1	2.3.2.1	TRUE
A/environment/Hunan/6-45/2008	2.3.2.1	2.3.2.1	TRUE
A/Guangxi/1/2009	2.3.2.1	2.3.2.1	TRUE
A/environment/Hunan/7-73/2008	2.3.2.1	2.3.2.1	TRUE
A/Hubei/1/2010	2.3.2.1	2.3.2.1	TRUE
A/pika/Qinghai/GRL/2007	2.3.2.1	2.3.2.1	TRUE
A/environment/Hunan/5-25/2007	2.3.2.1	2.3.2.1	TRUE
A/feral_pigeon/Hong_Kong/3409/2009	2.3.2.1	2.3.2.1	TRUE
A/whooper_swan/Hokkaido/2/2008	2.3.2.1	2.3.2.1	TRUE
A/duck/Vietnam/NCVD-423/2010	2.3.2.1	2.3.2.1	TRUE
A/water/Hunan/7/2009	2.3.2.1	2.3.2.1	TRUE
A/pika/Qinghai/QW/2007	2.3.2.1	2.3.2.1	TRUE
A/whooper_swan/Hokkaido/1/2008	2.3.2.1	2.3.2.1	TRUE
A/great_egret/Hong_Kong/807/2008	2.3.2.1	2.3.2.1	TRUE
A/duck/Hunan/8/2008	2.3.2.1	2.3.2.1	TRUE
A/house_crow/Hong_Kong/5288/2007	2.3.2.1	2.3.2.1	TRUE
A/chicken/Nepal/111/2010	2.3.2.1	2.3.2.1	TRUE
A/black-headed_gull/Tyva/115/2009	2.3.2.1	2.3.2.1	TRUE
A/chicken/Korea/Gimje/2008	2.3.2.1	2.3.2.1	TRUE
A/peregrine_falcon/Hong_Kong/1143/2007	2.3.2.1	2.3.2.1	TRUE
A/black-crowned_night_heron/Hong_Kong/659/2008	2.3.2.1	2.3.2.1	TRUE
A/common_goldeneye/Mongolia/X60/2009	2.3.2.1	2.3.2.1	TRUE
A/chicken/Hunan/3/2007	2.3.2.1	2.3.2.1	TRUE
A/grey_heron/Hong_Kong/779/2009	2.3.2.1	2.3.2.1	TRUE
A/duck/Korea/JEQ149/2008	2.3.2.1	2.3.2.1	TRUE
A/common_buzzard/Bulgaria/38WB/2010	2.3.2.1	2.3.2.1	TRUE
A/whooper_swan/Mongolia/11/2010	2.3.2.1	2.3.2.1	TRUE
A/great_crested_grebe/Tyva/120/2009	2.3.2.1	2.3.2.1	TRUE
A/environment/Hunan/5-32/2007	2.3.2.1	2.3.2.1	TRUE
A/little_egret/Hong_Kong/8863/2007	2.3.2.1	2.3.2.1	TRUE
A/whooper_swan/Mongolia/7/2010	2.3.2.1	2.3.2.1	TRUE
A/common_magpie/Hong_Kong/5052/2007	2.3.2.1	2.3.2.1	TRUE
A/chicken/Hunan/8/2008	2.3.2.1	2.3.2.1	TRUE
A/common_goldeneye/Mongolia/X59/2009	2.3.2.1	2.3.2.1	TRUE
A/duck/Hunan/3/2007	2.3.2.1	2.3.2.1	TRUE
A/duck/Korea/NSQ263/2008	2.3.2.1	2.3.2.1	TRUE
A/grey_heron/Hong_Kong/1046/2008	2.3.2.1	2.3.2.1	TRUE
A/oriental_magpie_robin/Hong_Kong/9298/2009	2.3.2.1	2.3.2.1	TRUE
A/great_crested-grebe/Qinghai/1/2009	2.3.2.1	2.3.2.1	TRUE
A/chicken/Vietnam/NCVD-390/2009	2.3.2.1	2.3.2.1	TRUE
A/chicken/Vietnam/NCVD-398/2010	2.3.2.1	2.3.2.1	TRUE
A/whooper_swan/Mongolia/21/2010	2.3.2.1	2.3.2.1	TRUE
A/chicken/Vietnam/NCVD-421/2010	2.3.2.1	2.3.2.1	TRUE
A/little_egret/Hong_Kong/8550/2007	2.3.2.1	2.3.2.1	TRUE
A/duck/Hunan/69/2004	2.3.3	2.3.3	TRUE
A/duck/Hunan/15/2004	2.3.3	2.3.3	TRUE
A/chicken/Guiyang/3570/2005	2.3.3	2.3.3	TRUE
A/duck/Vietnam/37/2007	2.3.4	2.3.4	TRUE
A/duck/Fujian/12032/2005	2.3.4	2.3.4	TRUE
A/duck/Laos/P0117/2007	2.3.4	2.3.4	TRUE
A/chicken/Hubei/2856/2007	2.3.4	2.3.4	TRUE
A/quail/Mingalardone/866/2007	2.3.4	2.3.4	TRUE
A/duck/Henan/1652/2006	2.3.4	2.3.4	TRUE
A/chicken/Hunan/1/2009	2.3.4	2.3.4	TRUE
A/duck/Hubei/2911/2007	2.3.4	2.3.4	TRUE
A/chicken/Hong_Kong/947/2006	2.3.4	2.3.4	TRUE
A/chicken/Fujian/1/2007	2.3.4	2.3.4	TRUE
A/chicken/Hong_Kong/AP156/2009	2.3.4	2.3.4	TRUE
A/chicken/Laos/NCVD-38/2007	2.3.4	2.3.4	TRUE
A/chicken/Laos/1/2008	2.3.4	2.3.4	TRUE
A/duck/Vietnam/NCVD-43/2007	2.3.4	2.3.4	TRUE
A/duck/Anhui/56/2005	2.3.4	2.3.4	TRUE
A/environment/Hunan/1-8/2007	2.3.4	2.3.4	TRUE
A/chicken/Ninh_Binh/209/2005	2.3.4	2.3.4	TRUE
A/duck/Guangxi/744/2006	2.3.4	2.3.4	TRUE
A/chicken/Fujian/11933/2005	2.3.4	2.3.4	TRUE
A/goose/Yunnan/3798/2006	2.3.4	2.3.4	TRUE
A/Shandong/1/2009	2.3.4	2.3.4	TRUE
A/Japanese_white-eye/Hong_Kong/1038/2006	2.3.4	2.3.4	TRUE
A/Anhui/1/2007	2.3.4	2.3.4	TRUE
A/crested_myna/Hong_Kong/540/2006	2.3.4	2.3.4	TRUE
A/duck/Hunan/5106/2005	2.3.4	2.3.4	TRUE
A/goose/Yunnan/5141/2006	2.3.4	2.3.4	TRUE
A/Shanghai/1/2006	2.3.4	2.3.4	TRUE
A/Guangdong/1/2008	2.3.4	2.3.4	TRUE
A/Hunan/1/2008	2.3.4	2.3.4	TRUE
A/chicken/Thailand/NP-172/2006	2.3.4	2.3.4	TRUE
A/duck/Laos/P0050/2007	2.3.4	2.3.4	TRUE
A/duck/Vietnam/NCVD-58/07	2.3.4	2.3.4	TRUE
A/goose/Shantou/3265/2006	2.3.4	2.3.4	TRUE
A/Laos/Nong_Khai_1/2007	2.3.4	2.3.4	TRUE
A/duck/Henan/1650/2006	2.3.4	2.3.4	TRUE
A/goose/Guangxi/5414/2005	2.3.4	2.3.4	TRUE
A/duck/Jiangxi/80/2005	2.3.4	2.3.4	TRUE
A/environment/Hunan/6-69/2008	2.3.4	2.3.4	TRUE
A/environment/Xinjiang/6/2009	2.3.4	2.3.4	TRUE
A/duck/Vietnam/NCVD-013/2008	2.3.4	2.3.4	TRUE
A/duck/Fujian/668/2006	2.3.4	2.3.4	TRUE
A/lesser_kestrel/Heilongjiang/194/2007	2.3.4	2.3.4	TRUE
A/duck/Laos/NCVD-35/2007	2.3.4	2.3.4	TRUE
A/duck/Laos/A0503/2007	2.3.4	2.3.4	TRUE
A/chicken/Laos/A0464/2007	2.3.4	2.3.4	TRUE
A/chicken/Hunan/21/2005	2.3.4	2.3.4	TRUE
A/China/GD01/2006	2.3.4	2.3.4	TRUE
A/duck/Guangxi/2143/2006	2.3.4	2.3.4	TRUE
A/goose/Guangzhou/471/2006	2.3.4	2.3.4	TRUE
A/duck/Guangxi/1258/2006	2.3.4	2.3.4	TRUE
A/chicken/Laos/P0130/2007	2.3.4	2.3.4	TRUE
A/chicken/Hunan/3157/2006	2.3.4	2.3.4	TRUE
A/tree_sparrow/Jiangsu/1/2008	2.3.4	2.3.4	TRUE
A/chicken/Malaysia/5223/2007	2.3.4	2.3.4	TRUE
A/chicken/Anhui/1089/2007	2.3.4	2.3.4	TRUE
A/duck/Guangxi/4830/2005	2.3.4	2.3.4	TRUE
A/duck/Hunan/1964/2007	2.3.4	2.3.4	TRUE
A/chicken/Laos/P0171/2007	2.3.4	2.3.4	TRUE
A/water/Xinjiang/3/2009	2.3.4	2.3.4	TRUE
A/goose/Yunnan/6169/2005	2.3.4	2.3.4	TRUE
A/chicken/Hunan/1793/2007	2.3.4	2.3.4	TRUE
A/goose/Guangxi/4513/2005	2.3.4	2.3.4	TRUE
A/peregrine_falcon/Hong_Kong/810/2009	2.3.4	2.3.4	TRUE
A/duck/Laos/3295/2006	2.3.4	2.3.4	TRUE
A/duck/Hunan/1930/2007	2.3.4	2.3.4	TRUE
A/duck/Anhui/1/06	2.3.4	2.3.4	TRUE
A/goose/Yunnan/1396/2006	2.3.4	2.3.4	TRUE
A/duck/Laos/P0106/2007	2.3.4	2.3.4	TRUE
A/duck_feces/Hebei/5/2009	2.3.4	2.3.4	TRUE
A/duck/Hunan/3315/2006	2.3.4	2.3.4	TRUE
A/chicken/Vietnam/NCVD-109/2007	2.3.4	2.3.4	TRUE
A/goose/Guangxi/1633/2006	2.3.4	2.3.4	TRUE
A/chicken/Hmawbi/517/2007	2.3.4	2.3.4	TRUE
A/duck/Hunan/689/2006	2.3.4	2.3.4	TRUE
A/duck/Henan/1647/2006	2.3.4	2.3.4	TRUE
A/goose/Guangxi/532/2006	2.3.4	2.3.4	TRUE
A/duck/Hubei/Hangmei01/2006	2.3.4	2.3.4	TRUE
A/duck/Vietnam/NCVD-31/2007	2.3.4	2.3.4	TRUE
A/goose/Guangxi/52/2006	2.3.4	2.3.4	TRUE
A/duck/Hunan/856/2006	2.3.4	2.3.4	TRUE
A/duck/Hunan/29/2006	2.3.4	2.3.4	TRUE
A/duck/Guangxi/5075/2005	2.3.4	2.3.4	TRUE
A/chicken/Shandong/A-1/2009	2.3.4	2.3.4	TRUE
A/duck/Guangxi/1436/2006	2.3.4	2.3.4	TRUE
A/common_magpie/Hong_Kong/645/2006	2.3.4	2.3.4	TRUE
A/chicken/Nongkhai/NIAH400802/2007	2.3.4	2.3.4	TRUE
A/duck/Guangxi/804/2006	2.3.4	2.3.4	TRUE
A/shrike/Tibet/13/2006	2.3.4	2.3.4	TRUE
A/chicken/Hong_Kong/282/2006	2.3.4	2.3.4	TRUE
A/goose/Guangxi/1458/2006	2.3.4	2.3.4	TRUE
A/Jiangxi/1/2005	2.3.4	2.3.4	TRUE
A/chestnut_munia/Hong_Kong/2442/2007	2.3.4	2.3.4	TRUE
A/Xinjiang/1/2009	2.3.4	2.3.4	TRUE
A/long-tailed_shrike/Hong_Kong/2762/2007	2.3.4	2.3.4	TRUE
A/duck/Guangxi/288/2006	2.3.4	2.3.4	TRUE
A/duck/Hunan/11/2007	2.3.4	2.3.4	TRUE
A/goose/Shantou/3295/2006	2.3.4	2.3.4	TRUE
A/peregrine_falcon/Hong_Kong/2142/2008	2.3.4	2.3.4	TRUE
A/duck/Laos/A0301/2007	2.3.4	2.3.4	TRUE
A/Guangxi/1/2005	2.3.4	2.3.4	TRUE
A/goose/Yunnan/1136/2006	2.3.4	2.3.4	TRUE
A/goose/Guangxi/1898/2006	2.3.4	2.3.4	TRUE
A/Mallard/Huadong/S/2005	2.3.4	2.3.4	TRUE
A/chicken/Guangxi/1951/2006	2.3.4	2.3.4	TRUE
A/chicken/Tibet/6/2008	2.3.4	2.3.4	TRUE
A/chicken/Laos/31/2006	2.3.4	2.3.4	TRUE
A/Guangdong/1/2006	2.3.4	2.3.4	TRUE
A/chicken/Guizhou/7/2008	2.3.4	2.3.4	TRUE
A/duck/Yunnan/5310/2006	2.3.4	2.3.4	TRUE
A/chicken/Nakhonphanom/NIAH113718/2006	2.3.4	2.3.4	TRUE
A/Anhui/1/2006	2.3.4	2.3.4	TRUE
A/duck/Hunan/1994/2007	2.3.4	2.3.4	TRUE
A/Mallard/Huadong/lk/2005	2.3.4	2.3.4	TRUE
A/duck/Laos/P0161/2007	2.3.4	2.3.4	TRUE
A/duck/Yunnan/4873/2006	2.3.4	2.3.4	TRUE
A/duck/Hunan/3340/2006	2.3.4	2.3.4	TRUE
A/duck/Guangxi/150/2006	2.3.4	2.3.4	TRUE
A/Fujian/1/2007	2.3.4	2.3.4	TRUE
A/Sichuan/2/2006	2.3.4	2.3.4	TRUE
A/duck/Laos/P0127/2007	2.3.4	2.3.4	TRUE
A/duck/Yunnan/47/2006	2.3.4	2.3.4	TRUE
A/duck/Guiyang/1260/2006	2.3.4	2.3.4	TRUE
A/chicken/Hubei/3002/2007	2.3.4	2.3.4	TRUE
A/chicken/Lao/LH2/2010	2.3.4.1	2.3.4.1	TRUE
A/duck/Vietnam/NCVD-377/2009	2.3.4.1	2.3.4.1	TRUE
A/duck/Vietnam/NCVD-422/2010	2.3.4.1	2.3.4.1	TRUE
A/poultry/Vietnam/NCVD-416/2010	2.3.4.1	2.3.4.1	TRUE
A/duck/Vietnam/NCVD-378/2009	2.3.4.1	2.3.4.1	TRUE
A/environment/Guizhou/7/2009	2.3.4.1	2.3.4.1	TRUE
A/chicken/Vietnam/NCVD-400/2010	2.3.4.1	2.3.4.1	TRUE
A/duck/Vietnam/NCVD-287/2009	2.3.4.1	2.3.4.1	TRUE
A/duck/Vietnam/NCVD-343/2009	2.3.4.1	2.3.4.1	TRUE
A/chicken/Vietnam/NCVD-404/2010	2.3.4.1	2.3.4.1	TRUE
A/duck/Vietnam/NCVD-379/2009	2.3.4.1	2.3.4.1	TRUE
A/Hunan/1/2009	2.3.4.1	2.3.4.1	TRUE
A/duck/Vietnam/NCVD-374/2009	2.3.4.1	2.3.4.1	TRUE
A/chicken/Vietnam/NCVD-283/2009	2.3.4.2	2.3.4.2	TRUE
A/duck/Vietnam/NCVD-391/2009	2.3.4.2	2.3.4.2	TRUE
A/chicken/Vietnam/NCVD-035/2008	2.3.4.2	2.3.4.2	TRUE
A/chicken/Vietnam/NCVD-383/2009	2.3.4.2	2.3.4.2	TRUE
A/environment/Guizhou/4/2009	2.3.4.2	2.3.4.2	TRUE
A/chicken/Vietnam/NCVD-083/2008	2.3.4.2	2.3.4.2	TRUE
A/duck/Yunnan/6490/2006	2.3.4.2	2.3.4.2	TRUE
A/chicken/Vietnam/NCVD-45/2007	2.3.4.2	2.3.4.2	TRUE
A/chicken/Vietnam/NCVD-394/2010	2.3.4.2	2.3.4.2	TRUE
A/environment/Guizhou/2/2009	2.3.4.2	2.3.4.2	TRUE
A/muscovy_duck/Vietnam/NCVD-038/2008	2.3.4.2	2.3.4.2	TRUE
A/muscovy_duck/Vietnam/NCVD-082/2008	2.3.4.2	2.3.4.2	TRUE
A/chicken/Vietnam/NCVD-295/2009	2.3.4.2	2.3.4.2	TRUE
A/chicken/Vietnam/NCVD-381/2009	2.3.4.2	2.3.4.2	TRUE
A/chicken/Vietnam/NCVD-080/2008	2.3.4.2	2.3.4.2	TRUE
A/chicken/Vietnam/NCVD-103/2007	2.3.4.2	2.3.4.2	TRUE
A/Vietnam/HN31432M/2008	2.3.4.2	2.3.4.2	TRUE
A/muscovy_duck/Vietnam/NCVD-388/2009	2.3.4.2	2.3.4.2	TRUE
A/ngan/Vietnam/NCVD-420/2010	2.3.4.2	2.3.4.2	TRUE
A/chicken/Vietnam/NCVD-081/2008	2.3.4.2	2.3.4.2	TRUE
A/chicken/Vietnam/NCVD-44/2007	2.3.4.2	2.3.4.2	TRUE
A/muscovy_duck/Vietnam/NCVD-384/2009	2.3.4.2	2.3.4.2	TRUE
A/Muscovy_duck/Vietnam/39/2007	2.3.4.2	2.3.4.2	TRUE
A/chicken/Vietnam/NCVD-282/2009	2.3.4.2	2.3.4.2	TRUE
A/muscovy_duck/Vietnam/NCVD-034/2008	2.3.4.2	2.3.4.2	TRUE
A/chicken/Vietnam/NCVD-281/2009	2.3.4.2	2.3.4.2	TRUE
A/duck/Vietnam/NCVD-020/2008	2.3.4.3	2.3.4.3	TRUE
A/Vietnam/UT31203A/2007	2.3.4.3	2.3.4.3	TRUE
A/duck/Nghe_An/07-49/2007	2.3.4.3	2.3.4.3	TRUE
A/duck/Vietnam/NCVD-57/07	2.3.4.3	2.3.4.3	TRUE
A/duck/Vietnam/55/2007	2.3.4.3	2.3.4.3	TRUE
A/duck/Vietnam/NCVD-022/2008	2.3.4.3	2.3.4.3	TRUE
A/muscovy_duck/Son_La/07-85/2007	2.3.4.3	2.3.4.3	TRUE
A/duck/Vietnam/52/2007	2.3.4.3	2.3.4.3	TRUE
A/avian/Vietnam/NCVD-132/2008	2.3.4.3	2.3.4.3	TRUE
A/Vietnam/UT31412II/2008	2.3.4.3	2.3.4.3	TRUE
A/duck/Vietnam/NCVD-028/2008	2.3.4.3	2.3.4.3	TRUE
A/duck/Vietnam/NCVD-140/2008	2.3.4.3	2.3.4.3	TRUE
A/duck/Vietnam/NCVD-62/07	2.3.4.3	2.3.4.3	TRUE
A/chicken/Vietnam/NCVD-026/2008	2.3.4.3	2.3.4.3	TRUE
A/chicken/Vietnam/NCVD-20/2007	2.3.4.3	2.3.4.3	TRUE
A/duck/Thai_Ninh/07-86/2007	2.3.4.3	2.3.4.3	TRUE
A/duck/Vietnam/NCVD-021/2008	2.3.4.3	2.3.4.3	TRUE
A/duck/Nam_Dinh/07-55/2007	2.3.4.3	2.3.4.3	TRUE
A/duck/Vietnam/43/2007	2.3.4.3	2.3.4.3	TRUE
A/Vietnam/HN31388M1/2007	2.3.4.3	2.3.4.3	TRUE
A/chicken/Vietnam/NCVD-002/2008	2.3.4.3	2.3.4.3	TRUE
A/avian/Hong_Kong/0719/2007	2.3.4.3	2.3.4.3	TRUE
A/avian/Hong_Kong/1993/2007	2.3.4.3	2.3.4.3	TRUE
A/Muscovy_duck/Vietnam/54/2007	2.3.4.3	2.3.4.3	TRUE
A/Vietnam/UT31312II/2007	2.3.4.3	2.3.4.3	TRUE
A/Vietnam/UT31394II/2008	2.3.4.3	2.3.4.3	TRUE
A/chicken/Vietnam/NCVD-018/2008	2.3.4.3	2.3.4.3	TRUE
A/chicken/Vietnam/NCVD-084/2008	2.3.4.3	2.3.4.3	TRUE
A/chicken/Vietnam/NCVD-005/2008	2.3.4.3	2.3.4.3	TRUE
A/duck/Vietnam/NCVD-014/2008	2.3.4.3	2.3.4.3	TRUE
A/muscovy_duck/Vietnam/NCVD-114/2007	2.3.4.3	2.3.4.3	TRUE
A/Muscovy_duck/Vietnam/48/2007	2.3.4.3	2.3.4.3	TRUE
A/duck/Vietnam/NCVD-111/2007	2.3.4.3	2.3.4.3	TRUE
A/muscovy_duck/Vietnam/NCVD-041/2008	2.3.4.3	2.3.4.3	TRUE
A/duck/Vietnam/NCVD-030/2008	2.3.4.3	2.3.4.3	TRUE
A/chicken/Vietnam/NCVD-188/2008	2.3.4.3	2.3.4.3	TRUE
A/chicken/Vietnam/NCVD-138/2008	2.3.4.3	2.3.4.3	TRUE
A/chicken/Vietnam/NCVD-086/2008	2.3.4.3	2.3.4.3	TRUE
A/duck/Vietnam/NCVD-63/07	2.3.4.3	2.3.4.3	TRUE
A/duck/Vietnam/NCVD-94/2007	2.3.4.3	2.3.4.3	TRUE
A/duck/Vietnam/50/2007	2.3.4.3	2.3.4.3	TRUE
A/quail/Vietnam/NCVD-037/2008	2.3.4.3	2.3.4.3	TRUE
A/muscovy_duck/Vietnam/NCVD-47/2007	2.3.4.3	2.3.4.3	TRUE
A/muscovy_duck/Ha_Nam/07-47/2007	2.3.4.3	2.3.4.3	TRUE
A/chicken/Vietnam/NCVD-279/2009	2.3.4.3	2.3.4.3	TRUE
A/avian/Vietnam/NCVD-124/2008	2.3.4.3	2.3.4.3	TRUE
A/duck/Vietnam/NCVD-113/2007	2.3.4.3	2.3.4.3	TRUE
A/chicken/Vietnam/NCVD-033/2008	2.3.4.3	2.3.4.3	TRUE
A/duck/Vietnam/NCVD-003/2008	2.3.4.3	2.3.4.3	TRUE
A/chicken/Jiangxi/25/2004	2-like	2-like	TRUE
A/Ck/ST/4231/2003	2-like	2-like	TRUE
A/goose/Shantou/157/2002	5-6-like	5-6-like	TRUE
A/chicken/Jiangsu/cz1/2002	5-6-like	5-6-like	TRUE
A/chicken/Jilin/he/2002	5-6-like	5-6-like	TRUE
A/Dk/ST/4003/2003	8-9-like	8-9-like	TRUE

## Sheet: HA1 frag3
Strain	Annotation	Prediction	Correct
A/chicken/Jilin/ha/2003	0	5	FALSE
A/chicken/Jilin/hk/2004	0	9	FALSE
A/duck/Vietnam/Hau_Giang680E/2005	1	1.1	FALSE
A/chicken/Vietnam/28/2003	1	2.1.2	FALSE
A/chicken/Vietnam/27/2003	1	2.1.2	FALSE
A/duck/Vietnam/1233/2005	1.1	1	FALSE
A/duck/Vietnam/NCVD-118/2008	1.1	1	FALSE
A/falcon/Saudi_Arabia/D1795/2005	2.2	2.2.1	FALSE
A/chicken/Krasnodar/300/07	2.2	2.2.2	FALSE
A/buzzard/Poland/MB266B-141V08/2007	2.2	2.2.2	FALSE
A/chicken/Poland/38-140V08/2007	2.2	2.2.2	FALSE
A/falcon/Saudi_Arabia/6732-2/2007	2.2	2.2.2	FALSE
A/black-necked_grebe/Germany/R1393/07	2.2	2.2.2	FALSE
A/chicken/jiyuan/1/03/	2.4	1	FALSE
A/duck/Guangxi/13/2004	2.4	1	FALSE
A/chicken/Yunnan/447/05	2.4	1	FALSE
A/duck/Hubei/wq/2003	2.5	2.1.1	FALSE
A/duck/Hubei/wp/2003	2.5	2.1.1	FALSE
A/goose/Jilin/hb/2003	2.5	5	FALSE
A/chicken/Hong_Kong/891.1/01	3	0	FALSE
A/chicken/Hong_Kong/SF219/01	3	0	FALSE
A/duck/Shanghai/13/2001	3	0	FALSE
A/duck/Hong_Kong/2986.1/2000	3	0	FALSE
A/duck/Guangxi/22/2001	3	0	FALSE
A/goose/Viet_Nam/324/2001	3	0	FALSE
A/chicken/Hong_Kong/FY150/01	3	0	FALSE
A/chicken/Xinjiang/16/2005	7	0	FALSE
A/chicken/Hong_Kong/86.3/2002	8	1	FALSE
A/Ck/HK/YU22/2002	8	1	FALSE
A/chick/Macheng/2004	9	1	FALSE
A/chicken/Hubei/14/2004	9	1	FALSE
A/chicken/Anhui/39/2004	9	1	FALSE
A/peregrine_falcon/HK/D0028/2004	9	1	FALSE
A/chicken/Anhui/T5/2006	9	1	FALSE
A/duck/Hubei/46/2009	9	1	FALSE
A/goose/Huadong/220/2004	9	1	FALSE
A/duck/Guangzhou/20/2005	9	1	FALSE
A/Ck/HK/WF157/2003	9	1	FALSE
A/chicken/Shantou/133/2003	9	1	FALSE
A/chicken/Gansu/44/2004	9	1	FALSE
A/swine/Guangxi/wz/2004	9	1	FALSE
A/chicken/Henan/1/2004	9	1	FALSE
A/silky_chicken/Shantou/540/2003	9	1	FALSE
A/chicken/Hubei/489/2004	9	1	FALSE
A/chicken/Hubei/327/2004	9	1	FALSE
A/goose/Guangdong/72/2004	9	1	FALSE
A/chicken/Hunan/41/2004	9	1	FALSE
A/goose/Shantou/2216/2005	9	1	FALSE
A/chicken/Vietnam/NCVD-385/2009	1.1-like	2.3.2	FALSE
A/duck/Vietnam/NCVD-001/2008	1.1-like	2.3.4	FALSE
A/chicken/Vietnam/G62/2005	1-8-like	1	FALSE
A/duck/Hunan/1340/2002	1-8-like	1	FALSE
A/duck/Hunan/378/2003	1-8-like	1	FALSE
A/duck/Guangdong/173/04	1-8-like	1	FALSE
A/Ck/HK/2133.1/2003	1-8-like	1	FALSE
A/chicken/Indonesia/11/2003	2.1.1	1	FALSE
A/chicken/Yogjakarta/BBVet-IX/2004	2.1.1	1	FALSE
A/chicken/Badung/BBVD-302/2007	2.1.1	1	FALSE
A/quail/Tasikmalaya/BPPV4/2004	2.1.1	1	FALSE
A/chicken/East_Kalimantan/UT1035/2004	2.1.1	1	FALSE
A/chicken/West_Java/HAMD/2006	2.1.1	1	FALSE
A/chicken/Kulon_Progo/BBVet-XII-2/2004	2.1.1	1	FALSE
A/chicken/Kupang-1-NTT/BPPV6/2004	2.1.1	1	FALSE
A/chicken/Indonesia/Wates80/2005	2.1.1	1	FALSE
A/chicken/Pekalongan/BPPV4/2003	2.1.1	1	FALSE
A/chicken/Sragen/BPPV4/2003	2.1.1	1	FALSE
A/chicken/Indonesia/R60/05	2.1.1	1	FALSE
A/chicken/Wonosobo/BPPV4/2003	2.1.1	1	FALSE
A/swine/Banten/UT3062/2005	2.1.1	1	FALSE
A/chicken/Purworejo/BBVW/2005	2.1.1	1	FALSE
A/chicken/Banten/Pdgl-Kas/2004	2.1.1	1	FALSE
A/chicken/Malang/BBVet-IV/2004	2.1.1	1	FALSE
A/chicken/Denpasar/BBVD-182/2007	2.1.1	1-8-like	FALSE
A/duck/Pali/BBVW1358/2005	2.1.1	1-8-like	FALSE
A/duck/Badung-Bali/05/2005	2.1.1	1-8-like	FALSE
A/chicken/Tabanan/BBVD-142/2007	2.1.1	1-8-like	FALSE
A/chicken/Denpasar/BBVD-456/2007	2.1.1	1-8-like	FALSE
A/Muscovy_duck/Jakarta/DKI-Uwit/2004	2.1.1	8	FALSE
A/chicken/Salatiga/BBVet-I/2005	2.1.2	1	FALSE
A/turkey/Langkat/BBPVI/2005	2.1.2	1	FALSE
A/chicken/Simalanggang/BPPVI/2005	2.1.2	1	FALSE
A/chicken/Medan/BBPV1-571/2005	2.1.2	1	FALSE
A/chicken/Pangkalpinang/BPPV3/2004	2.1.2	1	FALSE
A/chicken/Medan/BBPV1-576/2005	2.1.2	1	FALSE
A/chicken/Deli_Derdang/BBPVI/2005	2.1.2	1	FALSE
A/chicken/Indonesia/Wates77/2005	2.1.2	1	FALSE
A/chicken/Taput/BBPV1-576/2005	2.1.2	1	FALSE
A/turkey/Kedaton/BPPV3/2004	2.1.2	1	FALSE
A/chicken/Deli_Serdang/BPPV1/2005	2.1.2	1	FALSE
A/duck/Madiun/BBVW1358/2005	2.1.2	1-8-like	FALSE
A/Indonesia/CDC625/2006	2.1.2	1-8-like	FALSE
A/Indonesia/CDC595/2006	2.1.2	8	FALSE
A/Indonesia/6/2005	2.1.3	1	FALSE
A/chicken/Central_Java/UT3091/2005	2.1.3	1	FALSE
A/swine/East_Java/UT6003/2006	2.1.3	9	FALSE
A/chicken/Madiun/BBVW1420/2005	2.1.3	9	FALSE
A/quail/Central_Java/SMRG/2006	2.1.3	9	FALSE
A/chicken/Bangli/BBVD-575/2007	2.1.3	9	FALSE
A/chicken/Badung/BBVD-328/2007	2.1.3	9	FALSE
A/duck/Bantul/BBVW-387-23310/2007	2.1.3	9	FALSE
A/chicken/Indonesia/Kulon1631-47/2006	2.1.3	9	FALSE
A/chicken/Bangli/BBVD-562/2007	2.1.3	9	FALSE
A/chicken/Denpasar/BBVD-331/2007	2.1.3	9	FALSE
A/chicken/Indonesia/Wates130/2005	2.1.3.1	1	FALSE
A/duck/Parepare/BBVM/2005	2.1.3.1	1	FALSE
A/chicken/East_Java/UT6021/2006	2.1.3.1	1	FALSE
A/chicken/Papua/TA5/2006	2.1.3.1	1	FALSE
A/chicken/Indonesia/Wates126/2005	2.1.3.1	9	FALSE
A/chicken/Sleman/BBVW-663-55/2007	2.1.3.2	1	FALSE
A/chicken/Magelang/BBVW-662-763/2007	2.1.3.2	1	FALSE
A/Indonesia/CDC1047S/2007	2.1.3.2	1	FALSE
A/chicken/Indonesia/Garut1631-51/2006	2.1.3.2	1	FALSE
A/Indonesia/TLL012/2006	2.1.3.2	1	FALSE
A/duck/Bantul/BBVW-1005-24442/2007	2.1.3.2	1	FALSE
A/chicken/Bantul/BBVW-482-22233/2007	2.1.3.2	9	FALSE
A/chicken/Tabanan/BBVD-461/2007	2.1.3.2	9	FALSE
A/chicken/Banjarbaru/BPPVRV-26/2010	2.1.3.2	9	FALSE
A/chicken/Indonesia/Bandung1631-49/2006	2.1.3.2	9	FALSE
A/chicken/West_Java/TASIKSOB/2006	2.1.3.2	9	FALSE
A/Indonesia/CDC582/2006	2.1.3.2	9	FALSE
A/chicken/EastKalimantan/UT498/2010	2.1.3.2	9	FALSE
A/Indonesia/7379/2008	2.1.3.2	9	FALSE
A/chicken/SouthKalimantan/UT521/2010	2.1.3.2	9	FALSE
A/chicken/Sleman/BBVW-28-95/2008	2.1.3.2	9	FALSE
A/chicken/Jombang/BBVW-166-III/2010	2.1.3.2	9	FALSE
A/chicken/EastKalimantan/UT511/2010	2.1.3.2	9	FALSE
A/chicken/Indonesia/D10015/2010	2.1.3.2	9	FALSE
A/chicken/Indonesia/Bangka_Seletan1631-20/2006	2.1.3.3	1	FALSE
A/chicken/Payakumbuh/BPPVRII-236/2009	2.1.3.3	1	FALSE
A/duck/Jakarta/Slmt306/2006	2.1.3.3	1	FALSE
A/swine/East_Java/UT6010/2007	2.1.3.3	1	FALSE
A/swine/North_Sumatra/UT6004/2006	2.1.3.3	1	FALSE
A/chicken/Egypt/1/2008	2.2.1.1	2-like	FALSE
A/chicken/Egypt/17NLQP-CLEVB241/2008	2.2.1.1	2.2.1	FALSE
A/chicken/Egypt/0975-NLQP/2009	2.2.1.1	2.2.1	FALSE
A/chicken/Egypt/5NLQP-CLEVB307/2008	2.2.1.1	2.2.1	FALSE
A/chicken/Egypt/490N3-CLEVB/2008	2.2.1.1	2.2.1	FALSE
A/chicken/Egypt/36-4/2008	2.2.1.1	2.3.2.1	FALSE
A/Dk/HN/5806/2003	2.3.1	2.3.2	FALSE
A/duck/Hunan/69/2004	2.3.3	2.3.4	FALSE
A/duck/Hunan/15/2004	2.3.3	2.3.4	FALSE
A/duck/Guangxi/619/2006	2.3.4	2.3.4.3	FALSE
A/chicken/Guangxi/683/2006	2.3.4	2.3.4.3	FALSE
A/Hunan/1/2009	2.3.4.1	2.3.4	FALSE
A/muscovy_duck/Vietnam/NCVD-393/2009	2.3.4-like	1.1	FALSE
A/chicken/Vietnam/NCVD-382/2009	2.3.4-like	2.3.4.2	FALSE
A/chicken/Vietnam/NCVD-008/2008	2.3.4-like	2.3.4.3	FALSE
A/duck/Vietnam/NCVD-009/2008	2.3.4-like	2.3.4.3	FALSE
A/Mallard/Huadong/Y/2003	2-like	2.1.2	FALSE
A/chicken/Jiangxi/25/2004	2-like	2.5	FALSE
A/chicken/Shantou/3744/2003	2-like	2.5	FALSE
A/chicken/Shantou/904/2001	3-like	3	FALSE
A/duck/Zhejiang/bj/2002	5-6-like	3	FALSE
A/duck/Yokohama/aq10/2003	5-6-like	5	FALSE
A/chicken/Jilin/hf/2002	5-6-like	5	FALSE
A/chicken/Jilin/9/2004	5-6-like	5	FALSE
A/chicken/Jilin/he/2002	5-6-like	5	FALSE
A/bar-headed_goose/Qinghai/7/2008	0	0	TRUE
A/chicken/Hubei/wh/1997	0	0	TRUE
A/duck/Shandong/093/2004	0	0	TRUE
A/chicken/Jiande/1218/2001	0	0	TRUE
A/Environment/Hong_Kong/437-8/99	0	0	TRUE
A/swine/Shandong/2/03	0	0	TRUE
A/duck/Vietnam/8/05	0	0	TRUE
A/chicken/Jilin/xv/2002	0	0	TRUE
A/duck/Shantou/1437/2001	0	0	TRUE
A/goose/Guangdong/xb/2001	0	0	TRUE
A/chicken/Shantou/5738/2001	0	0	TRUE
A/duck/Shantou/195/2001	0	0	TRUE
A/chicken/Jilin/xw/2003	0	0	TRUE
A/Ck/HK/37.4/2002	0	0	TRUE
A/duck/Hong_Kong/ww381/2000	0	0	TRUE
A/duck/Shantou/1930/2001	0	0	TRUE
A/plateau_pika/Qinghai/04/2007	0	0	TRUE
A/Hong_Kong/503/97	0	0	TRUE
A/bar-headed_goose/Qinghai/2/2008	0	0	TRUE
A/goose/Guangdong/3/1997	0	0	TRUE
A/chicken/Hubei/wl/1997	0	0	TRUE
A/Hong_Kong/514/97	0	0	TRUE
A/goose/Shantou/5456/2001	0	0	TRUE
A/duck/Guangdong/12/2000	0	0	TRUE
A/chicken/Hubei/wj/1997	0	0	TRUE
A/Hong_Kong/532/1997	0	0	TRUE
A/duck/Anyang/AVL-1/2001	0	0	TRUE
A/goose/Shantou/4885/2001	0	0	TRUE
A/duck/Fujian/01/2002	0	0	TRUE
A/Hong_Kong/97/98	0	0	TRUE
A/chicken/Shantou/2535/2001	0	0	TRUE
A/bar-headed_goose_/Qinghai/14/2008	0	0	TRUE
A/duck/Shanghai/35/2002	0	0	TRUE
A/duck/Zhejiang/11/2000	0	0	TRUE
A/chicken/luohuo/3/03/	0	0	TRUE
A/duck/Guangxi/53/2002	0	0	TRUE
A/goose/Hong_Kong/485.3/2000	0	0	TRUE
A/Hong_Kong/485/1997	0	0	TRUE
A/Hong_Kong/483/1997	0	0	TRUE
A/Hong_Kong/481/97	0	0	TRUE
A/bar-headed_goose/Qinghai/1/2008	0	0	TRUE
A/goose/China/F3/2004	0	0	TRUE
A/goose/Huadong/1/2000	0	0	TRUE
A/chicken/Hebei/108/02	0	0	TRUE
A/chicken/Hong_Kong/786-2/1997	0	0	TRUE
A/goose/Hong_Kong/437-6/1999	0	0	TRUE
A/chicken/Hong_Kong/728/97	0	0	TRUE
A/duck/Fujian/19/2000	0	0	TRUE
A/duck/Guangxi/07/1999	0	0	TRUE
A/duck/Shanghai/08/2001	0	0	TRUE
A/chicken/Shandong/K01/2004	0	0	TRUE
A/chicken/Hubei/wi/1997	0	0	TRUE
A/duck/Guangdong/07/2000	0	0	TRUE
A/duck/Hong_Kong/ww461/2000	0	0	TRUE
A/chicken/Jilin/hj/2003	0	0	TRUE
A/duck/Hong_Kong/ww487/2000	0	0	TRUE
A/chicken/Sukhothai/NIAH114843/2008	1	1	TRUE
A/Ck/HK/FY157/2003	1	1	TRUE
A/chicken/Shantou/3900/2002	1	1	TRUE
A/chicken/Sukhothai/NIAH6-3-0005/2005	1	1	TRUE
A/Thailand/LFPN-2004/2004	1	1	TRUE
A/Hong_Kong/213-DkPass/2003	1	1	TRUE
A/open-billed_stork/Nakhonsawan/BBA0627May/05	1	1	TRUE
A/Ck/HK/3169.1/2002	1	1	TRUE
A/chicken/Angthong/NIAH101204/2007	1	1	TRUE
A/chicken/Cambodia/022LC3b/2005	1	1	TRUE
A/Leopard/Suphanburi/Thailand/Leo-1/04	1	1	TRUE
A/chicken/Vietnam/20/2003	1	1	TRUE
A/chicken/Vietnam/P41/05	1	1	TRUE
A/kalij_pheasant/Thailand/CU-4/2004	1	1	TRUE
A/chicken/Vietnam/Long_An_636/2005	1	1	TRUE
A/Vietnam/CL105/2005	1	1	TRUE
A/duck/Cambodia/D1KC/2006	1	1	TRUE
A/goose/Vietnam/264/2004	1	1	TRUE
A/quail/Phathumthani/NIAH2711/2004	1	1	TRUE
A/chicken/Vietnam/NCVD12/2005	1	1	TRUE
A/India/m777/2007	1	1	TRUE
A/chicken/Shantou/4059/2002	1	1	TRUE
A/duck/Vietnam/317/2005	1	1	TRUE
A/Thailand/4(SP-528)/2004	1	1	TRUE
A/chicken/Thailand/NS-342/2008	1	1	TRUE
A/duck/Vietnam/272/2005	1	1	TRUE
A/Ck/Viet_Nam/37/2004	1	1	TRUE
A/chicken/Kalasin/NIAH3776/2005	1	1	TRUE
A/open-billed_stork/Nakhonsawan/BBD3616M/05	1	1	TRUE
A/chicken/Kamphaengphet/NIAH6-3-0011/2005	1	1	TRUE
A/duck/Ang_Thong/71	1	1	TRUE
A/Thailand/NK165/2005	1	1	TRUE
A/duck/Cambodia/D14AL/2006	1	1	TRUE
A/duck/Thailand/CU-2/2004	1	1	TRUE
A/open-bill_stork/Thailand/VSMU-2-NSN/2004	1	1	TRUE
A/pigeon/Thailand/KU-03/04	1	1	TRUE
A/Thailand/1(KAN-1A)/2004	1	1	TRUE
A/open-billed_stork/Nakhonsawan/BBD0404F/2004	1	1	TRUE
A/Cambodia/P0322095/2005	1	1	TRUE
A/chicken/Thailand/CU-354/2008	1	1	TRUE
A/chicken/Thailand/ST-351/2008	1	1	TRUE
A/duck/Vietnam/NCVD-1/2007	1	1	TRUE
A/duck/Vietnam/48/2004	1	1	TRUE
A/duck/Vietnam/283/2005	1	1	TRUE
A/duck/Vietnam/5004/2005	1	1	TRUE
A/crested_eagle/Belgium/01/2004	1	1	TRUE
A/Vietnam/UT3040/2004	1	1	TRUE
A/watercock/Thailand/CU-319/06	1	1	TRUE
A/chicken/Vietnam/23/2004	1	1	TRUE
A/duck/Vietnam/Soc_Trang_680C/2005	1	1	TRUE
A/Ck/HK/NT93/2003	1	1	TRUE
A/chicken/Phitsanulok/NIAH6-3-0011/2005	1	1	TRUE
A/Ck/Viet_Nam/C57/2004	1	1	TRUE
A/chicken/Vietnam/30/2003	1	1	TRUE
A/Hatay/2004/	1	1	TRUE
A/duck/Vietnam/Dong_Thap_680H/2005	1	1	TRUE
A/chicken/Vietnam/HD1/2004	1	1	TRUE
A/Vietnam/CL119/2005	1	1	TRUE
A/chicken/Thailand/ICRC-V586/2008	1	1	TRUE
A/duck/Angthong/NIAH8246/2004	1	1	TRUE
A/Vietnam/1194/2004	1	1	TRUE
A/duck/Kamphaengphet/NIAH6-2-0043/2004	1	1	TRUE
A/chicken/Thailand/PC-170/2006	1	1	TRUE
A/chicken/Vietnam/4/2003	1	1	TRUE
A/chicken/Chachoengsao/Thailand/CU-11/04	1	1	TRUE
A/muscovy_duck/Vietnam/NCVD02/2005	1	1	TRUE
A/brown-headed_gull/Thailand/VSMU-28-SPK/2005	1	1	TRUE
A/grey_heron/HK/861.1/2002	1	1	TRUE
A/chicken/Vietnam/890/2004	1	1	TRUE
A/duck/Vietnam/1771/2005	1	1	TRUE
A/pheasant/Shantou/40/2003	1	1	TRUE
A/Vietnam/CL100/2004	1	1	TRUE
A/chicken/Kalasin/NIAH317/2004	1	1	TRUE
A/gray-crowed_crane/Thailand/VSMU-4-CBI/2005	1	1	TRUE
A/duck/Thailand/CU-328/07	1	1	TRUE
A/quail/Thailand/Phichit-01/2004	1	1	TRUE
A/open-billed_stork/Suphanburi/TSD0912F/2004	1	1	TRUE
A/environment/Viet_Nam/NCVDCDC59/2005	1	1	TRUE
A/duck/Vietnam/219/2004	1	1	TRUE
A/open-billed_stork/Bangkok/LBD0111F/04	1	1	TRUE
A/chicken/Vietnam/147/2004	1	1	TRUE
A/Thailand/HA20/2005	1	1	TRUE
A/chicken/Phichit/NIAH1/2006	1	1	TRUE
A/chicken/Vietnam/925/2004	1	1	TRUE
A/chicken/Vietnam/260/2004	1	1	TRUE
A/chicken/Vietnam/Binh_Duong477/2005	1	1	TRUE
A/pigeon/Thailand/VSMU-25-BKK/2005	1	1	TRUE
A/chicken/Kohn_Kaen/NIAH330/2004	1	1	TRUE
A/Viet_Nam/JP4207/2005	1	1	TRUE
A/Vietnam/UT3047III/2004	1	1	TRUE
A/chicken/Uthaithani/NIAH115067/2008	1	1	TRUE
A/Viet_Nam/JP178/2004	1	1	TRUE
A/duck/Phetchabun/NIAH6-2-0040/2004	1	1	TRUE
A/open-billed_stork/Nakhonsawan/BBD3309M/05	1	1	TRUE
A/chicken/Vietnam/132/2004	1	1	TRUE
A/chicken/Vietnam/NCVD09/2005	1	1	TRUE
A/duck/Vietnam/15/2003	1	1	TRUE
A/chicken/Phitsanulok/NIAH6-3-0017/2005	1	1	TRUE
A/open-billed_stork/Nakhonsawan/BBA3011M/2005	1	1	TRUE
A/open-billed_stork/Nakhonsawan/BBA2811M/05	1	1	TRUE
A/chicken/Vietnam/398/2005	1	1	TRUE
A/quail/Thailand/CU-320/06	1	1	TRUE
A/chicken/Vietnam/G04/2004	1	1	TRUE
A/Cambodia/Q0405047/2006	1	1	TRUE
A/quail/Shantou/3071/2002	1	1	TRUE
A/chicken/Vietnam/32/2004	1	1	TRUE
A/HK/212/03	1	1	TRUE
A/Ck/Viet_Nam/38/2004	1	1	TRUE
A/Ck/HK/3176.3/2002	1	1	TRUE
A/duck/Thailand/CU-329/07	1	1	TRUE
A/chicken/Kalasin/NIAH316/2004	1	1	TRUE
A/quail/Nakhon_Pathom/NIAH7562/2005	1	1	TRUE
A/chicken/Thailand/ICRC-618/2008	1	1	TRUE
A/Vietnam/UT3028II/2003	1	1	TRUE
A/Vietnam/UT30259/2004	1	1	TRUE
A/golden_pheasant/Thailand/VSMU-21-SPB/2005	1	1	TRUE
A/chicken/Vietnam/933/2004	1	1	TRUE
A/chicken/Phichit/NIAH600674/2008	1	1	TRUE
A/quail/Thailand/Nakhon_Pathom/QA-161/2005	1	1	TRUE
A/duck/Vietnam/1469/2005	1	1	TRUE
A/chicken/Viet_Nam/1/2004	1	1	TRUE
A/duck/Vietnam/S654/2005	1	1	TRUE
A/mallard/Vietnam/16/2003	1	1	TRUE
A/Viet_Nam/JP14/2005	1	1	TRUE
A/Thailand/WRAIR1723H/2004	1	1	TRUE
A/duck/Vietnam/376/2005	1	1	TRUE
A/chicken/Nakhonsawan/NIAH6006587/2008	1	1	TRUE
A/Thailand/16/2004	1	1	TRUE
A/duck/Vietnam/17/2003	1	1	TRUE
A/chicken/Vietnam/133/2004	1	1	TRUE
A/duck/Phitsanulok/NIAH6-2-0042/2004	1	1	TRUE
A/Vietnam/CL2009/2005	1	1	TRUE
A/Cambodia/Q0321176/2006	1	1	TRUE
A/chicken/Yunnan/1083/2003	1	1	TRUE
A/duck/Vietnam/1228/2005	1	1	TRUE
A/Thailand/Chaiyaphum/622/2004	1	1	TRUE
A/Thailand/NBL1/2006	1	1	TRUE
A/tiger/Thailand/CU-T6/04	1	1	TRUE
A/chicken/Vietnam/P78/05	1	1	TRUE
A/Ck/HK/SSP141/2003	1	1	TRUE
A/Thailand/RPNP/2005	1	1	TRUE
A/chicken/Vietnam/159/2004	1	1	TRUE
A/Vietnam/CL26/2004	1	1	TRUE
A/Viet_Nam/3212/2004	1	1	TRUE
A/mallard/Vietnam/352/2005	1	1	TRUE
A/duck/Vietnam/NCVD-363/2009	1.1	1.1	TRUE
A/Cambodia/R0405050/2007	1.1	1.1	TRUE
A/duck/Vietnam/NCVD-370/2009	1.1	1.1	TRUE
A/duck/Bac_Lieu/07-06/2007	1.1	1.1	TRUE
A/chicken/Vietnam/NCVD-387/2009	1.1	1.1	TRUE
A/duck/Vietnam/34/2007	1.1	1.1	TRUE
A/chicken/Vietnam/15/2007	1.1	1.1	TRUE
A/duck/Vietnam/NCVD-010/2008	1.1	1.1	TRUE
A/Muscovy_duck/Vietnam/Ben_Tre_342/2006	1.1	1.1	TRUE
A/chicken/Cambodia/LC1AL/2007	1.1	1.1	TRUE
A/chicken/Vietnam/NCVD-117/2008	1.1	1.1	TRUE
A/duck/Cambodia/D1PV/2006	1.1	1.1	TRUE
A/duck/Vietnam/NCVD-372/2009	1.1	1.1	TRUE
A/duck/Vietnam/NCVD-19/2007	1.1	1.1	TRUE
A/Cambodia/U0417030/2010	1.1	1.1	TRUE
A/duck/Vietnam/NCVD-011/2008	1.1	1.1	TRUE
A/duck/Bac_Lieu/07-09/2007	1.1	1.1	TRUE
A/duck/Vietnam/NCVD-362/2009	1.1	1.1	TRUE
A/chicken/Cambodia/LC3AL/2007	1.1	1.1	TRUE
A/chicken/Vietnam/NCVD-359/2009	1.1	1.1	TRUE
A/duck/Vietnam/NCVD-368/2009	1.1	1.1	TRUE
A/duck/Vietnam/NCVD-365/2009	1.1	1.1	TRUE
A/duck/Vietnam/NCVD-18/2007	1.1	1.1	TRUE
A/duck/Vietnam/NCVD-364/2009	1.1	1.1	TRUE
A/duck/Vietnam/NCVD-8/2007	1.1	1.1	TRUE
A/duck/Vietnam/1/2007	1.1	1.1	TRUE
A/chicken/Vietnam/NCVD-15/2007	1.1	1.1	TRUE
A/duck/Vietnam/NCVD-2/2007	1.1	1.1	TRUE
A/duck/Vietnam/NCVD-360/2009	1.1	1.1	TRUE
A/duck/Cambodia/D3KC167/2006	1.1	1.1	TRUE
A/duck/Vietnam/NCVD-103/2008	1.1	1.1	TRUE
A/Muscovy_duck/Vietnam/NCVD-11/2007	1.1	1.1	TRUE
A/duck/Vietnam/18/2007	1.1	1.1	TRUE
A/Cambodia/S1211394/2008	1.1	1.1	TRUE
A/Muscovy_duck/Vietnam/NCVD-4/2007	1.1	1.1	TRUE
A/duck/Vietnam/NCVD-361/2009	1.1	1.1	TRUE
A/duck/Vietnam/NCVD-26/2007	1.1	1.1	TRUE
A/Cygnus_olor/Astrakhan/Ast05-2-7/2005	2.2	2.2	TRUE
A/pochard/Germany/R348/06	2.2	2.2	TRUE
A/chicken/Nigeria/08RS848-59/2007	2.2	2.2	TRUE
A/common_buzzard/Germany/R306/06	2.2	2.2	TRUE
A/chicken/Nigeria/08RS848-38/2006	2.2	2.2	TRUE
A/common_pochard/Switzerland/WV4080110/2008	2.2	2.2	TRUE
A/chicken/Nigeria/LAG6/2007	2.2	2.2	TRUE
A/Turkey/12/2006	2.2	2.2	TRUE
A/chicken/Nigeria/08RS848-99/2007	2.2	2.2	TRUE
A/chicken/Nigeria/08RS848-58/2007	2.2	2.2	TRUE
A/bar-headed_goose/Qinghai/11/2006	2.2	2.2	TRUE
A/chicken/Tambov/570-2/05	2.2	2.2	TRUE
A/chicken/Romania/3076/05	2.2	2.2	TRUE
A/bar-headed_goose/Qinghai/0510/05	2.2	2.2	TRUE
A/great_crested_grebe/Germany/R1226/06	2.2	2.2	TRUE
A/chicken/Brasov/RO-AI-350/2006	2.2	2.2	TRUE
A/domestic_goose/Pavlodar/1/2005	2.2	2.2	TRUE
A/great_crested_grebe/Germany/R1406/07	2.2	2.2	TRUE
A/Guinea_fowl/Shantou/1341/2006	2.2	2.2	TRUE
A/guinea_fowl/Burkina_Faso/1347-20/2006	2.2	2.2	TRUE
A/chicken/Jalgaon/13735/2006	2.2	2.2	TRUE
A/chicken/Nigeria/08VIR4337-344/2008	2.2	2.2	TRUE
A/chicken/Nigeria/08RS848-118/2007	2.2	2.2	TRUE
A/duck/Saudi_Arabia/3489-61VIR08/2007	2.2	2.2	TRUE
A/chicken/Nigeria/08RS848-45/2006	2.2	2.2	TRUE
A/tufted_duck/Germany/R1240/06	2.2	2.2	TRUE
A/duck/Cote_dIvoire/1787-18/2006	2.2	2.2	TRUE
A/turkey/Germany/R1077/06	2.2	2.2	TRUE
A/turkey/Braila/RO-AI-014/2005	2.2	2.2	TRUE
A/chicken/Togo/4106-1/2007	2.2	2.2	TRUE
A/grebe/Novosibirsk/29/2005	2.2	2.2	TRUE
A/chicken/Ivory_Coast/1787/2006	2.2	2.2	TRUE
A/chicken/Domodedovo/MK/2007	2.2	2.2	TRUE
A/chicken/Nigeria/VRD145/2006	2.2	2.2	TRUE
A/bar-headed_goose/Qinghai/1/2007	2.2	2.2	TRUE
A/duck/Tuva/01/2006	2.2	2.2	TRUE
A/peacock/Chakshahzad/NARC9238/2007	2.2	2.2	TRUE
A/chicken/Krasnodar/123/06	2.2	2.2	TRUE
A/chicken/Liaoning/23/2005	2.2	2.2	TRUE
A/black-headed_gull/Qinghai/3/2006	2.2	2.2	TRUE
A/chicken/Nigeria/1071-23/2007	2.2	2.2	TRUE
A/chicken/Jalgaon/8824/2006	2.2	2.2	TRUE
A/black-headed_goose/Qinghai/1/2005	2.2	2.2	TRUE
A/chicken/Nigeria/08RS848-74/2007	2.2	2.2	TRUE
A/chicken/Iran/53-3/2008	2.2	2.2	TRUE
A/chicken/Nigeria/08RS848-50/2006	2.2	2.2	TRUE
A/pika/Qinghai/BI/2007	2.2	2.2	TRUE
A/Nigeria/6e/07	2.2	2.2	TRUE
A/mute_swan/Tulcea/RO-AI-005/2005	2.2	2.2	TRUE
A/bar-headed_goose/Qinghai/F/2007	2.2	2.2	TRUE
A/environment/Korea/W150/2006	2.2	2.2	TRUE
A/chicken/Nigeria/1071-9/2007	2.2	2.2	TRUE
A/wild_duck/Liaoning/8/2006	2.2	2.2	TRUE
A/bar-headed_goose/Tibet/8/2006	2.2	2.2	TRUE
A/chicken/Rostov-on-Don/35/2007	2.2	2.2	TRUE
A/chicken/Nigeria/08VIR4337-497/2007	2.2	2.2	TRUE
A/chicken/Niger/2130-8/2006	2.2	2.2	TRUE
A/cat/Romania/TL/nov/2007	2.2	2.2	TRUE
A/turkey/England/250/2007	2.2	2.2	TRUE
A/bar-headed_goose/Qinghai/3/2005	2.2	2.2	TRUE
A/great_crested_grebe/Denmark/7498/06	2.2	2.2	TRUE
A/chicken/Nigeria/08RS848-52/2006	2.2	2.2	TRUE
A/chicken/Nigeria/VRD83/2006	2.2	2.2	TRUE
A/goose/Germany/R696/06	2.2	2.2	TRUE
A/chicken/Nigeria/VRD457/2006	2.2	2.2	TRUE
A/chicken/Benin/6693-1/2007	2.2	2.2	TRUE
A/turkey/Nigeria/08RS848-12/2006	2.2	2.2	TRUE
A/duck/chicken/Nigeria/08RS848-20/2006	2.2	2.2	TRUE
A/eagle_owl/Germany/R1166/06	2.2	2.2	TRUE
A/swan/Bavaria/16/2006	2.2	2.2	TRUE
A/Cygnus_olor/BIH/1/2006	2.2	2.2	TRUE
A/chicken/Sudan/2115-10/2006	2.2	2.2	TRUE
A/chicken/Nigeria/BA209/2006	2.2	2.2	TRUE
A/duck/Nigeria/3724-2/2008	2.2	2.2	TRUE
A/swan/Bavaria/14/2006	2.2	2.2	TRUE
A/chicken/Nigeria/08VIR4337-438/2006	2.2	2.2	TRUE
A/chicken/Dolj/RO-AI-103/2006	2.2	2.2	TRUE
A/turkey/Islamabad/NARC7873/2007	2.2	2.2	TRUE
A/chicken/Manipur/NIV9743/2007	2.2	2.2	TRUE
A/chicken/Nigeria/08RS848-47/2006	2.2	2.2	TRUE
A/goose/Suzdalka/10/05	2.2	2.2	TRUE
A/chicken/Nigeria/08VIR4337-434/2006	2.2	2.2	TRUE
A/chicken/Nigeria/08RS848-100/2007	2.2	2.2	TRUE
A/chicken/Nigeria/1071-1/2007	2.2	2.2	TRUE
A/Canada_goose/Germany/R71/2006	2.2	2.2	TRUE
A/chicken/Ghana/2534/2007	2.2	2.2	TRUE
A/turkey/Islamabad-Pakistan/NARC-7871/02/2007	2.2	2.2	TRUE
A/chicken/Nigeria/OG2/2007	2.2	2.2	TRUE
A/fowl/Denmark/60296/06	2.2	2.2	TRUE
A/swan/Voecklabruck/1484/2006	2.2	2.2	TRUE
A/chicken/Nigeria/BA210/2006	2.2	2.2	TRUE
A/goose/Krasnoozerskoe/627/05	2.2	2.2	TRUE
A/domestic_duck/Germany/R1772/2007	2.2	2.2	TRUE
A/chicken/Nigeria/08RS848-82/2007	2.2	2.2	TRUE
A/grebe/Tyva/Tyv06-2/06	2.2	2.2	TRUE
A/mute_swan/Hungary/3472/2006	2.2	2.2	TRUE
A/goose/Nigeria/08RS848-56/2007	2.2	2.2	TRUE
A/chicken/Saudi_Arabia/3489-60VIR08/2007	2.2	2.2	TRUE
A/bar-headed_goose/Qinghai/2/2007	2.2	2.2	TRUE
A/peacock/Mansehra-Pakistan/NARC-7558/02/2007	2.2	2.2	TRUE
A/Cygnus_olor/Astrakhan/Ast05-2-8/2005	2.2	2.2	TRUE
A/chicken/Brasov/RO-AI-494/2006	2.2	2.2	TRUE
A/chicken/Nigeria/08RS848-102/2007	2.2	2.2	TRUE
A/bar-headed_goose/Mongolia/1/05	2.2	2.2	TRUE
A/falcon/Saudi_Arabia/D1936/2007	2.2	2.2	TRUE
A/chicken/Nigeria/1047-54/2006	2.2	2.2	TRUE
A/chicken/Tulcea/RO-AI-011/2005	2.2	2.2	TRUE
A/swan/Poland/1242-139V08/2006	2.2	2.2	TRUE
A/chicken/Suzdalka/06/05	2.2	2.2	TRUE
A/bar-headed_goose/Qinghai/F/2006	2.2	2.2	TRUE
A/ostrich/Saudi_Arabia/3489-73VIR08/2007	2.2	2.2	TRUE
A/chicken/Nigeria/08RS848-67/2007	2.2	2.2	TRUE
A/guinea_fowl/JWP/Nigeria/VRD252/2006	2.2	2.2	TRUE
A/swan/Hainburg/2172/2006	2.2	2.2	TRUE
A/bar-headed_goose/Qinghai/1-HVRI/2006	2.2	2.2	TRUE
A/bar-headed_goose/Qinghai/2/2006	2.2	2.2	TRUE
A/chicken/Nigeria/08RS848-93/2007	2.2	2.2	TRUE
A/greylag_goose_/Bavaria/11/2007	2.2	2.2	TRUE
A/turkey/Nigeria/VRD345/2006	2.2	2.2	TRUE
A/chicken/Nigeria/VRD403/2006	2.2	2.2	TRUE
A/chicken/Romania/2912/05	2.2	2.2	TRUE
A/cat/Dagestan/87/06	2.2	2.2	TRUE
A/chicken/Tula/4/05	2.2	2.2	TRUE
A/chicken/Nigeria/08RS848-96/2007	2.2	2.2	TRUE
A/great_cormorant/Tibet/12/2006	2.2	2.2	TRUE
A/domestic_goose/Iraq/812/2006	2.2	2.2	TRUE
A/swan/Poland/305-135V08/2006	2.2	2.2	TRUE
A/Azerbaijan/008-208/2006	2.2	2.2	TRUE
A/chicken/Nigeria/OG5/2007	2.2	2.2	TRUE
A/chicken/Russia_Krasnodar/2/2007	2.2	2.2	TRUE
A/Hooded_vulture/Burkina_Faso/1/2006	2.2	2.2	TRUE
A/chicken/Nigeria/08VIR4337-343/2008	2.2	2.2	TRUE
A/chicken/Nigeria/FA6/2006	2.2	2.2	TRUE
A/common_gull/Chany/P/2006	2.2	2.2	TRUE
A/duck/Yunnan/522/2004	2.4	2.4	TRUE
A/duck/Yunnan/4645/2003	2.4	2.4	TRUE
A/duck/Yunnan/4072/2003	2.4	2.4	TRUE
A/chicken/Yunnan/6957/2003	2.4	2.4	TRUE
A/chicken/Oita/8/2004	2.5	2.5	TRUE
A/chicken/Guangdong/174/04	2.5	2.5	TRUE
A/chicken/Yamaguchi/7/2004	2.5	2.5	TRUE
A/goose/Shantou/2086/2006	2.5	2.5	TRUE
A/blow_fly/Kyoto/93/2004	2.5	2.5	TRUE
A/goose/Hong_Kong/3014.8/2000	3	3	TRUE
A/Pheasant/Hong_Kong/FY155/01	3	3	TRUE
A/goose/Hong_Kong/3014.5/2000	3	3	TRUE
A/duck/Guangxi/xa/2001	3	3	TRUE
A/goose/Hong_Kong/668.1/2001	3	3	TRUE
A/duck/Shantou/1101/2001	3	3	TRUE
A/pheasant/Shantou/3535/2003	3	3	TRUE
A/duck/Shantou/700/2002	4	4	TRUE
A/duck/Guangdong/22/2002	4	4	TRUE
A/goose/Fujian/bb/2003	4	4	TRUE
A/partridge/Shantou/478/2002	4	4	TRUE
A/goose/Guiyang/337/2006	4	4	TRUE
A/goose/Guiyang/1175/2006	4	4	TRUE
A/duck/Guiyang/2231/2005	4	4	TRUE
A/chicken/Guiyang/441/2006	4	4	TRUE
A/goose/Shantou/753/2002	4	4	TRUE
A/duck/Guangxi/1378/2004	5	5	TRUE
A/quail/Shantou/3846/2002	5	5	TRUE
A/chicken/Guangxi/2439/2004	5	5	TRUE
A/chicken/Jilin/hp/2003	5	5	TRUE
A/chicken/Jilin/ho/2003	5	5	TRUE
A/duck/Guangxi/1793/2004	5	5	TRUE
A/duck/Guangxi/2291/2004	5	5	TRUE
A/chicken/Viet_Nam/Ncvd8/2003	5	5	TRUE
A/duck/Zhejiang/52/2000	5	5	TRUE
A/swine/Fujian/1/2003	5	5	TRUE
A/duck/Viet_Nam/Ncvd1/2003	5	5	TRUE
A/goose/Guangxi/2112/2004	5	5	TRUE
A/teal/China/2978.1/2002	5	5	TRUE
A/tree_sparrow/Henan/3/2004	6	6	TRUE
A/duck/Hubei/wg/2002	6	6	TRUE
A/tree_sparrow/Henan/1/2004	6	6	TRUE
A/Beijing/01/2003	7	7	TRUE
A/chicken/Shandong/A-5/2006	7	7	TRUE
A/chicken/Hebei/126/2005	7	7	TRUE
A/chicken/Shandong/A-10/2006	7	7	TRUE
A/chicken/Hubei/wo/2003	7	7	TRUE
A/chicken/Xinjiang/27/2006	7	7	TRUE
A/chicken/Hebei/326/2005	7	7	TRUE
A/chicken/Xinjiang/53/2005	7	7	TRUE
A/chicken/Henan/A-7/2006	7	7	TRUE
A/chicken/Xinjiang/28/2006	7	7	TRUE
A/chicken/Xinjiang/17/2005	7	7	TRUE
A/chicken/Liaoning/A-11/2006	7	7	TRUE
A/chicken/Hebei/102/2005	7	7	TRUE
A/tree_sparrow/Henan/2/2004	7	7	TRUE
A/Mallard/Huadong/hn/2005	7	7	TRUE
A/chicken/Pyigyitagon/204/2006	7	7	TRUE
A/chicken/Ningxia/24/2006	7	7	TRUE
A/chicken/Xinjiang/78/2005	7	7	TRUE
A/chicken/Xinjiang/54/2005	7	7	TRUE
A/chicken/Liaoning/A-1/2007	7	7	TRUE
A/chicken/Vietnam/NCVD-swab276/2008	7.1	7.1	TRUE
A/chicken/Vietnam/NCVD-swab06/2008	7.1	7.1	TRUE
A/chicken/Vietnam/NCVD-016/2008	7.1	7.1	TRUE
A/chicken/Vietnam/NCVD-swab25/2008	7.1	7.1	TRUE
A/chicken/Vietnam/NCVD-135/2008	7.1	7.1	TRUE
A/chicken/Vietnam/NCVD-swab24/2008	7.1	7.1	TRUE
A/chicken/Vietnam/NCVD-04/2008	7.1	7.1	TRUE
A/chicken/Vietnam/NCVD-swab16/2008	7.1	7.1	TRUE
A/chicken/Shanxi/10/2006	7.1	7.1	TRUE
A/chicken/Vietnam/NCVD-swab20/2008	7.1	7.1	TRUE
A/chicken/Vietnam/NCVD-swab26/2008	7.1	7.1	TRUE
A/chicken/Vietnam/NCVD-swab17/2008	7.2	7.2	TRUE
A/chicken/Hebei/A-8/2009	7.2	7.2	TRUE
A/chicken/Vietnam/NCVD-swab15/2008	7.2	7.2	TRUE
A/environment/Hunan/1-35/2007	7.2	7.2	TRUE
A/chicken/Jiangsu/18/2008	7.2	7.2	TRUE
A/environment/Hunan/1-12/2007	7.2	7.2	TRUE
A/environment/Hunan/2-16/2007	7.2	7.2	TRUE
A/migratory_duck/Jiangxi/1653/2005	9	9	TRUE
A/duck/Fujian/897/2005	9	9	TRUE
A/goose/Shantou/1621/05	9	9	TRUE
A/chicken/Fujian/1042/2005	9	9	TRUE
A/duck/Guangxi/2775/2005	9	9	TRUE
A/duck/Hunan/300/2003	1-8-like	1-8-like	TRUE
A/chicken/Ampenan/BBVD-282/2007	2.1.1	2.1.1	TRUE
A/duck/East_Java/UT1046/2004	2.1.1	2.1.1	TRUE
A/duck/East_Java/UT1107/2004	2.1.1	2.1.1	TRUE
A/duck/IBufeleng/BPPV1/2005	2.1.1	2.1.1	TRUE
A/chicken/Gunung_Kidul/BBVW/2006	2.1.3	2.1.3	TRUE
A/chicken/EastKalimantan/UT582/2010	2.1.3.1	2.1.3.1	TRUE
A/chicken/Wajo/BBVM/2005	2.1.3.1	2.1.3.1	TRUE
A/chicken/Palu/BBVM-67/2010	2.1.3.1	2.1.3.1	TRUE
A/chicken/EastKalimantan/UT581/2010	2.1.3.1	2.1.3.1	TRUE
A/chicken/Kulon_Progo/BBVW-667-605/2007	2.1.3.2	2.1.3.2	TRUE
A/Indonesia/CDC887/2006	2.1.3.2	2.1.3.2	TRUE
A/duck/Bantul/BBVW-224-24466/2007	2.1.3.2	2.1.3.2	TRUE
A/Indonesia/CDC194P/2005	2.1.3.2	2.1.3.2	TRUE
A/chicken/Tasikmalaya/BBVW-991-VI/2009	2.1.3.2	2.1.3.2	TRUE
A/chicken/Riau/UT531/2010	2.1.3.2	2.1.3.2	TRUE
A/chicken/Indonesia/Pekenbaru1631-11/2006	2.1.3.2	2.1.3.2	TRUE
A/Indonesia/CDC329/2006	2.1.3.2	2.1.3.2	TRUE
A/Indonesia/TLL004/2006	2.1.3.2	2.1.3.2	TRUE
A/Indonesia/CDC699/2006	2.1.3.2	2.1.3.2	TRUE
A/bird/Gunung_Kidul/BBVW-52-I/2010	2.1.3.2	2.1.3.2	TRUE
A/Indonesia/TLL008/2006	2.1.3.2	2.1.3.2	TRUE
A/Indonesia/CDC326/2006	2.1.3.2	2.1.3.2	TRUE
A/chicken/Indonesia/Siak1631-2/2006	2.1.3.2	2.1.3.2	TRUE
A/chicken/Sleman/BBVW-493-214/2007	2.1.3.2	2.1.3.2	TRUE
A/Indonesia/CDC938E/2006	2.1.3.2	2.1.3.2	TRUE
A/chicken/Klungkung/BBVD-225/2007	2.1.3.2	2.1.3.2	TRUE
A/chicken/Bangli/BBVD-555ab/2007	2.1.3.2	2.1.3.2	TRUE
A/Indonesia/CDC357/2006	2.1.3.2	2.1.3.2	TRUE
A/chicken/Jembrana/BBVD-273/2007	2.1.3.2	2.1.3.2	TRUE
A/chicken/Lampung/BPPVRIII-10-161/2010	2.1.3.2	2.1.3.2	TRUE
A/quail/Klaten/BBVW-110-II/2010	2.1.3.2	2.1.3.2	TRUE
A/Indonesia/TLL009/2006	2.1.3.2	2.1.3.2	TRUE
A/Indonesia/195H/2005	2.1.3.2	2.1.3.2	TRUE
A/Indonesia/CDC835/2006	2.1.3.2	2.1.3.2	TRUE
A/Indonesia/239H/2005	2.1.3.2	2.1.3.2	TRUE
A/Indonesia/CDC326N/2006	2.1.3.2	2.1.3.2	TRUE
A/chicken/Sleman/BBVW-180-III/2010	2.1.3.2	2.1.3.2	TRUE
A/chicken/Bangli/BBVD-343/2007	2.1.3.2	2.1.3.2	TRUE
A/Indonesia/CDC7/2005	2.1.3.2	2.1.3.2	TRUE
A/chicken/Pakun_Baru/BPPV-II/2005	2.1.3.2	2.1.3.2	TRUE
A/Indonesia/NIHRD11073/2011(H5N1)	2.1.3.2	2.1.3.2	TRUE
A/Indonesia/TLL003/2006	2.1.3.2	2.1.3.2	TRUE
A/duck/Magelang/BBVW-24-44380/2008	2.1.3.2	2.1.3.2	TRUE
A/Indonesia/CDC634P/2006	2.1.3.2	2.1.3.2	TRUE
A/chicken/Klungkung/BBVD-484/2007	2.1.3.2	2.1.3.2	TRUE
A/chicken/Gianyar/BBVD-458/2007	2.1.3.2	2.1.3.2	TRUE
A/chicken/Kapuas/BPPVRV-342/2009	2.1.3.2	2.1.3.2	TRUE
A/Indonesia/TLL001/2006	2.1.3.2	2.1.3.2	TRUE
A/chicken/Kulon_Progo/BBVW-822-545/2007	2.1.3.2	2.1.3.2	TRUE
A/tree_sparrow/Indonesia/D10013/2010	2.1.3.2	2.1.3.2	TRUE
A/chicken/Indonesia/Belitung_Timor1631-18/2006	2.1.3.2	2.1.3.2	TRUE
A/chicken/Indonesia/SmiWN18/2009	2.1.3.2	2.1.3.2	TRUE
A/Indonesia/160H/2005	2.1.3.2	2.1.3.2	TRUE
A/chicken/Klungkung/BBVD-455/2007	2.1.3.2	2.1.3.2	TRUE
A/chicken/West_Java/TASIK1/2006	2.1.3.2	2.1.3.2	TRUE
A/duck/Indramayu/BBPW109/2006	2.1.3.2	2.1.3.2	TRUE
A/chicken/Kulon_Progo/BBVW-855-633/2007	2.1.3.2	2.1.3.2	TRUE
A/chicken/Denpasar/BBVD-430/2007	2.1.3.2	2.1.3.2	TRUE
A/chicken/Indonesia/D10014/2010	2.1.3.2	2.1.3.2	TRUE
A/chicken/Kulon_Progo/BBVW-453-11055/2007	2.1.3.2	2.1.3.2	TRUE
A/Indonesia/7272/2008	2.1.3.2	2.1.3.2	TRUE
A/Indonesia/NIHRD11771/2011(H5N1)	2.1.3.2	2.1.3.2	TRUE
A/chicken/West_Java/SMI-ENDRI1/2006	2.1.3.2	2.1.3.2	TRUE
A/duck/Sleman/BBVW-379-34423/2007	2.1.3.2	2.1.3.2	TRUE
A/chicken/Magelang/BBVW-662-764/2007	2.1.3.2	2.1.3.2	TRUE
A/chicken/Badung/BBVD-532/2007	2.1.3.2	2.1.3.2	TRUE
A/chicken/Indonesia/Rejang_Lebong1631-22/2006	2.1.3.2	2.1.3.2	TRUE
A/Indonesia/NIHRD11815/2011(H5N1)	2.1.3.2	2.1.3.2	TRUE
A/chicken/Indonesia/Gunung_Kidul1631-33/2006	2.1.3.2	2.1.3.2	TRUE
A/Indonesia/TLL014/2006	2.1.3.2	2.1.3.2	TRUE
A/chicken/Kudus/BBVW-1186-IX/2009	2.1.3.2	2.1.3.2	TRUE
A/Indonesia/CDC390/2006	2.1.3.2	2.1.3.2	TRUE
A/chicken/West_Java/SMI-CSLK-EB/2006	2.1.3.2	2.1.3.2	TRUE
A/chicken/Magelang/BBVW-680-744/2007	2.1.3.2	2.1.3.2	TRUE
A/chicken/Temanggung/BBVW-1203d-VIII/2009	2.1.3.2	2.1.3.2	TRUE
A/duck/Kulon_Progo/BBVW-618-11001/2007	2.1.3.2	2.1.3.2	TRUE
A/chicken/Banyumas/BBVW-1555b-XII/2008	2.1.3.2	2.1.3.2	TRUE
A/Indonesia/TLL002/2006	2.1.3.2	2.1.3.2	TRUE
A/duck/Kulon_Progo/BBVW-950-13267/2007	2.1.3.2	2.1.3.2	TRUE
A/Indonesia/CDC742/2006	2.1.3.2	2.1.3.2	TRUE
A/Muscovy_duck/Jakarta/HABWIN/2006	2.1.3.2	2.1.3.2	TRUE
A/Indonesia/CDC940/2006	2.1.3.2	2.1.3.2	TRUE
A/chicken/Banten/UT6025/2006	2.1.3.3	2.1.3.3	TRUE
A/chicken/Agam/BPPVRII-142/2009	2.1.3.3	2.1.3.3	TRUE
A/chicken/Agam/BPPVRII-682/2009	2.1.3.3	2.1.3.3	TRUE
A/chicken/Egypt/0883-NLQP/2008	2.2.1	2.2.1	TRUE
A/chicken/Egypt/0987-NLQP/2009	2.2.1	2.2.1	TRUE
A/goose/Egypt/09102smf-NLQP/2009	2.2.1	2.2.1	TRUE
A/duck/Egypt/09315s-NLQP/2009	2.2.1	2.2.1	TRUE
A/chicken/Egypt/1079-NAMRU3/2007	2.2.1	2.2.1	TRUE
A/duck/Egypt/103swf/2010	2.2.1	2.2.1	TRUE
A/chicken/Egypt/07665S-NLQP/2007	2.2.1	2.2.1	TRUE
A/Egypt/0636-NAMRU3/2007	2.2.1	2.2.1	TRUE
A/Egypt/1902-NAMRU3/2007	2.2.1	2.2.1	TRUE
A/chicken/Egypt/0920-NLQP/2009	2.2.1	2.2.1	TRUE
A/chicken/Egypt/1029/2010	2.2.1	2.2.1	TRUE
A/Egypt/2620-NAMRU3/2007	2.2.1	2.2.1	TRUE
A/chicken/Egypt/0960-NLQP/2009	2.2.1	2.2.1	TRUE
A/duck/Egypt/1025sf/2010	2.2.1	2.2.1	TRUE
A/Egypt/N02752/2009	2.2.1	2.2.1	TRUE
A/wild_goose/Olt/RO-AI-288/2006	2.2.1	2.2.1	TRUE
A/duck/Egypt/0867-NLQP/2008	2.2.1	2.2.1	TRUE
A/Egypt/2289-NAMRU3/2008	2.2.1	2.2.1	TRUE
A/chicken/Egypt/3049NAMRU3-CLEVB75/2007	2.2.1	2.2.1	TRUE
A/chicken/Egypt/07175-NLQP/2007	2.2.1	2.2.1	TRUE
A/chicken/Egypt/5169-2/2007	2.2.1	2.2.1	TRUE
A/environment/Egypt/104swf/2010	2.2.1	2.2.1	TRUE
A/duck/Egypt/07264S-NLQP/2007	2.2.1	2.2.1	TRUE
A/duck/Egypt/0930smL-NLQP/2009	2.2.1	2.2.1	TRUE
A/environment/Egypt/105swf/2010	2.2.1	2.2.1	TRUE
A/chicken/Egypt/5169-3/2007	2.2.1	2.2.1	TRUE
A/duck/Egypt/08561S-NLQP/2008	2.2.1	2.2.1	TRUE
A/chicken/Egypt/0814S-NLQP/2008	2.2.1	2.2.1	TRUE
A/duck/Egypt/1020sd/2010	2.2.1	2.2.1	TRUE
A/chicken/Egypt/0841-NLQP/2008	2.2.1	2.2.1	TRUE
A/chicken/Gaza/450/2006	2.2.1	2.2.1	TRUE
A/chicken/Egypt/5611NAMRU3-AN/2006	2.2.1	2.2.1	TRUE
A/mallard/Italy/835/2006	2.2.1	2.2.1	TRUE
A/Egypt/N02554/2010	2.2.1	2.2.1	TRUE
A/chicken/Egypt/9386NAMRU3-CLEVB136/2007	2.2.1	2.2.1	TRUE
A/duck/Egypt/09118sm-NLQP/2009	2.2.1	2.2.1	TRUE
A/chicken/Dambovita/RO-AI-131/2006	2.2.1	2.2.1	TRUE
A/Egypt/2947-NAMRU3/2006	2.2.1	2.2.1	TRUE
A/Egypt/10216-NAMRU3/2007	2.2.1	2.2.1	TRUE
A/Egypt/N15262/2009	2.2.1	2.2.1	TRUE
A/chicken/Egypt/07480S-NLQP/2007	2.2.1	2.2.1	TRUE
A/chicken/Egypt/9385NAMRU3-CLEVB125/2007	2.2.1	2.2.1	TRUE
A/duck/Egypt/R5/2007	2.2.1	2.2.1	TRUE
A/chicken/Egypt/9387NAMRU3-CLEVB148/2007	2.2.1	2.2.1	TRUE
A/duck/Egypt/3043NAMRU3-CLEVB56/2007	2.2.1	2.2.1	TRUE
A/duck/Egypt/09238sm-NLQP/2009	2.2.1	2.2.1	TRUE
A/chicken/Egypt/2628-4/2007	2.2.1	2.2.1	TRUE
A/chicken/Egypt/08371S-NLQP/2008	2.2.1	2.2.1	TRUE
A/Egypt/N05056/2009	2.2.1	2.2.1	TRUE
A/wild_goose/Braila/RO-AI-074/2006	2.2.1	2.2.1	TRUE
A/Egypt/N11981/2009	2.2.1	2.2.1	TRUE
A/Peregrine_falcon/Slovakia/Vh246/06	2.2.1	2.2.1	TRUE
A/chicken/Egypt/07125-NLQP/2007	2.2.1	2.2.1	TRUE
A/duck/Egypt/0967smf-NLQP/2009	2.2.1	2.2.1	TRUE
A/chicken/Egypt/R3/2007	2.2.1	2.2.1	TRUE
A/swan/Slovenia/760/2006	2.2.1	2.2.1	TRUE
A/duck/Egypt/08425S-NLQP/2008	2.2.1	2.2.1	TRUE
A/duck/Egypt/1709-3VIR08/2007	2.2.1	2.2.1	TRUE
A/goose/Egypt/0912smg-NLQP/2009	2.2.1	2.2.1	TRUE
A/chicken/Egypt/0896-NLQP/2008	2.2.1	2.2.1	TRUE
A/duck/Egypt/0970-NLQP/2009	2.2.1	2.2.1	TRUE
A/quail/Egypt/3050NAMRU3-CLEVB77/2007	2.2.1	2.2.1	TRUE
A/chicken/Nigeria/228-10/2006	2.2.1	2.2.1	TRUE
A/chicken/Egypt/1709-2/2008	2.2.1	2.2.1	TRUE
A/chicken/Egypt/12378N3-CLEVB/2006	2.2.1	2.2.1	TRUE
A/chicken/Egypt/0823-NLQP/2008	2.2.1	2.2.1	TRUE
A/duck/Egypt/F5/2006	2.2.1	2.2.1	TRUE
A/duck/Egypt/0934sm-NLQP/2009	2.2.1	2.2.1	TRUE
A/Egypt/10211-NAMRU3/2007	2.2.1	2.2.1	TRUE
A/Egypt/N00605/2009	2.2.1	2.2.1	TRUE
A/Egypt/N02563/2009	2.2.1	2.2.1	TRUE
A/chicken/Egypt/R2/2007	2.2.1	2.2.1	TRUE
A/Egypt/2750-NAMRU3/2007	2.2.1	2.2.1	TRUE
A/Egypt/N00269/2010	2.2.1	2.2.1	TRUE
A/Egypt/3158-NAMRU3/2008	2.2.1	2.2.1	TRUE
A/chicken/Nigeria/SO294/2006	2.2.1	2.2.1	TRUE
A/Egypt/N03228/2009	2.2.1	2.2.1	TRUE
A/chicken/Egypt/1036/2010	2.2.1	2.2.1	TRUE
A/swan/ArcheNoah/403/2006	2.2.1	2.2.1	TRUE
A/Egypt/12374-NAMRU3/2006	2.2.1	2.2.1	TRUE
A/chicken/Egypt/2628-2/2007	2.2.1	2.2.1	TRUE
A/turkey/Egypt/9398NAMRU3-CLEVB195/2007	2.2.1	2.2.1	TRUE
A/cygnus_olor/Slovenia/156/06	2.2.1	2.2.1	TRUE
A/Egypt/2546-NAMRU3/2008	2.2.1	2.2.1	TRUE
A/chicken/Egypt/0962S-NLQP/2009	2.2.1	2.2.1	TRUE
A/Egypt/N04823/2009	2.2.1	2.2.1	TRUE
A/duck/Egypt/1022/2010	2.2.1	2.2.1	TRUE
A/duck/Egypt/0877-NLQP/2008	2.2.1	2.2.1	TRUE
A/chicken/Egypt/1034qd/2010	2.2.1	2.2.1	TRUE
A/chicken/Egypt/1889N3-SM26/2007	2.2.1	2.2.1	TRUE
A/Egypt/1731-NAMRU3/2007	2.2.1	2.2.1	TRUE
A/Egypt/2782-NAMRU3/2006	2.2.1	2.2.1	TRUE
A/duck/Egypt/3047NAMRU3-CLEVB63/2007	2.2.1	2.2.1	TRUE
A/Egypt/N00270/2010	2.2.1	2.2.1	TRUE
A/duck/Egypt/0984smf-NLQP/2009	2.2.1	2.2.1	TRUE
A/chicken/Egypt/0956-NLQP/2009	2.2.1	2.2.1	TRUE
A/chicken/Egypt/0850-NLQP/2008	2.2.1	2.2.1	TRUE
A/Egypt/N02038/2010	2.2.1	2.2.1	TRUE
A/Egypt/N03434/2009	2.2.1	2.2.1	TRUE
A/chicken/Egypt/0870-NLQP/2008	2.2.1	2.2.1	TRUE
A/chicken/Egypt/R6/2007	2.2.1	2.2.1	TRUE
A/duck/Egypt/0845S-NLQP/2008	2.2.1	2.2.1	TRUE
A/chicken/Egypt/1035/2010	2.2.1	2.2.1	TRUE
A/Egypt/N04822/2009	2.2.1	2.2.1	TRUE
A/duck/Egypt/0871/2008	2.2.1	2.2.1	TRUE
A/Egypt/N04527/2009	2.2.1	2.2.1	TRUE
A/Egypt/N01644/2010	2.2.1	2.2.1	TRUE
A/chicken/Egypt/101604v/2010	2.2.1	2.2.1	TRUE
A/chicken/Egypt/1052g/2010	2.2.1	2.2.1	TRUE
A/Egypt/N04394/2009	2.2.1	2.2.1	TRUE
A/duck/Egypt/0990SM-NLQP/2009	2.2.1	2.2.1	TRUE
A/chicken/Egypt/0847-NLQP/2008	2.2.1	2.2.1	TRUE
A/chicken/Egypt/0915-NLQP/2009	2.2.1	2.2.1	TRUE
A/chicken/Egypt/0838-NLQP/2008	2.2.1	2.2.1	TRUE
A/chicken/Egypt/3046NAMRU3-CLEVB62/2007	2.2.1	2.2.1	TRUE
A/chicken/Egypt/0918Q-NLQP/2009	2.2.1	2.2.1	TRUE
A/goose/Egypt/07364S-NLQP/2007	2.2.1	2.2.1	TRUE
A/herring_gull/Sweden/V1116/2006	2.2.1	2.2.1	TRUE
A/chicken/Egypt/1709-4VIR08/2007	2.2.1	2.2.1	TRUE
A/duck/Egypt/0945smf-NLQP/2009	2.2.1	2.2.1	TRUE
A/chicken/Egypt/C3Br11/2007	2.2.1	2.2.1	TRUE
A/mute_swan/Hungary/4571/2006	2.2.1	2.2.1	TRUE
A/Egypt/N03450/2009	2.2.1	2.2.1	TRUE
A/Egypt/N05912/2009	2.2.1	2.2.1	TRUE
A/duck/Egypt/0971SM-NLQP/2009	2.2.1	2.2.1	TRUE
A/chicken/Egypt/0891/2008	2.2.1	2.2.1	TRUE
A/duck/Egypt/0982-NLQP/2009	2.2.1	2.2.1	TRUE
A/chicken/Egypt/9400NAMRU3-CLEVB211/2007	2.2.1	2.2.1	TRUE
A/chicken/Egypt/1034/2010	2.2.1	2.2.1	TRUE
A/Egypt/N03272/2009	2.2.1	2.2.1	TRUE
A/Egypt/N04396/2009	2.2.1	2.2.1	TRUE
A/goose/Egypt/09134sml/2009	2.2.1	2.2.1	TRUE
A/chicken/Gaza/713/2006	2.2.1	2.2.1	TRUE
A/goose/Egypt/0910sm-NLQP/2009	2.2.1	2.2.1	TRUE
A/chicken/Egypt/1892N3-HK49/2007	2.2.1	2.2.1	TRUE
A/chicken/Egypt/1129N3-HK9/2007	2.2.1	2.2.1	TRUE
A/duck/Egypt/D2Li234/2007	2.2.1	2.2.1	TRUE
A/Egypt/N04526/2009	2.2.1	2.2.1	TRUE
A/chicken/Egypt/452-2/2007	2.2.1	2.2.1	TRUE
A/chicken/Egypt/0813-NLQP/2008	2.2.1	2.2.1	TRUE
A/Anas_acuta/Slovenia/470/06	2.2.1	2.2.1	TRUE
A/duck/Egypt/09339S-NLQP/2009	2.2.1	2.2.1	TRUE
A/Egypt/4226-NAMRU3/2007	2.2.1	2.2.1	TRUE
A/Egypt/6251-NAMRU3/2007	2.2.1	2.2.1	TRUE
A/duck/Egypt/09349S-NLQP/2009	2.2.1	2.2.1	TRUE
A/Egypt/N04979/2009	2.2.1	2.2.1	TRUE
A/chicken/Nigeria/SO457/2006	2.2.1	2.2.1	TRUE
A/chicken/Egypt/3051NAMRU3-CLEVB78/2007	2.2.1	2.2.1	TRUE
A/chicken/Egypt/1078-NAMRU3/2006	2.2.1	2.2.1	TRUE
A/chicken/Egypt/F4/2006	2.2.1	2.2.1	TRUE
A/duck/Egypt/D3Li12/2007	2.2.1	2.2.1	TRUE
A/duck/Egypt/1053/2010	2.2.1	2.2.1	TRUE
A/Egypt/3401-NAMRU3/2008	2.2.1	2.2.1	TRUE
A/Egypt/7021-NAMRU3/2006	2.2.1	2.2.1	TRUE
A/chicken/Egypt/3044NAMRU3-CLEVB59/2007	2.2.1	2.2.1	TRUE
A/duck/Egypt/0964-NLQP/2009	2.2.1	2.2.1	TRUE
A/turkey/Egypt/09206sm-NLQP/2009	2.2.1	2.2.1	TRUE
A/duck/Egypt/1301-NAMRU3/2007	2.2.1	2.2.1	TRUE
A/Egypt/N03438/2009	2.2.1	2.2.1	TRUE
A/chicken/Egypt/10189s/2010	2.2.1	2.2.1	TRUE
A/duck/Egypt/12380N3-CLEVB/2006	2.2.1	2.2.1	TRUE
A/chicken/Gaza/714/2006	2.2.1	2.2.1	TRUE
A/chicken/Egypt/1058sf/2010	2.2.1	2.2.1	TRUE
A/Egypt/2256-NAMRU3/2007	2.2.1	2.2.1	TRUE
A/turkey/Turkey/1/2005	2.2.1	2.2.1	TRUE
A/quail/Egypt/07120-NLQP/2007	2.2.1	2.2.1	TRUE
A/Egypt/N03071/2010	2.2.1	2.2.1	TRUE
A/chicken/Egypt/0875S-NLQP/2008	2.2.1	2.2.1	TRUE
A/duck/Egypt/10157s/2010	2.2.1	2.2.1	TRUE
A/duck/Egypt/09274sm-NLQP/2009	2.2.1	2.2.1	TRUE
A/chicken/Egypt/1020d/2010	2.2.1	2.2.1	TRUE
A/duck/Egypt/1068s/2010	2.2.1	2.2.1	TRUE
A/turkey/Egypt/07444S-NLQP/2007	2.2.1	2.2.1	TRUE
A/duck/Egypt/9399NAMRU3-CLEVB202/2007	2.2.1	2.2.1	TRUE
A/duck/Egypt/0926-NLQP/2009	2.2.1	2.2.1	TRUE
A/chicken/Egypt/F6/2007	2.2.1	2.2.1	TRUE
A/chicken/Egypt/07118-NLQP/2007	2.2.1	2.2.1	TRUE
A/chicken/Egypt/09519S-NLQP/2009	2.2.1.1	2.2.1.1	TRUE
A/chicken/Egypt/0855-NLQP/2008	2.2.1.1	2.2.1.1	TRUE
A/chicken/Egypt/095723v/2009	2.2.1.1	2.2.1.1	TRUE
A/chicken/Egypt/1055/2010	2.2.1.1	2.2.1.1	TRUE
A/chicken/Egypt/0879-NLQP/2008	2.2.1.1	2.2.1.1	TRUE
A/chicken/Egypt/09568S-NLQP/2009	2.2.1.1	2.2.1.1	TRUE
A/chicken/Egypt/38-2/2008	2.2.1.1	2.2.1.1	TRUE
A/chicken/Egypt/0865-NLQP/2008	2.2.1.1	2.2.1.1	TRUE
A/chicken/Egypt/096767V-NLQP/2009	2.2.1.1	2.2.1.1	TRUE
A/chicken/Egypt/0962-NLQP/2009	2.2.1.1	2.2.1.1	TRUE
A/chicken/Egypt/18-H/2009	2.2.1.1	2.2.1.1	TRUE
A/chicken/Egypt/09277s-NLQP/2009	2.2.1.1	2.2.1.1	TRUE
A/chicken/Egypt/10116s/2010	2.2.1.1	2.2.1.1	TRUE
A/goose/Egypt/0946smL-NLQP/2009	2.2.1.1	2.2.1.1	TRUE
A/chicken/Egypt/8NLQP-CLEVB304/2008	2.2.1.1	2.2.1.1	TRUE
A/chicken/Egypt/10265s/2010	2.2.1.1	2.2.1.1	TRUE
A/chicken/Egypt/0910QL-NLQP/2009	2.2.1.1	2.2.1.1	TRUE
A/duck/Egypt/1017/2010	2.2.1.1	2.2.1.1	TRUE
A/chicken/Egypt/1050ss/2010	2.2.1.1	2.2.1.1	TRUE
A/chicken/Israel/65/2010	2.2.1.1	2.2.1.1	TRUE
A/chicken/Egypt/10127s/2010	2.2.1.1	2.2.1.1	TRUE
A/chicken/Egypt/37-1/2008	2.2.1.1	2.2.1.1	TRUE
A/chicken/Egypt/6-A/2010	2.2.1.1	2.2.1.1	TRUE
A/chicken/Egypt/8-C/2010	2.2.1.1	2.2.1.1	TRUE
A/chicken/Egypt/20-16/2009	2.2.1.1	2.2.1.1	TRUE
A/chicken/Egypt/1031/2010	2.2.1.1	2.2.1.1	TRUE
A/chicken/Egypt/1071g/2010	2.2.1.1	2.2.1.1	TRUE
A/chicken/Egypt/13NLQP-CLEVB261/2008	2.2.1.1	2.2.1.1	TRUE
A/chicken/Egypt/1052s/2010	2.2.1.1	2.2.1.1	TRUE
A/chicken/Egypt/0876-NLQP/2008	2.2.1.1	2.2.1.1	TRUE
A/turkey/Egypt/091Q-NLQP/2009	2.2.1.1	2.2.1.1	TRUE
A/chicken/Bangladesh/1151-11/2010	2.2.2	2.2.2	TRUE
A/chicken/India/WB-NIV2664/2008	2.2.2	2.2.2	TRUE
A/chicken/India/WB-NIV2665/2008	2.2.2	2.2.2	TRUE
A/chicken/Bangladesh/CD-08(09)BL-418/2009	2.2.2	2.2.2	TRUE
A/duck/Nepal/PTS58/2010	2.2.2	2.2.2	TRUE
A/chicken/India/WB-NIV2813/2008	2.2.2	2.2.2	TRUE
A/chicken/India/WB-NIV2812/2008	2.2.2	2.2.2	TRUE
A/chicken/India/WB-NIV96526/2009	2.2.2	2.2.2	TRUE
A/chicken/India/WB-NIV2806/2008	2.2.2	2.2.2	TRUE
A/chicken/India/WB-NIV2656/2008	2.2.2	2.2.2	TRUE
A/chicken/Bangladesh/1151-9/2010	2.2.2	2.2.2	TRUE
A/chicken/India/WB-NIV2670/2008	2.2.2	2.2.2	TRUE
A/crow/Assam/142119/2008	2.2.2	2.2.2	TRUE
A/chicken/Bangladesh/362/2007	2.2.2	2.2.2	TRUE
A/chicken/India/WB-NIV16915/2008	2.2.2	2.2.2	TRUE
A/chicken/West_Bengal/81010/2008	2.2.2	2.2.2	TRUE
A/chicken/Bangladesh/CD-48-BL-165/2008	2.2.2	2.2.2	TRUE
A/chicken/Bangladesh/CD586-08-BL-409/2008	2.2.2	2.2.2	TRUE
A/duck/India/TR-NIV4396/2008	2.2.2	2.2.2	TRUE
A/chicken/Bangladesh/1151-10/2010	2.2.2	2.2.2	TRUE
A/chicken/Bangladesh/531/2007	2.2.2	2.2.2	TRUE
A/chicken/India/WB-NIV16924/2009	2.2.2	2.2.2	TRUE
A/chicken/India/AS-NIV15983/2008	2.2.2	2.2.2	TRUE
A/chicken/India/WB-NIV2800/2008	2.2.2	2.2.2	TRUE
A/Dk/HN/303/2004	2.3.1	2.3.1	TRUE
A/duck/Hunan/139/2005	2.3.1	2.3.1	TRUE
A/duck/Hunan/533/2004	2.3.1	2.3.1	TRUE
A/duck/Hunan/157/2005	2.3.1	2.3.1	TRUE
A/pigeon/Zhejiang/17/2005	2.3.1	2.3.1	TRUE
A/chicken/Guangdong/191/04	2.3.1	2.3.1	TRUE
A/duck/Hunan/733/2004	2.3.1	2.3.1	TRUE
A/duck/Hunan/70/2004	2.3.1	2.3.1	TRUE
A/duck/Hunan/1608/2005	2.3.2	2.3.2	TRUE
A/duck/Yunnan/4400/2005	2.3.2	2.3.2	TRUE
A/chicken/Vietnam/TY25/2005	2.3.2	2.3.2	TRUE
A/chicken/Guangxi/2461/2004	2.3.2	2.3.2	TRUE
A/chicken/Lang_Son/200/2005	2.3.2	2.3.2	TRUE
A/Chinese_pond_heron/Hong_Kong/18/2005	2.3.2	2.3.2	TRUE
A/chicken/Shantou/810/05	2.3.2	2.3.2	TRUE
A/chicken/Guangxi/2448/2004	2.3.2	2.3.2	TRUE
A/chicken/Viet_Nam/14/2005	2.3.2	2.3.2	TRUE
A/pheasant/Shantou/2239/2006	2.3.2	2.3.2	TRUE
A/chicken/Yunnan/chuxiong01/2005	2.3.2	2.3.2	TRUE
A/quail/Shantou/911/05	2.3.2	2.3.2	TRUE
A/duck/Yunnan/4589/2005	2.3.2	2.3.2	TRUE
A/duck/Hunan/1265/2005	2.3.2	2.3.2	TRUE
A/chicken/Viet_Nam/17/2005	2.3.2	2.3.2	TRUE
A/duck/China/E319-2/03	2.3.2	2.3.2	TRUE
A/duck/Guangxi/4016/2005	2.3.2	2.3.2	TRUE
A/silky_chicken/Shantou/475/2004	2.3.2	2.3.2	TRUE
A/chicken/Vietnam/200/2005	2.3.2	2.3.2	TRUE
A/chicken/Guangxi/604/2005	2.3.2	2.3.2	TRUE
A/duck/Guangxi/351/2004	2.3.2	2.3.2	TRUE
A/duck/Guangdong/23/2004	2.3.2	2.3.2	TRUE
A/duck/Guangxi/951/2005	2.3.2	2.3.2	TRUE
A/Muscovy_duck/Vietnam/1455/2006	2.3.2	2.3.2	TRUE
A/quail/Guangxi/575/2005	2.3.2	2.3.2	TRUE
A/chicken/Guangdong/178/04	2.3.2	2.3.2	TRUE
A/grey_heron/Hong_Kong/837/2004	2.3.2	2.3.2	TRUE
A/chicken/Viet_Nam/10/2005	2.3.2	2.3.2	TRUE
A/chicken/Guangxi/3154/2005	2.3.2	2.3.2	TRUE
A/duck/Guangxi/3548/2005	2.3.2	2.3.2	TRUE
A/goose/Yunnan/4494/2005	2.3.2	2.3.2	TRUE
A/peregrine_falcon/Hong_Kong/5211/2006	2.3.2	2.3.2	TRUE
A/grey_heron/Hong_Kong/728/2004	2.3.2	2.3.2	TRUE
A/whooper_swan/Akita/1/2008	2.3.2.1	2.3.2.1	TRUE
A/house_crow/Hong_Kong/7677/2008	2.3.2.1	2.3.2.1	TRUE
A/crested_myna/Hong_Kong/1178/2009	2.3.2.1	2.3.2.1	TRUE
A/environment/Hunan/6-45/2008	2.3.2.1	2.3.2.1	TRUE
A/Guangxi/1/2009	2.3.2.1	2.3.2.1	TRUE
A/Hubei/1/2010	2.3.2.1	2.3.2.1	TRUE
A/pika/Qinghai/GRL/2007	2.3.2.1	2.3.2.1	TRUE
A/feral_pigeon/Hong_Kong/3409/2009	2.3.2.1	2.3.2.1	TRUE
A/whooper_swan/Hokkaido/2/2008	2.3.2.1	2.3.2.1	TRUE
A/chicken/Nepal/115/2010	2.3.2.1	2.3.2.1	TRUE
A/duck/Vietnam/NCVD-423/2010	2.3.2.1	2.3.2.1	TRUE
A/water/Hunan/7/2009	2.3.2.1	2.3.2.1	TRUE
A/pika/Qinghai/QW/2007	2.3.2.1	2.3.2.1	TRUE
A/large_billed_crow/Hong_Kong/885/2009	2.3.2.1	2.3.2.1	TRUE
A/whooper_swan/Hokkaido/1/2008	2.3.2.1	2.3.2.1	TRUE
A/chicken/Korea/USQ284/2008	2.3.2.1	2.3.2.1	TRUE
A/great_egret/Hong_Kong/807/2008	2.3.2.1	2.3.2.1	TRUE
A/duck/Hunan/8/2008	2.3.2.1	2.3.2.1	TRUE
A/chicken/Nepal/111/2010	2.3.2.1	2.3.2.1	TRUE
A/common_buzzard/Hong_Kong/9213/2007	2.3.2.1	2.3.2.1	TRUE
A/chicken/Korea/Gimje/2008	2.3.2.1	2.3.2.1	TRUE
A/black-crowned_night_heron/Hong_Kong/659/2008	2.3.2.1	2.3.2.1	TRUE
A/common_buzzard/Bulgaria/38WB/2010	2.3.2.1	2.3.2.1	TRUE
A/whooper_swan/Mongolia/11/2010	2.3.2.1	2.3.2.1	TRUE
A/great_crested_grebe/Tyva/120/2009	2.3.2.1	2.3.2.1	TRUE
A/environment/Hunan/5-32/2007	2.3.2.1	2.3.2.1	TRUE
A/little_egret/Hong_Kong/8863/2007	2.3.2.1	2.3.2.1	TRUE
A/whooper_swan/Mongolia/7/2010	2.3.2.1	2.3.2.1	TRUE
A/common_magpie/Hong_Kong/5052/2007	2.3.2.1	2.3.2.1	TRUE
A/chicken/Nepal/105/2010	2.3.2.1	2.3.2.1	TRUE
A/chicken/Hunan/8/2008	2.3.2.1	2.3.2.1	TRUE
A/duck/Hunan/3/2007	2.3.2.1	2.3.2.1	TRUE
A/duck/Korea/NSQ263/2008	2.3.2.1	2.3.2.1	TRUE
A/oriental_magpie_robin/Hong_Kong/9298/2009	2.3.2.1	2.3.2.1	TRUE
A/chicken/Vietnam/NCVD-389/2009	2.3.2.1	2.3.2.1	TRUE
A/great_crested-grebe/Qinghai/1/2009	2.3.2.1	2.3.2.1	TRUE
A/chicken/Vietnam/NCVD-390/2009	2.3.2.1	2.3.2.1	TRUE
A/chicken/Vietnam/NCVD-398/2010	2.3.2.1	2.3.2.1	TRUE
A/chicken/Vietnam/NCVD-421/2010	2.3.2.1	2.3.2.1	TRUE
A/little_egret/Hong_Kong/8550/2007	2.3.2.1	2.3.2.1	TRUE
A/chicken/Laos/LPQ001/2008	2.3.2.1	2.3.2.1	TRUE
A/duck/Guiyang/3242/2005	2.3.3	2.3.3	TRUE
A/duck/Guiyang/3009/2005	2.3.3	2.3.3	TRUE
A/chicken/Guiyang/3570/2005	2.3.3	2.3.3	TRUE
A/duck/Vietnam/37/2007	2.3.4	2.3.4	TRUE
A/duck/Fujian/12032/2005	2.3.4	2.3.4	TRUE
A/duck/Laos/P0117/2007	2.3.4	2.3.4	TRUE
A/chicken/Hubei/2856/2007	2.3.4	2.3.4	TRUE
A/pigeon/Laos/NCVD-36/2007	2.3.4	2.3.4	TRUE
A/water/Hunan/3/2009	2.3.4	2.3.4	TRUE
A/duck/Guangxi/1830/2006	2.3.4	2.3.4	TRUE
A/duck/Henan/1652/2006	2.3.4	2.3.4	TRUE
A/chicken/Mukdahan/NIAH403901/2007	2.3.4	2.3.4	TRUE
A/chicken/Hunan/1/2009	2.3.4	2.3.4	TRUE
A/duck/Hubei/2911/2007	2.3.4	2.3.4	TRUE
A/duck/Guiyang/293/2006	2.3.4	2.3.4	TRUE
A/chicken/Fujian/12239/2005	2.3.4	2.3.4	TRUE
A/goose/Yunnan/1338/2006	2.3.4	2.3.4	TRUE
A/chicken/Fujian/1/2007	2.3.4	2.3.4	TRUE
A/chicken/Hong_Kong/AP156/2009	2.3.4	2.3.4	TRUE
A/chicken/Laos/1/2008	2.3.4	2.3.4	TRUE
A/duck/Vietnam/NCVD-43/2007	2.3.4	2.3.4	TRUE
A/duck/Anhui/56/2005	2.3.4	2.3.4	TRUE
A/environment/Hunan/1-8/2007	2.3.4	2.3.4	TRUE
A/chicken/Fujian/11933/2005	2.3.4	2.3.4	TRUE
A/goose/Yunnan/3798/2006	2.3.4	2.3.4	TRUE
A/Japanese_white-eye/Hong_Kong/1038/2006	2.3.4	2.3.4	TRUE
A/Anhui/1/2007	2.3.4	2.3.4	TRUE
A/duck/Hunan/5106/2005	2.3.4	2.3.4	TRUE
A/Shanghai/1/2006	2.3.4	2.3.4	TRUE
A/Guangdong/1/2008	2.3.4	2.3.4	TRUE
A/Fujian/1/2005	2.3.4	2.3.4	TRUE
A/Hunan/1/2008	2.3.4	2.3.4	TRUE
A/chicken/Thailand/NP-172/2006	2.3.4	2.3.4	TRUE
A/duck/Laos/P0050/2007	2.3.4	2.3.4	TRUE
A/duck/Vietnam/NCVD-58/07	2.3.4	2.3.4	TRUE
A/Laos/Nong_Khai_1/2007	2.3.4	2.3.4	TRUE
A/Muscovy_duck/Vietnam/49/2007	2.3.4	2.3.4	TRUE
A/duck/Guiyang/497/2006	2.3.4	2.3.4	TRUE
A/duck/Henan/1650/2006	2.3.4	2.3.4	TRUE
A/China/2006	2.3.4	2.3.4	TRUE
A/wild_duck/Hunan/021/2005	2.3.4	2.3.4	TRUE
A/duck/Guiyang/1418/2006	2.3.4	2.3.4	TRUE
A/goose/Shantou/18442/2005	2.3.4	2.3.4	TRUE
A/goose/Guangxi/5414/2005	2.3.4	2.3.4	TRUE
A/duck/Jiangxi/80/2005	2.3.4	2.3.4	TRUE
A/chicken/Laos/Xaythiani-26/2006	2.3.4	2.3.4	TRUE
A/environment/Hunan/6-69/2008	2.3.4	2.3.4	TRUE
A/chicken/Laos/Xaythiani_37/2006	2.3.4	2.3.4	TRUE
A/environment/Xinjiang/6/2009	2.3.4	2.3.4	TRUE
A/duck/Vietnam/NCVD-013/2008	2.3.4	2.3.4	TRUE
A/duck/Hai_Phong_/208/2006	2.3.4	2.3.4	TRUE
A/duck/Fujian/668/2006	2.3.4	2.3.4	TRUE
A/chicken/Fujian/584/2006	2.3.4	2.3.4	TRUE
A/lesser_kestrel/Heilongjiang/194/2007	2.3.4	2.3.4	TRUE
A/duck/Laos/NCVD-35/2007	2.3.4	2.3.4	TRUE
A/duck/Laos/A0503/2007	2.3.4	2.3.4	TRUE
A/duck/Vietnam/208/2005	2.3.4	2.3.4	TRUE
A/chicken/Laos/A0464/2007	2.3.4	2.3.4	TRUE
A/duck/Guangxi/2143/2006	2.3.4	2.3.4	TRUE
A/goose/Guangzhou/471/2006	2.3.4	2.3.4	TRUE
A/chicken/Laos/P0130/2007	2.3.4	2.3.4	TRUE
A/chicken/Hunan/3157/2006	2.3.4	2.3.4	TRUE
A/tree_sparrow/Jiangsu/1/2008	2.3.4	2.3.4	TRUE
A/chicken/Malaysia/5223/2007	2.3.4	2.3.4	TRUE
A/duck/Hai_Duong/07-40/2007	2.3.4	2.3.4	TRUE
A/duck/Guangxi/5457/2005	2.3.4	2.3.4	TRUE
A/Anhui/2/2005	2.3.4	2.3.4	TRUE
A/chicken/Anhui/1089/2007	2.3.4	2.3.4	TRUE
A/duck/Hunan/1964/2007	2.3.4	2.3.4	TRUE
A/chicken/Laos/P0171/2007	2.3.4	2.3.4	TRUE
A/water/Xinjiang/3/2009	2.3.4	2.3.4	TRUE
A/goose/Yunnan/6169/2005	2.3.4	2.3.4	TRUE
A/chicken/Hunan/1793/2007	2.3.4	2.3.4	TRUE
A/duck/Fujian/1734/05	2.3.4	2.3.4	TRUE
A/peregrine_falcon/Hong_Kong/810/2009	2.3.4	2.3.4	TRUE
A/Hunan/1/2006	2.3.4	2.3.4	TRUE
A/duck/Laos/3295/2006	2.3.4	2.3.4	TRUE
A/human/China/GD02/2006	2.3.4	2.3.4	TRUE
A/goose/Yunnan/1396/2006	2.3.4	2.3.4	TRUE
A/duck/Laos/P0106/2007	2.3.4	2.3.4	TRUE
A/duck_feces/Hebei/5/2009	2.3.4	2.3.4	TRUE
A/chicken/Vietnam/NCVD-109/2007	2.3.4	2.3.4	TRUE
A/chicken/Hmawbi/517/2007	2.3.4	2.3.4	TRUE
A/duck/Hunan/689/2006	2.3.4	2.3.4	TRUE
A/duck/Henan/1647/2006	2.3.4	2.3.4	TRUE
A/duck/Hunan/324/2006	2.3.4	2.3.4	TRUE
A/goose/Guangxi/532/2006	2.3.4	2.3.4	TRUE
A/duck/Hubei/Hangmei01/2006	2.3.4	2.3.4	TRUE
A/goose/Guangxi/52/2006	2.3.4	2.3.4	TRUE
A/chicken/Guangxi/1212/2006	2.3.4	2.3.4	TRUE
A/duck/Guangxi/5075/2005	2.3.4	2.3.4	TRUE
A/duck/Hunan/29/2006	2.3.4	2.3.4	TRUE
A/chicken/Shandong/A-1/2009	2.3.4	2.3.4	TRUE
A/chicken/Henan/1362/2006	2.3.4	2.3.4	TRUE
A/goose/Yunnan/1143/2006	2.3.4	2.3.4	TRUE
A/duck/Guangxi/1436/2006	2.3.4	2.3.4	TRUE
A/duck/Nong-Khai/Thailand/KU-56/2007	2.3.4	2.3.4	TRUE
A/chicken/Vietnam/NCVD-41/2007	2.3.4	2.3.4	TRUE
A/Anhui/1/2005	2.3.4	2.3.4	TRUE
A/chicken/Nongkhai/NIAH400802/2007	2.3.4	2.3.4	TRUE
A/goose/Guangxi/224/2006	2.3.4	2.3.4	TRUE
A/duck/Guangxi/804/2006	2.3.4	2.3.4	TRUE
A/shrike/Tibet/13/2006	2.3.4	2.3.4	TRUE
A/duck/Guangxi/392/2006	2.3.4	2.3.4	TRUE
A/goose/Guangxi/1458/2006	2.3.4	2.3.4	TRUE
A/Jiangxi/1/2005	2.3.4	2.3.4	TRUE
A/chestnut_munia/Hong_Kong/2442/2007	2.3.4	2.3.4	TRUE
A/Xinjiang/1/2009	2.3.4	2.3.4	TRUE
A/duck/Hunan/11/2007	2.3.4	2.3.4	TRUE
A/goose/Shantou/3295/2006	2.3.4	2.3.4	TRUE
A/peregrine_falcon/Hong_Kong/2142/2008	2.3.4	2.3.4	TRUE
A/goose/Yunnan/6384/2006	2.3.4	2.3.4	TRUE
A/duck/Laos/A0301/2007	2.3.4	2.3.4	TRUE
A/goose/Yunnan/1136/2006	2.3.4	2.3.4	TRUE
A/Mallard/Huadong/S/2005	2.3.4	2.3.4	TRUE
A/chicken/Fujian/10567/2005	2.3.4	2.3.4	TRUE
A/chicken/Tibet/6/2008	2.3.4	2.3.4	TRUE
A/chicken/Laos/Xaythiani_32/2006	2.3.4	2.3.4	TRUE
A/Sichuan/3/2006	2.3.4	2.3.4	TRUE
A/chicken/Guizhou/7/2008	2.3.4	2.3.4	TRUE
A/Anhui/1/2006	2.3.4	2.3.4	TRUE
A/chicken/Nakhonphanom/NIAH113718/2006	2.3.4	2.3.4	TRUE
A/Mallard/Huadong/lk/2005	2.3.4	2.3.4	TRUE
A/chicken/Vietnam/NCVD-40/2007	2.3.4	2.3.4	TRUE
A/duck/Laos/P0161/2007	2.3.4	2.3.4	TRUE
A/duck/Hunan/3340/2006	2.3.4	2.3.4	TRUE
A/duck/Guangxi/150/2006	2.3.4	2.3.4	TRUE
A/chicken/Laos/P0169/2007	2.3.4	2.3.4	TRUE
A/Fujian/1/2007	2.3.4	2.3.4	TRUE
A/Sichuan/2/2006	2.3.4	2.3.4	TRUE
A/duck/Laos/P0127/2007	2.3.4	2.3.4	TRUE
A/duck/Yunnan/47/2006	2.3.4	2.3.4	TRUE
A/chicken/Hubei/3002/2007	2.3.4	2.3.4	TRUE
A/chicken/Lao/LH2/2010	2.3.4.1	2.3.4.1	TRUE
A/duck/Vietnam/NCVD-422/2010	2.3.4.1	2.3.4.1	TRUE
A/chicken/Vietnam/NCVD-290/2009	2.3.4.1	2.3.4.1	TRUE
A/chicken/Vietnam/NCVD-400/2010	2.3.4.1	2.3.4.1	TRUE
A/duck/Vietnam/NCVD-343/2009	2.3.4.1	2.3.4.1	TRUE
A/duck/Vietnam/NCVD-375/2009	2.3.4.1	2.3.4.1	TRUE
A/chicken/Vietnam/NCVD-404/2010	2.3.4.1	2.3.4.1	TRUE
A/duck/Vietnam/NCVD-379/2009	2.3.4.1	2.3.4.1	TRUE
A/duck/Vietnam/NCVD-374/2009	2.3.4.1	2.3.4.1	TRUE
A/chicken/Vietnam/NCVD-283/2009	2.3.4.2	2.3.4.2	TRUE
A/chicken/Vietnam/NCVD-035/2008	2.3.4.2	2.3.4.2	TRUE
A/environment/Guizhou/4/2009	2.3.4.2	2.3.4.2	TRUE
A/chicken/Vietnam/NCVD-392/2009	2.3.4.2	2.3.4.2	TRUE
A/duck/Yunnan/6490/2006	2.3.4.2	2.3.4.2	TRUE
A/chicken/Vietnam/NCVD-394/2010	2.3.4.2	2.3.4.2	TRUE
A/environment/Guizhou/2/2009	2.3.4.2	2.3.4.2	TRUE
A/muscovy_duck/Vietnam/NCVD-038/2008	2.3.4.2	2.3.4.2	TRUE
A/goose/Yunnan/6193/2006	2.3.4.2	2.3.4.2	TRUE
A/chicken/Vietnam/NCVD-296/2009	2.3.4.2	2.3.4.2	TRUE
A/chicken/Vietnam/NCVD-381/2009	2.3.4.2	2.3.4.2	TRUE
A/chicken/Vietnam/NCVD-080/2008	2.3.4.2	2.3.4.2	TRUE
A/chicken/Vietnam/NCVD-103/2007	2.3.4.2	2.3.4.2	TRUE
A/Vietnam/HN31432M/2008	2.3.4.2	2.3.4.2	TRUE
A/muscovy_duck/Vietnam/NCVD-401/2010	2.3.4.2	2.3.4.2	TRUE
A/ngan/Vietnam/NCVD-420/2010	2.3.4.2	2.3.4.2	TRUE
A/chicken/Vietnam/NCVD-081/2008	2.3.4.2	2.3.4.2	TRUE
A/chicken/Vietnam/NCVD-44/2007	2.3.4.2	2.3.4.2	TRUE
A/muscovy_duck/Vietnam/NCVD-384/2009	2.3.4.2	2.3.4.2	TRUE
A/chicken/Vietnam/NCVD-282/2009	2.3.4.2	2.3.4.2	TRUE
A/muscovy_duck/Vietnam/NCVD-034/2008	2.3.4.2	2.3.4.2	TRUE
A/chicken/Vietnam/NCVD-281/2009	2.3.4.2	2.3.4.2	TRUE
A/duck/Vietnam/NCVD-020/2008	2.3.4.3	2.3.4.3	TRUE
A/Vietnam/UT31203A/2007	2.3.4.3	2.3.4.3	TRUE
A/chicken/Vietnam/NCVD-108/2007	2.3.4.3	2.3.4.3	TRUE
A/chicken/Bac_Giang/07-74/2007	2.3.4.3	2.3.4.3	TRUE
A/duck/Vietnam/NCVD-57/07	2.3.4.3	2.3.4.3	TRUE
A/chicken/Vietnam/NCVD-029/2008	2.3.4.3	2.3.4.3	TRUE
A/muscovy_duck/Son_La/07-85/2007	2.3.4.3	2.3.4.3	TRUE
A/duck/Vietnam/52/2007	2.3.4.3	2.3.4.3	TRUE
A/duck/Vietnam/NCVD-81/07	2.3.4.3	2.3.4.3	TRUE
A/avian/Vietnam/NCVD-132/2008	2.3.4.3	2.3.4.3	TRUE
A/duck/Vietnam/NCVD-100/2007	2.3.4.3	2.3.4.3	TRUE
A/Vietnam/UT31412II/2008	2.3.4.3	2.3.4.3	TRUE
A/duck/Vietnam/NCVD-028/2008	2.3.4.3	2.3.4.3	TRUE
A/avian/Vietnam/NCVD-133/2008	2.3.4.3	2.3.4.3	TRUE
A/duck/Vietnam/NCVD-62/07	2.3.4.3	2.3.4.3	TRUE
A/chicken/Vietnam/NCVD-006/2008	2.3.4.3	2.3.4.3	TRUE
A/duck/Vietnam/NCVD-118/2007	2.3.4.3	2.3.4.3	TRUE
A/duck/Vietnam/NCVD-021/2008	2.3.4.3	2.3.4.3	TRUE
A/duck/Nam_Dinh/07-55/2007	2.3.4.3	2.3.4.3	TRUE
A/duck/Vietnam/NCVD-187/2008	2.3.4.3	2.3.4.3	TRUE
A/Vietnam/HN31388M1/2007	2.3.4.3	2.3.4.3	TRUE
A/muscovy_duck/Thai_Binh/07-90/2007	2.3.4.3	2.3.4.3	TRUE
A/avian/Hong_Kong/1993/2007	2.3.4.3	2.3.4.3	TRUE
A/Muscovy_duck/Vietnam/54/2007	2.3.4.3	2.3.4.3	TRUE
A/Viet_Nam/HN31242/2007	2.3.4.3	2.3.4.3	TRUE
A/Vietnam/UT31394II/2008	2.3.4.3	2.3.4.3	TRUE
A/muscovy_duck/Bac_Gieng/07-66/2007	2.3.4.3	2.3.4.3	TRUE
A/chicken/Vietnam/NCVD-018/2008	2.3.4.3	2.3.4.3	TRUE
A/chicken/Vietnam/NCVD-185/2008	2.3.4.3	2.3.4.3	TRUE
A/duck/Vietnam/NCVD-014/2008	2.3.4.3	2.3.4.3	TRUE
A/muscovy_duck/Vietnam/NCVD-041/2008	2.3.4.3	2.3.4.3	TRUE
A/duck/Nam_Dinh/07-91/2007	2.3.4.3	2.3.4.3	TRUE
A/chicken/Vietnam/NCVD-188/2008	2.3.4.3	2.3.4.3	TRUE
A/chicken/Vietnam/NCVD-138/2008	2.3.4.3	2.3.4.3	TRUE
A/chicken/Vietnam/NCVD-086/2008	2.3.4.3	2.3.4.3	TRUE
A/duck/Vietnam/NCVD-76/07	2.3.4.3	2.3.4.3	TRUE
A/quail/Vietnam/NCVD-037/2008	2.3.4.3	2.3.4.3	TRUE
A/duck/Vietnam/NCVD-98/2007	2.3.4.3	2.3.4.3	TRUE
A/chicken/Vietnam/NCVD-279/2009	2.3.4.3	2.3.4.3	TRUE
A/avian/Vietnam/NCVD-124/2008	2.3.4.3	2.3.4.3	TRUE
A/duck/Vietnam/NCVD-71/07	2.3.4.3	2.3.4.3	TRUE
A/chicken/Vietnam/NCVD-033/2008	2.3.4.3	2.3.4.3	TRUE
A/tiger/Shanghai/01/2005	2-like	2-like	TRUE
A/raccoon_dog/Shandong/sd1/2005	2-like	2-like	TRUE
A/Hong_Kong/378.1/2001	3-like	3-like	TRUE
A/chicken/Henan/01/2004	5-6-like	5-6-like	TRUE
A/duck/Shantou/5526/2001	5-6-like	5-6-like	TRUE
A/goose/Shantou/157/2002	5-6-like	5-6-like	TRUE
A/Dk/ST/4003/2003	8-9-like	8-9-like	TRUE
A/duck/Shanghai/xj/2002	8-9-like	8-9-like	TRUE
A/duck/Shantou/4610/2003	8-9-like	8-9-like	TRUE

## Sheet: HA1 1plus3
Strain	Annotation	Prediction	Correct
A/chicken/Jilin/ha/2003	0	5	FALSE
A/Cambodia/R0405050/2007	1.1	1	FALSE
A/Muscovy_duck/Vietnam/Ben_Tre_342/2006	1.1	1	FALSE
A/chicken/Cambodia/LC1AL/2007	1.1	1	FALSE
A/duck/Cambodia/D1PV/2006	1.1	1	FALSE
A/duck/Vietnam/NCVD-19/2007	1.1	1	FALSE
A/duck/Vietnam/1233/2005	1.1	1	FALSE
A/chicken/Cambodia/LC3AL/2007	1.1	1	FALSE
A/duck/Vietnam/NCVD-18/2007	1.1	1	FALSE
A/duck/Vietnam/NCVD-2/2007	1.1	1	FALSE
A/duck/Cambodia/D3KC167/2006	1.1	1	FALSE
A/duck/Vietnam/NCVD-26/2007	1.1	1	FALSE
A/falcon/Saudi_Arabia/D1795/2005	2.2	2.2.1	FALSE
A/chicken/jiyuan/1/03/	2.4	2.1.1	FALSE
A/chicken/zhengzhou/1/02/	2.4	2.1.1	FALSE
A/chicken/Guangdong/174/04	2.5	2.1.1	FALSE
A/duck/Hubei/wq/2003	2.5	2.1.1	FALSE
A/duck/Hubei/wp/2003	2.5	2.1.1	FALSE
A/crow/Osaka/102/2004	2.5	2.1.1	FALSE
A/chicken/Korea/es/2003	2.5	2.1.1	FALSE
A/goose/Jilin/hb/2003	2.5	2.1.2	FALSE
A/goose/Hong_Kong/3014.8/2000	3	1	FALSE
A/duck/Shantou/700/2002	4	3	FALSE
A/duck/Guangdong/22/2002	4	3	FALSE
A/goose/Fujian/bb/2003	4	3	FALSE
A/partridge/Shantou/478/2002	4	3	FALSE
A/goose/Shantou/753/2002	4	3	FALSE
A/chicken/Jilin/hp/2003	5	1	FALSE
A/duck/Zhejiang/52/2000	5	1	FALSE
A/tree_sparrow/Henan/4/2004	6	5	FALSE
A/tree_sparrow/Henan/3/2004	6	5	FALSE
A/duck/Hubei/wg/2002	6	5	FALSE
A/blackbird/Hunan/1/2004	6	5	FALSE
A/swine/Anhui/ca/2004	6	5	FALSE
A/environment/Hunan/2-16/2007	7.2	7	FALSE
A/Ck/HK/YU777/02	8	1	FALSE
A/chicken/Hong_Kong/86.3/2002	8	1	FALSE
A/Ck/HK/YU22/2002	8	1	FALSE
A/Ck/HK/61.9/02	8	1	FALSE
A/pheasant/Shantou/4567/2002	9	1	FALSE
A/duck/Guangxi/50/2001	9	1	FALSE
A/duck/Hubei/46/2009	9	1	FALSE
A/mallard/Guangxi/wt/2004	9	1	FALSE
A/goose/Huadong/220/2004	9	1	FALSE
A/partridge/Shantou/1075/2002	9	1	FALSE
A/chicken/Shantou/133/2003	9	1	FALSE
A/swine/Guangxi/wz/2004	9	1	FALSE
A/chicken/Henan/1/2004	9	1	FALSE
A/silky_chicken/Shantou/540/2003	9	1	FALSE
A/chicken/Hubei/489/2004	9	1	FALSE
A/chicken/Hubei/327/2004	9	1	FALSE
A/chicken/Henan/210/2004	9	1	FALSE
A/chicken/Henan/12/2004	9	1	FALSE
A/chicken/Vietnam/NCVD-385/2009	1.1-like	1.1	FALSE
A/duck/Vietnam/NCVD-001/2008	1.1-like	1.1	FALSE
A/duck/Hunan/300/2003	1-8-like	1	FALSE
A/chicken/Yunnan/1628/2003	1-8-like	1	FALSE
A/duck/Yunnan/862/2002	1-8-like	1	FALSE
A/chicken/Vietnam/G62/2005	1-8-like	1	FALSE
A/duck/Hunan/1340/2002	1-8-like	1	FALSE
A/duck/Hunan/378/2003	1-8-like	1	FALSE
A/duck/Guangdong/173/04	1-8-like	1	FALSE
A/Ck/HK/2133.1/2003	1-8-like	1	FALSE
A/chicken/Legok/2003	2.1.1	2.1.3.2	FALSE
A/duck/Hunan/782/2003	2.1.1	2.1.3.2	FALSE
A/quail/Boyolali/BPPV4/2004	2.1.1	2.1.3.2	FALSE
A/chicken/Indonesia/11/2003	2.1.1	2.1.3.2	FALSE
A/Muscovy_duck/Jakarta/DKI-Uwit/2004	2.1.1	2.1.3.2	FALSE
A/chicken/Ngawi/BPPV4/2004	2.1.1	2.1.3.2	FALSE
A/chicken/Yogjakarta/BBVet-IX/2004	2.1.1	2.1.3.2	FALSE
A/duck/East_Java/UT1107/2004	2.1.1	2.1.3.2	FALSE
A/Ck/Indonesia/4/2004	2.1.1	2.1.3.2	FALSE
A/chicken/Kulon_Progo/BBVet-XII-2/2004	2.1.1	2.1.3.2	FALSE
A/chicken/Pekalongan/BPPV4/2003	2.1.1	2.1.3.2	FALSE
A/chicken/Sragen/BPPV4/2003	2.1.1	2.1.3.2	FALSE
A/chicken/Indonesia/R60/05	2.1.1	2.1.3.2	FALSE
A/chicken/Wonosobo/BPPV4/2003	2.1.1	2.1.3.2	FALSE
A/swine/Banten/UT3062/2005	2.1.1	2.1.3.2	FALSE
A/chicken/Purworejo/BBVW/2005	2.1.1	2.1.3.2	FALSE
A/duck/Hunan/795/2002	2.1.1	2.1.3.2	FALSE
A/chicken/Banten/Pdgl-Kas/2004	2.1.1	2.1.3.2	FALSE
A/chicken/Malang/BBVet-IV/2004	2.1.1	2.1.3.2	FALSE
A/chicken/Salatiga/BBVet-I/2005	2.1.2	2.1.3.2	FALSE
A/chicken/Indonesia/Wates1/2005	2.1.3.1	2.1.3.2	FALSE
A/chicken/Wajo/BBVM/2005	2.1.3.1	2.1.3.2	FALSE
A/chicken/Indonesia/Wates130/2005	2.1.3.1	2.1.3.2	FALSE
A/chicken/Bali/UT2091/2005	2.1.3.1	2.1.3.2	FALSE
A/duck/Parepare/BBVM/2005	2.1.3.1	2.1.3.2	FALSE
A/chicken/East_Java/UT6021/2006	2.1.3.1	2.1.3.2	FALSE
A/chicken/Indonesia/Wates126/2005	2.1.3.1	2.1.3.2	FALSE
A/chicken/East_Java/UT6020/2006	2.1.3.1	2.1.3.2	FALSE
A/chicken/Indonesia/Bangka_Seletan1631-20/2006	2.1.3.3	2.1.3.2	FALSE
A/chicken/East_Java/UT6044/2007	2.1.3.3	2.1.3.2	FALSE
A/chicken/Banten/UT6025/2006	2.1.3.3	2.1.3.2	FALSE
A/chicken/South_Kalimantan/UT6028/2006	2.1.3.3	2.1.3.2	FALSE
A/chicken/Indonesia/CDC25/2005	2.1.3.3	2.1.3.2	FALSE
A/turkey/Egypt/07203-NLQP/2007	2.2.1.1	2.2.1	FALSE
A/chicken/Bangladesh/490/2007	2.2.2	2.2	FALSE
A/Dk/HN/303/2004	2.3.1	2.3.2	FALSE
A/duck/Hunan/139/2005	2.3.1	2.3.2	FALSE
A/duck/Hunan/533/2004	2.3.1	2.3.2	FALSE
A/duck/Hunan/157/2005	2.3.1	2.3.2	FALSE
A/pigeon/Zhejiang/17/2005	2.3.1	2.3.2	FALSE
A/duck/Hunan/127/2005	2.3.1	2.3.2	FALSE
A/chicken/Guangdong/191/04	2.3.1	2.3.2	FALSE
A/duck/Hunan/733/2004	2.3.1	2.3.4	FALSE
A/Dk/HN/5806/2003	2.3.1	2.3.4	FALSE
A/duck/Hunan/70/2004	2.3.1	2.3.4	FALSE
A/duck/Guangxi/351/2004	2.3.2	2.3.4	FALSE
A/duck/Hunan/69/2004	2.3.3	2.3.4	FALSE
A/duck/Guiyang/3242/2005	2.3.3	2.3.4	FALSE
A/duck/Hunan/15/2004	2.3.3	2.3.4	FALSE
A/duck/Guiyang/3009/2005	2.3.3	2.3.4	FALSE
A/chicken/Guiyang/3570/2005	2.3.3	2.3.4	FALSE
A/Hunan/1/2009	2.3.4.1	2.3.4	FALSE
A/duck/Yunnan/6490/2006	2.3.4.2	2.3.4	FALSE
A/muscovy_duck/Vietnam/NCVD-038/2008	2.3.4.2	2.3.4	FALSE
A/goose/Yunnan/6193/2006	2.3.4.2	2.3.4	FALSE
A/muscovy_duck/Vietnam/NCVD-082/2008	2.3.4.2	2.3.4	FALSE
A/chicken/Vietnam/NCVD-44/2007	2.3.4.2	2.3.4	FALSE
A/muscovy_duck/Vietnam/NCVD-393/2009	2.3.4-like	2.3.4.2	FALSE
A/chicken/Vietnam/NCVD-382/2009	2.3.4-like	2.3.4.2	FALSE
A/duck/Vietnam/NCVD-009/2008	2.3.4-like	2.3.4.3	FALSE
A/chicken/Vietnam/NCVD-008/2008	2.3.4-like	2.3.4.3	FALSE
A/Mallard/Huadong/Y/2003	2-like	2.1.1	FALSE
A/chicken/Hunan/23/2002	2-like	2.1.3.2	FALSE
A/chicken/Jiangxi/25/2004	2-like	2.2	FALSE
A/tiger/Shanghai/01/2005	2-like	2.2	FALSE
A/raccoon_dog/Shandong/sd1/2005	2-like	2.2	FALSE
A/Hong_Kong/378.1/2001	3-like	3	FALSE
A/duck/Hong_Kong/380.5/2001	3-like	3	FALSE
A/chicken/Shantou/904/2001	3-like	3	FALSE
A/chicken/Jilin/hh/2002	5-6-like	1	FALSE
A/chicken/Henan/01/2004	5-6-like	5	FALSE
A/duck/Yokohama/aq10/2003	5-6-like	5	FALSE
A/duck/Shantou/5526/2001	5-6-like	5	FALSE
A/chicken/Jilin/hf/2002	5-6-like	5	FALSE
A/goose/Shantou/157/2002	5-6-like	5	FALSE
A/chicken/Jiangsu/cz1/2002	5-6-like	5	FALSE
A/chicken/Jilin/9/2004	5-6-like	5	FALSE
A/duck/Zhejiang/bj/2002	5-6-like	5	FALSE
A/chicken/Jilin/he/2002	5-6-like	5	FALSE
A/duck/Shanghai/xj/2002	8-9-like	1	FALSE
A/Dk/ST/4003/2003	8-9-like	9	FALSE
A/duck/Shantou/4610/2003	8-9-like	9	FALSE
A/bar-headed_goose/Qinghai/7/2008	0	0	TRUE
A/chicken/Hubei/wh/1997	0	0	TRUE
A/duck/Shandong/093/2004	0	0	TRUE
A/chicken/Jiande/1218/2001	0	0	TRUE
A/Environment/Hong_Kong/437-8/99	0	0	TRUE
A/duck/Vietnam/1/2005	0	0	TRUE
A/Hong_Kong/488/97	0	0	TRUE
A/swine/Shandong/2/03	0	0	TRUE
A/duck/Vietnam/8/05	0	0	TRUE
A/chicken/Jilin/xv/2002	0	0	TRUE
A/Hong_Kong/156/97	0	0	TRUE
A/Ck/HK/31.2/2002	0	0	TRUE
A/duck/Shantou/1437/2001	0	0	TRUE
A/goose/Guangdong/xb/2001	0	0	TRUE
A/chicken/Shantou/5738/2001	0	0	TRUE
A/duck/Hong_Kong/p46/97	0	0	TRUE
A/duck/Shantou/195/2001	0	0	TRUE
A/goose/Hong_Kong/385.5/2000	0	0	TRUE
A/chicken/Jilin/xw/2003	0	0	TRUE
A/goose/Hong_Kong/ww28/2000	0	0	TRUE
A/Ck/HK/37.4/2002	0	0	TRUE
A/duck/Hong_Kong/ww381/2000	0	0	TRUE
A/duck/Shantou/1930/2001	0	0	TRUE
A/duck/Shantou/4912/2001	0	0	TRUE
A/plateau_pika/Qinghai/04/2007	0	0	TRUE
A/Hong_Kong/503/97	0	0	TRUE
A/bar-headed_goose/Qinghai/2/2008	0	0	TRUE
A/goose/Guangdong/3/1997	0	0	TRUE
A/chicken/Hubei/wl/1997	0	0	TRUE
A/Hong_Kong/514/97	0	0	TRUE
A/goose/Shantou/5456/2001	0	0	TRUE
A/duck/Guangdong/12/2000	0	0	TRUE
A/duck/Guangxi/27/2003	0	0	TRUE
A/Environment/Hong_Kong/437-10/99	0	0	TRUE
A/duck/Guangxi/12/2003	0	0	TRUE
A/chicken/Hubei/wj/1997	0	0	TRUE
A/chicken/Hong_Kong/220/97	0	0	TRUE
A/Hong_Kong/532/1997	0	0	TRUE
A/duck/Anyang/AVL-1/2001	0	0	TRUE
A/goose/Shantou/4885/2001	0	0	TRUE
A/bar-headed_goose/Qinghai/4/2008	0	0	TRUE
A/duck/Shanghai/37/2002	0	0	TRUE
A/duck/Fujian/01/2002	0	0	TRUE
A/Hong_Kong/97/98	0	0	TRUE
A/Hong_Kong/542/97	0	0	TRUE
A/chicken/Shantou/2535/2001	0	0	TRUE
A/bar-headed_goose_/Qinghai/14/2008	0	0	TRUE
A/duck/Shanghai/35/2002	0	0	TRUE
A/duck/Guangdong/40/2000	0	0	TRUE
A/duck/Zhejiang/11/2000	0	0	TRUE
A/bar-headed_goose/Qinghai/13/2008	0	0	TRUE
A/chicken/luohuo/3/03/	0	0	TRUE
A/duck/Guangxi/53/2002	0	0	TRUE
A/Hong_Kong/538/97	0	0	TRUE
A/goose/Hong_Kong/485.3/2000	0	0	TRUE
A/chicken/Jilin/hk/2004	0	0	TRUE
A/Hong_Kong/485/1997	0	0	TRUE
A/Hong_Kong/483/1997	0	0	TRUE
A/Hong_Kong/481/97	0	0	TRUE
A/chicken/Hong_Kong/258/97	0	0	TRUE
A/bar-headed_goose/Qinghai/1/2008	0	0	TRUE
A/chicken/Hubei/wn/2003	0	0	TRUE
A/goose/Hong_Kong/ww26/2000	0	0	TRUE
A/goose/China/F3/2004	0	0	TRUE
A/goose/Huadong/1/2000	0	0	TRUE
A/chicken/Hebei/108/02	0	0	TRUE
A/chicken/Hong_Kong/786-2/1997	0	0	TRUE
A/goose/Hong_Kong/437-6/1999	0	0	TRUE
A/chicken/Hong_Kong/728/97	0	0	TRUE
A/duck/Fujian/19/2000	0	0	TRUE
A/Hong_Kong/507/97	0	0	TRUE
A/chicken/China/1/02	0	0	TRUE
A/duck/Guangxi/07/1999	0	0	TRUE
A/duck/Shanghai/08/2001	0	0	TRUE
A/chicken/Shandong/K01/2004	0	0	TRUE
A/duck/Guangdong/07/2000	0	0	TRUE
A/duck/Hong_Kong/ww461/2000	0	0	TRUE
A/chicken/Jilin/hj/2003	0	0	TRUE
A/chicken/Hong_Kong/317.5/2001	0	0	TRUE
A/duck/Hong_Kong/ww487/2000	0	0	TRUE
A/chicken/Sukhothai/NIAH114843/2008	1	1	TRUE
A/Ck/HK/FY157/2003	1	1	TRUE
A/chicken/Vietnam/19/2003	1	1	TRUE
A/chicken/Shantou/3900/2002	1	1	TRUE
A/quail/Thailand/CU-332/06	1	1	TRUE
A/chicken/Sukhothai/NIAH6-3-0005/2005	1	1	TRUE
A/chicken/Malaysia/5858/2004	1	1	TRUE
A/Thailand/LFPN-2004/2004	1	1	TRUE
A/Hong_Kong/213-DkPass/2003	1	1	TRUE
A/chicken/Hong_Kong/3123.1/2002	1	1	TRUE
A/chicken/Suphanburi/Thailand/CU-1/04	1	1	TRUE
A/open-billed_stork/Nakhonsawan/BBA0627May/05	1	1	TRUE
A/duck/Vietnam/Dong_Thap_680A/2005	1	1	TRUE
A/wild_bird/Vietnam/434/2005	1	1	TRUE
A/Ck/HK/3169.1/2002	1	1	TRUE
A/chicken/Nakhon_Sawan/NIAH01503/2004	1	1	TRUE
A/duck/Viet_Nam/NCVD01/2005	1	1	TRUE
A/chicken/Suphanburi/Thailand/CU-9/04	1	1	TRUE
A/chicken/Angthong/NIAH101204/2007	1	1	TRUE
A/duck/Vietnam/258/2004	1	1	TRUE
A/chicken/Cambodia/022LC3b/2005	1	1	TRUE
A/Leopard/Suphanburi/Thailand/Leo-1/04	1	1	TRUE
A/chicken/Vietnam/20/2003	1	1	TRUE
A/chicken/Vietnam/P41/05	1	1	TRUE
A/kalij_pheasant/Thailand/CU-4/2004	1	1	TRUE
A/Dk/Viet_Nam/11/2004	1	1	TRUE
A/chicken/Vietnam/NCVD10/2005	1	1	TRUE
A/black_headed_gull/HK/12.1/2003	1	1	TRUE
A/chicken/Vietnam/Long_An_636/2005	1	1	TRUE
A/Viet_Nam/3046/2004	1	1	TRUE
A/open-billed_stork/Nakhonsawan/BBD1521J/2005	1	1	TRUE
A/Vietnam/CL105/2005	1	1	TRUE
A/chicken/Vietnam/135/2004	1	1	TRUE
A/chicken/Vietnam/348/2005	1	1	TRUE
A/duck/Cambodia/D1KC/2006	1	1	TRUE
A/goose/Vietnam/264/2004	1	1	TRUE
A/quail/Phathumthani/NIAH2711/2004	1	1	TRUE
A/chicken/Vietnam/NCVD12/2005	1	1	TRUE
A/quail/Vietnam/282/2005	1	1	TRUE
A/Vietnam/UT3035/2003	1	1	TRUE
A/India/m777/2007	1	1	TRUE
A/chicken/Shantou/4059/2002	1	1	TRUE
A/duck/Vietnam/317/2005	1	1	TRUE
A/Thailand/4(SP-528)/2004	1	1	TRUE
A/chicken/Thailand/NS-342/2008	1	1	TRUE
A/duck/Vietnam/272/2005	1	1	TRUE
A/Ck/Viet_Nam/37/2004	1	1	TRUE
A/chicken/Vietnam/24/2004	1	1	TRUE
A/chicken/Kalasin/NIAH3776/2005	1	1	TRUE
A/crow/Bangkok/Thailand/CU-25/04	1	1	TRUE
A/open-billed_stork/Nakhonsawan/BBD3616M/05	1	1	TRUE
A/duck/Kamphaengphet/NIAH6-2-0041/2004	1	1	TRUE
A/chicken/Viet_Nam/2/2005	1	1	TRUE
A/chicken/Kamphaengphet/NIAH6-3-0011/2005	1	1	TRUE
A/duck/Ang_Thong/71	1	1	TRUE
A/Thailand/NK165/2005	1	1	TRUE
A/duck/Cambodia/D14AL/2006	1	1	TRUE
A/duck/Thailand/CU-2/2004	1	1	TRUE
A/open-bill_stork/Thailand/VSMU-2-NSN/2004	1	1	TRUE
A/pigeon/Thailand/KU-03/04	1	1	TRUE
A/chicken/Thailand/Sukhothai/NIAH6-3-0013/2005	1	1	TRUE
A/Thailand/1(KAN-1A)/2004	1	1	TRUE
A/Vietnam/HN30262IIIM3/2004	1	1	TRUE
A/duck/Vietnam/148/2004	1	1	TRUE
A/open-billed_stork/Nakhonsawan/BBD0404F/2004	1	1	TRUE
A/duck/Vietnam/Soc_Trang_680G/2005	1	1	TRUE
A/Cambodia/P0322095/2005	1	1	TRUE
A/chicken/Thailand/CU-354/2008	1	1	TRUE
A/chicken/Cambodia/047LC4/2005	1	1	TRUE
A/Qa/Thailand/57/2004	1	1	TRUE
A/chicken/Thailand/ST-351/2008	1	1	TRUE
A/Viet_Nam/HN30408/2005	1	1	TRUE
A/duck/Vietnam/NCVD-1/2007	1	1	TRUE
A/chicken/Thailand/CU-321/06	1	1	TRUE
A/chicken/Nonthaburi/NIAH2879/2004	1	1	TRUE
A/duck/Vietnam/48/2004	1	1	TRUE
A/chicken/Nakhon_Sawan/Thailand/CU-13/04	1	1	TRUE
A/Cambodia/JP52a/2005	1	1	TRUE
A/duck/Vietnam/283/2005	1	1	TRUE
A/duck/Vietnam/5004/2005	1	1	TRUE
A/crested_eagle/Belgium/01/2004	1	1	TRUE
A/Vietnam/CL20/2004	1	1	TRUE
A/Vietnam/UT3040/2004	1	1	TRUE
A/watercock/Thailand/CU-319/06	1	1	TRUE
A/chicken/Cambodia/013LC1b/2005	1	1	TRUE
A/chicken/Vietnam/23/2004	1	1	TRUE
A/duck/Vietnam/Soc_Trang_680C/2005	1	1	TRUE
A/Ck/HK/NT93/2003	1	1	TRUE
A/chicken/Phitsanulok/NIAH6-3-0011/2005	1	1	TRUE
A/Ck/Viet_Nam/C57/2004	1	1	TRUE
A/chicken/Viet_Nam/LD-080/2004	1	1	TRUE
A/chicken/Vietnam/30/2003	1	1	TRUE
A/Hatay/2004/	1	1	TRUE
A/duck/Vietnam/Dong_Thap_680H/2005	1	1	TRUE
A/duck/Vietnam/Hau_Giang680E/2005	1	1	TRUE
A/Hanoi/30408/2005	1	1	TRUE
A/Vietnam/CL119/2005	1	1	TRUE
A/chicken/Thailand/ICRC-V586/2008	1	1	TRUE
A/chicken/Suphanburi/NIAH7618/2004	1	1	TRUE
A/duck/Angthong/NIAH8246/2004	1	1	TRUE
A/Vietnam/1194/2004	1	1	TRUE
A/Thailand/3(SP-83)/2004	1	1	TRUE
A/duck/Kamphaengphet/NIAH6-2-0043/2004	1	1	TRUE
A/chicken/Thailand/PC-170/2006	1	1	TRUE
A/chicken/Vietnam/4/2003	1	1	TRUE
A/chicken/Chachoengsao/Thailand/CU-11/04	1	1	TRUE
A/muscovy_duck/Vietnam/NCVD02/2005	1	1	TRUE
A/chicken/Thailand/CH-2/2004	1	1	TRUE
A/brown-headed_gull/Thailand/VSMU-28-SPK/2005	1	1	TRUE
A/grey_heron/HK/861.1/2002	1	1	TRUE
A/duck/Viet_Nam/18/2005	1	1	TRUE
A/chicken/Vietnam/890/2004	1	1	TRUE
A/duck/Vietnam/1771/2005	1	1	TRUE
A/Ck/Thailand/1/2004	1	1	TRUE
A/pheasant/Shantou/40/2003	1	1	TRUE
A/Vietnam/CL100/2004	1	1	TRUE
A/chicken/Vietnam/28/2003	1	1	TRUE
A/watercock/Thailand/CU-334/06	1	1	TRUE
A/chicken/Vietnam/5/2003	1	1	TRUE
A/duck/Hong_Kong/821/2002	1	1	TRUE
A/chicken/Kalasin/NIAH317/2004	1	1	TRUE
A/gray-crowed_crane/Thailand/VSMU-4-CBI/2005	1	1	TRUE
A/egret/Hong_Kong/757.3/2002	1	1	TRUE
A/duck/Thailand/CU-328/07	1	1	TRUE
A/Kalji_Pheasant/Bangkok/Thailand/CU-18/04	1	1	TRUE
A/quail/Thailand/Phichit-01/2004	1	1	TRUE
A/open-billed_stork/Suphanburi/TSD0912F/2004	1	1	TRUE
A/environment/Viet_Nam/NCVDCDC59/2005	1	1	TRUE
A/duck/Vietnam/219/2004	1	1	TRUE
A/open-billed_stork/Bangkok/LBD0111F/04	1	1	TRUE
A/chicken/Vietnam/147/2004	1	1	TRUE
A/Thailand/HA20/2005	1	1	TRUE
A/chicken/Phichit/NIAH1/2006	1	1	TRUE
A/chicken/Vietnam/925/2004	1	1	TRUE
A/quail/Vietnam/177/2004	1	1	TRUE
A/chicken/Vietnam/260/2004	1	1	TRUE
A/chicken/Yunnan/1251/2003	1	1	TRUE
A/chicken/Vietnam/Binh_Duong477/2005	1	1	TRUE
A/pigeon/Thailand/VSMU-25-BKK/2005	1	1	TRUE
A/Vietnam/CL115/2005	1	1	TRUE
A/chicken/Kohn_Kaen/NIAH330/2004	1	1	TRUE
A/Viet_Nam/JP4207/2005	1	1	TRUE
A/Vietnam/UT3047III/2004	1	1	TRUE
A/silky_chicken/Shantou/4071/2002	1	1	TRUE
A/chicken/Uthaithani/NIAH115067/2008	1	1	TRUE
A/feral_pigeon/HK/862.7/2002	1	1	TRUE
A/Viet_Nam/JP178/2004	1	1	TRUE
A/duck/Phetchabun/NIAH6-2-0040/2004	1	1	TRUE
A/open-billed_stork/Nakhonsawan/BBD3309M/05	1	1	TRUE
A/chicken/Vietnam/132/2004	1	1	TRUE
A/chicken/Vietnam/NCVD09/2005	1	1	TRUE
A/duck/Vietnam/15/2003	1	1	TRUE
A/chicken/Phitsanulok/NIAH6-3-0017/2005	1	1	TRUE
A/great_barbet/Thailand/VSMU-2-CBI/2005	1	1	TRUE
A/chicken/Thailand/ICRC-195/2007	1	1	TRUE
A/open-billed_stork/Nakhonsawan/BBA3011M/2005	1	1	TRUE
A/open-billed_stork/Nakhonsawan/BBA2811M/05	1	1	TRUE
A/chicken/Vietnam/398/2005	1	1	TRUE
A/quail/Thailand/CU-320/06	1	1	TRUE
A/brown-head_gull/Thailand/vsmu-4/2008	1	1	TRUE
A/chicken/Vietnam/G04/2004	1	1	TRUE
A/Cambodia/Q0405047/2006	1	1	TRUE
A/quail/Shantou/3071/2002	1	1	TRUE
A/duck/Vietnam/1/2005	1	1	TRUE
A/chicken/Ayutthaya/Thailand/CU-24/04	1	1	TRUE
A/chicken/Thailand/vsmu-3-BKK/2004	1	1	TRUE
A/chicken/Vietnam/32/2004	1	1	TRUE
A/chicken/Vietnam/27/2003	1	1	TRUE
A/HK/212/03	1	1	TRUE
A/Ck/Viet_Nam/38/2004	1	1	TRUE
A/Ck/HK/3176.3/2002	1	1	TRUE
A/duck/Thailand/CU-329/07	1	1	TRUE
A/chicken/Nakorn-Patom/Thailand/CU-K2/2004	1	1	TRUE
A/chicken/Kalasin/NIAH316/2004	1	1	TRUE
A/chicken/Ratchaburi/Thailand/CU-68/2004	1	1	TRUE
A/Vietnam/UT30408III/2005	1	1	TRUE
A/quail/Nakhon_Pathom/NIAH7562/2005	1	1	TRUE
A/chicken/Thailand/ICRC-618/2008	1	1	TRUE
A/duck/Vietnam/220/2004	1	1	TRUE
A/Vietnam/UT3028II/2003	1	1	TRUE
A/Vietnam/UT30259/2004	1	1	TRUE
A/golden_pheasant/Thailand/VSMU-21-SPB/2005	1	1	TRUE
A/chicken/Viet_Nam/TN-025/2004	1	1	TRUE
A/chicken/Vietnam/933/2004	1	1	TRUE
A/quail/Thailand/CU-330/06	1	1	TRUE
A/chicken/Phichit/NIAH600674/2008	1	1	TRUE
A/quail/Thailand/Nakhon_Pathom/QA-161/2005	1	1	TRUE
A/open-bill_stork/Thailand/VSMU-9-BKK/2004	1	1	TRUE
A/duck/Vietnam/1469/2005	1	1	TRUE
A/clouded_leopard/Chonburi/AI-1216A/2004	1	1	TRUE
A/duck/Hunan/1386/2003	1	1	TRUE
A/chicken/Vietnam/15/2004	1	1	TRUE
A/duck/Cambodia/D1KP/2006	1	1	TRUE
A/chicken/Viet_Nam/1/2004	1	1	TRUE
A/duck/Vietnam/S654/2005	1	1	TRUE
A/mallard/Vietnam/16/2003	1	1	TRUE
A/Viet_Nam/JP14/2005	1	1	TRUE
A/Thailand/WRAIR1723H/2004	1	1	TRUE
A/duck/Vietnam/376/2005	1	1	TRUE
A/chicken/Nakhonsawan/NIAH6006587/2008	1	1	TRUE
A/Thailand/16/2004	1	1	TRUE
A/duck/Vietnam/17/2003	1	1	TRUE
A/chicken/Vietnam/133/2004	1	1	TRUE
A/Vietnam/UT3030/2003	1	1	TRUE
A/open-bill_stork/Thailand/VSMU-20-AYA/2004	1	1	TRUE
A/duck/Vietnam/1231/2005	1	1	TRUE
A/Vietnam/CL2009/2005	1	1	TRUE
A/chicken/Vietnam/52/2004	1	1	TRUE
A/chicken/Vietnam/921/2004	1	1	TRUE
A/Cambodia/Q0321176/2006	1	1	TRUE
A/chicken/Kamphaengphet/NIAH6-3-0013/2005	1	1	TRUE
A/chicken/Yunnan/1083/2003	1	1	TRUE
A/duck/Vietnam/1228/2005	1	1	TRUE
A/Thailand/Chaiyaphum/622/2004	1	1	TRUE
A/chicken/Bangkok/Thailand/CU-20/04	1	1	TRUE
A/Thailand/NBL1/2006	1	1	TRUE
A/tiger/Thailand/CU-T6/04	1	1	TRUE
A/chicken/Suphanburi/NIAH108192/2005	1	1	TRUE
A/chicken/Vietnam/P78/05	1	1	TRUE
A/Ck/HK/SSP141/2003	1	1	TRUE
A/Thailand/RPNP/2005	1	1	TRUE
A/chicken/Uthaithani/NIAH6-3-0007/2005	1	1	TRUE
A/chicken/Vietnam/159/2004	1	1	TRUE
A/Vietnam/CL26/2004	1	1	TRUE
A/chicken/Nakornsawan/NIAH6-3-0009/2005	1	1	TRUE
A/mallard/Vietnam/352/2005	1	1	TRUE
A/duck/Vietnam/NCVD-363/2009	1.1	1.1	TRUE
A/duck/Vietnam/NCVD-370/2009	1.1	1.1	TRUE
A/Muscovy_duck/Vietnam/NCVD-23/2007	1.1	1.1	TRUE
A/duck/Vietnam/6/2007	1.1	1.1	TRUE
A/duck/Bac_Lieu/07-06/2007	1.1	1.1	TRUE
A/chicken/Vietnam/NCVD-387/2009	1.1	1.1	TRUE
A/duck/Vietnam/34/2007	1.1	1.1	TRUE
A/chicken/Vietnam/15/2007	1.1	1.1	TRUE
A/duck/Vietnam/NCVD-010/2008	1.1	1.1	TRUE
A/Muscovy_duck/Vietnam/4/2007	1.1	1.1	TRUE
A/chicken/Vietnam/NCVD-117/2008	1.1	1.1	TRUE
A/duck/Vietnam/NCVD-101/2008	1.1	1.1	TRUE
A/duck/Vietnam/NCVD-372/2009	1.1	1.1	TRUE
A/Muscovy_duck/Vietnam/NCVD-5/2007	1.1	1.1	TRUE
A/duck/Vietnam/Ca_Mau498/2006	1.1	1.1	TRUE
A/Cambodia/U0417030/2010	1.1	1.1	TRUE
A/duck/Vietnam/NCVD-011/2008	1.1	1.1	TRUE
A/duck/Vietnam/NCVD-13/2007	1.1	1.1	TRUE
A/duck/Bac_Lieu/07-09/2007	1.1	1.1	TRUE
A/duck/Vietnam/NCVD-362/2009	1.1	1.1	TRUE
A/chicken/Vietnam/NCVD-359/2009	1.1	1.1	TRUE
A/duck/Vietnam/NCVD-368/2009	1.1	1.1	TRUE
A/duck/Vietnam/NCVD-365/2009	1.1	1.1	TRUE
A/duck/Vietnam/NCVD-364/2009	1.1	1.1	TRUE
A/duck/Vietnam/NCVD-8/2007	1.1	1.1	TRUE
A/duck/Vietnam/1/2007	1.1	1.1	TRUE
A/chicken/Vietnam/NCVD-15/2007	1.1	1.1	TRUE
A/duck/Vietnam/NCVD-360/2009	1.1	1.1	TRUE
A/chicken/Vietnam/NCVD-21/2007	1.1	1.1	TRUE
A/duck/Vietnam/NCVD-118/2008	1.1	1.1	TRUE
A/duck/Vietnam/NCVD-103/2008	1.1	1.1	TRUE
A/Muscovy_duck/Vietnam/NCVD-11/2007	1.1	1.1	TRUE
A/duck/Vietnam/18/2007	1.1	1.1	TRUE
A/Cambodia/S1211394/2008	1.1	1.1	TRUE
A/Muscovy_duck/Vietnam/NCVD-4/2007	1.1	1.1	TRUE
A/duck/Vietnam/NCVD-361/2009	1.1	1.1	TRUE
A/Cygnus_olor/Astrakhan/Ast05-2-7/2005	2.2	2.2	TRUE
A/pochard/Germany/R348/06	2.2	2.2	TRUE
A/chicken/Nigeria/08RS848-59/2007	2.2	2.2	TRUE
A/common_buzzard/Germany/R306/06	2.2	2.2	TRUE
A/chicken/Nigeria/08RS848-38/2006	2.2	2.2	TRUE
A/goose/Hungary/14756/2006	2.2	2.2	TRUE
A/chicken/Nigeria/08RS848-17/2006	2.2	2.2	TRUE
A/whooper_swan/Mongolia/3/05	2.2	2.2	TRUE
A/Azerbaijan/001-161/2006	2.2	2.2	TRUE
A/common_pochard/Switzerland/WV4080110/2008	2.2	2.2	TRUE
A/houbara_bustard/Saudi_Arabia/6732-1/2007	2.2	2.2	TRUE
A/chicken/Nigeria/LAG6/2007	2.2	2.2	TRUE
A/whooper_swan/Mongolia/4/05	2.2	2.2	TRUE
A/Turkey/12/2006	2.2	2.2	TRUE
A/chicken/Kurgan/05/2005	2.2	2.2	TRUE
A/chicken/Krasnodar/300/07	2.2	2.2	TRUE
A/chicken/Nigeria/08RS848-99/2007	2.2	2.2	TRUE
A/chicken/Nigeria/08RS848-58/2007	2.2	2.2	TRUE
A/turkey/Saudi_Arabia/3489-70VIR08/2007	2.2	2.2	TRUE
A/chicken/Nigeria/08RS848-110/2007	2.2	2.2	TRUE
A/bar-headed_goose/Qinghai/11/2006	2.2	2.2	TRUE
A/avian/Russia/5354-vac/2005	2.2	2.2	TRUE
A/chicken/Tambov/570-2/05	2.2	2.2	TRUE
A/mallard/Bavaria/10/2007	2.2	2.2	TRUE
A/chicken/Romania/3076/05	2.2	2.2	TRUE
A/bar-headed_goose/Qinghai/0510/05	2.2	2.2	TRUE
A/chicken/Poland/R3248/2007	2.2	2.2	TRUE
A/great_crested_grebe/Germany/R1226/06	2.2	2.2	TRUE
A/chicken/Germany/R3294/2007	2.2	2.2	TRUE
A/chicken/Brasov/RO-AI-350/2006	2.2	2.2	TRUE
A/domestic_goose/Pavlodar/1/2005	2.2	2.2	TRUE
A/great_crested_grebe/Germany/R1406/07	2.2	2.2	TRUE
A/Guinea_fowl/Shantou/1341/2006	2.2	2.2	TRUE
A/whooper_swan/Denmark/7224/2006	2.2	2.2	TRUE
A/guinea_fowl/Burkina_Faso/1347-20/2006	2.2	2.2	TRUE
A/Xinjiang/1/2006	2.2	2.2	TRUE
A/chicken/Burkina_Faso/01.03/2006	2.2	2.2	TRUE
A/chicken/Nigeria/08VIR4337-344/2008	2.2	2.2	TRUE
A/chicken/Nigeria/08RS848-118/2007	2.2	2.2	TRUE
A/duck/Saudi_Arabia/3489-61VIR08/2007	2.2	2.2	TRUE
A/chicken/Nigeria/08RS848-45/2006	2.2	2.2	TRUE
A/tufted_duck/Germany/R1240/06	2.2	2.2	TRUE
A/duck/Cote_dIvoire/1787-18/2006	2.2	2.2	TRUE
A/falcon/Germany/R899/06	2.2	2.2	TRUE
A/turkey/Germany/R1077/06	2.2	2.2	TRUE
A/cygnus_olor/Italy/742/2006	2.2	2.2	TRUE
A/turkey/Braila/RO-AI-014/2005	2.2	2.2	TRUE
A/chicken/Togo/4106-1/2007	2.2	2.2	TRUE
A/cormorant/Germany/R292/06	2.2	2.2	TRUE
A/grebe/Novosibirsk/29/2005	2.2	2.2	TRUE
A/chicken/Sudan/1784-10/2006	2.2	2.2	TRUE
A/falcon/Bavaria/15/2006	2.2	2.2	TRUE
A/chicken/Ivory_Coast/1787/2006	2.2	2.2	TRUE
A/chicken/Domodedovo/MK/2007	2.2	2.2	TRUE
A/chicken/Nigeria/VRD145/2006	2.2	2.2	TRUE
A/chicken/Afghanistan/1573-47/2006	2.2	2.2	TRUE
A/chicken/Korea/IS3/2006	2.2	2.2	TRUE
A/bar-headed_goose/Qinghai/9/2006	2.2	2.2	TRUE
A/swan/England/26-70/2008	2.2	2.2	TRUE
A/chicken/Nigeria/08RS848-106/2007	2.2	2.2	TRUE
A/bar-headed_goose/Qinghai/1/2007	2.2	2.2	TRUE
A/tufted_duck/Denmark/6540/06	2.2	2.2	TRUE
A/chicken/Nigeria/08RS848-75/2007	2.2	2.2	TRUE
A/chicken/Nigeria/08VIR4337-446/2006	2.2	2.2	TRUE
A/duck/Tuva/01/2006	2.2	2.2	TRUE
A/chicken/Saudi_Arabia/6732-13/2007	2.2	2.2	TRUE
A/peacock/Chakshahzad/NARC9238/2007	2.2	2.2	TRUE
A/wild_duck/Omsk/103-01/05	2.2	2.2	TRUE
A/chicken/Krasnodar/123/06	2.2	2.2	TRUE
A/chicken/Liaoning/23/2005	2.2	2.2	TRUE
A/black-headed_gull/Qinghai/3/2006	2.2	2.2	TRUE
A/chicken/Nigeria/1071-23/2007	2.2	2.2	TRUE
A/chicken/Calarasi/RO-AI-070/2005	2.2	2.2	TRUE
A/chicken/Jalgaon/8824/2006	2.2	2.2	TRUE
A/black-headed_goose/Qinghai/1/2005	2.2	2.2	TRUE
A/chicken/Nigeria/08RS848-74/2007	2.2	2.2	TRUE
A/chicken/Nigeria/08RS848-40/2006	2.2	2.2	TRUE
A/chicken/Iran/53-3/2008	2.2	2.2	TRUE
A/chicken/Nigeria/08RS848-50/2006	2.2	2.2	TRUE
A/turkey/Buzau/RO-AI-045/2005	2.2	2.2	TRUE
A/pika/Qinghai/BI/2007	2.2	2.2	TRUE
A/Nigeria/6e/07	2.2	2.2	TRUE
A/mute_swan/Tulcea/RO-AI-005/2005	2.2	2.2	TRUE
A/bar-headed_goose/Qinghai/F/2007	2.2	2.2	TRUE
A/swan/Bavaria/5/2007	2.2	2.2	TRUE
A/environment/Korea/W150/2006	2.2	2.2	TRUE
A/chicken/Nigeria/VRD284/2006	2.2	2.2	TRUE
A/chicken/Nigeria/1071-9/2007	2.2	2.2	TRUE
A/tufted_duck/Sweden/V998/2006	2.2	2.2	TRUE
A/buzzard/Poland/MB266B-141V08/2007	2.2	2.2	TRUE
A/wild_duck/Liaoning/8/2006	2.2	2.2	TRUE
A/chicken/Kuwait/KISR3/2007	2.2	2.2	TRUE
A/turkey/Saudi_Arabia/6732-6/2007	2.2	2.2	TRUE
A/bar-headed_goose/Tibet/8/2006	2.2	2.2	TRUE
A/chicken/Nigeria/08RS848-88/2007	2.2	2.2	TRUE
A/guinea_fowl/Nigeria/08RS848-78/2007	2.2	2.2	TRUE
A/chicken/Nigeria/08RS848-60/2007	2.2	2.2	TRUE
A/chicken/Nigeria/08RS848-35/2006	2.2	2.2	TRUE
A/chicken/Rostov-on-Don/35/2007	2.2	2.2	TRUE
A/mountain_hawk-eagle/Kumamoto/1/07	2.2	2.2	TRUE
A/chicken/Nigeria/08VIR4337-497/2007	2.2	2.2	TRUE
A/chicken/Nigeria/08RS848-92/2007	2.2	2.2	TRUE
A/chicken/Niger/2130-8/2006	2.2	2.2	TRUE
A/cat/Romania/TL/nov/2007	2.2	2.2	TRUE
A/turkey/England/250/2007	2.2	2.2	TRUE
A/bar-headed_goose/Qinghai/3/2005	2.2	2.2	TRUE
A/great_crested_grebe/Denmark/7498/06	2.2	2.2	TRUE
A/chicken/Brasov/RO-AI-580/2006	2.2	2.2	TRUE
A/chicken/Nigeria/08RS848-52/2006	2.2	2.2	TRUE
A/black-headed_goose/Qinghai/2/2005	2.2	2.2	TRUE
A/chicken/Burkina_Faso/13.1/2006	2.2	2.2	TRUE
A/chicken/Nigeria/VRD83/2006	2.2	2.2	TRUE
A/goose/Germany/R696/06	2.2	2.2	TRUE
A/chicken/Nigeria/08VIR4337-387/2006	2.2	2.2	TRUE
A/chicken/Nigeria/VRD457/2006	2.2	2.2	TRUE
A/turkey/Nigeria/08RS848-61/2007	2.2	2.2	TRUE
A/chicken/Benin/6693-1/2007	2.2	2.2	TRUE
A/pied_magpie/Liaoning/7/2006	2.2	2.2	TRUE
A/turkey/Nigeria/08RS848-12/2006	2.2	2.2	TRUE
A/duck/chicken/Nigeria/08RS848-20/2006	2.2	2.2	TRUE
A/chicken/Reshoty/02/2006	2.2	2.2	TRUE
A/eagle_owl/Germany/R1166/06	2.2	2.2	TRUE
A/chicken/Poland/38-140V08/2007	2.2	2.2	TRUE
A/stork/Germany/R1239/06	2.2	2.2	TRUE
A/swan/Bavaria/16/2006	2.2	2.2	TRUE
A/great_black-headed_gull/Qinghai/8/2007	2.2	2.2	TRUE
A/Cygnus_olor/BIH/1/2006	2.2	2.2	TRUE
A/chicken/Sudan/2115-10/2006	2.2	2.2	TRUE
A/chicken/Nigeria/1071-30/2007	2.2	2.2	TRUE
A/chicken/Nigeria/BA209/2006	2.2	2.2	TRUE
A/duck/Nigeria/3724-2/2008	2.2	2.2	TRUE
A/swan/Bavaria/14/2006	2.2	2.2	TRUE
A/chicken/Nigeria/08VIR4337-438/2006	2.2	2.2	TRUE
A/chicken/Benin/6693-16/2007	2.2	2.2	TRUE
A/guinea_fowl/Nigeria/VRD005/2007	2.2	2.2	TRUE
A/chicken/Nigeria/08VIR4337-380/2006	2.2	2.2	TRUE
A/chicken/Dolj/RO-AI-103/2006	2.2	2.2	TRUE
A/duck/Novosibirsk/02/05	2.2	2.2	TRUE
A/turkey/Islamabad/NARC7873/2007	2.2	2.2	TRUE
A/chicken/Manipur/NIV9743/2007	2.2	2.2	TRUE
A/quail/Korea/KJ4/2006	2.2	2.2	TRUE
A/chicken/Nigeria/08RS848-41/2006	2.2	2.2	TRUE
A/chicken/Nigeria/08RS848-47/2006	2.2	2.2	TRUE
A/goose/Suzdalka/10/05	2.2	2.2	TRUE
A/chicken/Nigeria/08VIR4337-434/2006	2.2	2.2	TRUE
A/little_grebe/Switzerland/V330/2006	2.2	2.2	TRUE
A/chicken/Nigeria/08RS848-100/2007	2.2	2.2	TRUE
A/swan/Bavaria/28/2006	2.2	2.2	TRUE
A/chicken/Nigeria/08RS848-28/2006	2.2	2.2	TRUE
A/chicken/Nigeria/1071-1/2007	2.2	2.2	TRUE
A/chicken/Nigeria/08RS848-39/2006	2.2	2.2	TRUE
A/chicken/Nigeria/08RS848-122/2007	2.2	2.2	TRUE
A/chicken/Constanta/RO-AI-263/2006	2.2	2.2	TRUE
A/Brown-headed_Gull/Qinghai/3/05	2.2	2.2	TRUE
A/turkey/Islamabad-Pakistan/NARC-7871/02/2007	2.2	2.2	TRUE
A/Canada_goose/Germany/R71/2006	2.2	2.2	TRUE
A/chicken/Ghana/2534/2007	2.2	2.2	TRUE
A/chicken/Nigeria/OG2/2007	2.2	2.2	TRUE
A/swan/Bavaria/33/2006	2.2	2.2	TRUE
A/fowl/Denmark/60296/06	2.2	2.2	TRUE
A/chicken/Nigeria/VRD218/2006	2.2	2.2	TRUE
A/domestic_duck/Buzau/RO-AI-036/2005	2.2	2.2	TRUE
A/swan/Voecklabruck/1484/2006	2.2	2.2	TRUE
A/migratory_duck/Jiangxi/2295/2005	2.2	2.2	TRUE
A/common_buzzard/Germany/R870/06	2.2	2.2	TRUE
A/chicken/Nigeria/BA210/2006	2.2	2.2	TRUE
A/whooper_swan/Scotland/1430/2006	2.2	2.2	TRUE
A/chicken/Saudi_Arabia/6732-4/2007	2.2	2.2	TRUE
A/goose/Krasnoozerskoe/627/05	2.2	2.2	TRUE
A/domestic_duck/Germany/R1772/2007	2.2	2.2	TRUE
A/chicken/Nigeria/08RS848-82/2007	2.2	2.2	TRUE
A/grebe/Tyva/Tyv06-2/06	2.2	2.2	TRUE
A/mute_swan/Hungary/3472/2006	2.2	2.2	TRUE
A/goose/Nigeria/08RS848-56/2007	2.2	2.2	TRUE
A/mink/Sweden/V907/2006	2.2	2.2	TRUE
A/chicken/Nigeria/OD8/2006	2.2	2.2	TRUE
A/chicken/Saudi_Arabia/3489-60VIR08/2007	2.2	2.2	TRUE
A/environment/Korea/W149/2006	2.2	2.2	TRUE
A/chicken/Nigeria/08RS848-70/2007	2.2	2.2	TRUE
A/goose/Crimea/615/05	2.2	2.2	TRUE
A/bar-headed_goose/Qinghai/2/2007	2.2	2.2	TRUE
A/great_black-headed_gull/Qinghai/1/2005	2.2	2.2	TRUE
A/Iraq/754/2006	2.2	2.2	TRUE
A/chicken/Nigeria/08VIR4337-378/2006	2.2	2.2	TRUE
A/swan/Schaerding/1806/2006	2.2	2.2	TRUE
A/chicken/Nigeria/VRD49/2006	2.2	2.2	TRUE
A/peacock/Mansehra-Pakistan/NARC-7558/02/2007	2.2	2.2	TRUE
A/Cygnus_olor/Astrakhan/Ast05-2-8/2005	2.2	2.2	TRUE
A/chicken/Brasov/RO-AI-494/2006	2.2	2.2	TRUE
A/chicken/Nigeria/08RS848-102/2007	2.2	2.2	TRUE
A/bar-headed_goose/Mongolia/1/05	2.2	2.2	TRUE
A/chicken/Astana/6/2005	2.2	2.2	TRUE
A/falcon/Saudi_Arabia/D1936/2007	2.2	2.2	TRUE
A/chicken/Nigeria/1047-54/2006	2.2	2.2	TRUE
A/chicken/Czech_Republic/11242-38/07	2.2	2.2	TRUE
A/duck/Germany/R338/06	2.2	2.2	TRUE
A/goosander/Switzerland/V82/06	2.2	2.2	TRUE
A/chicken/Nigeria/08RS848-5/2006	2.2	2.2	TRUE
A/chicken/Tulcea/RO-AI-011/2005	2.2	2.2	TRUE
A/chicken/Burkina_Faso/1347-16/2006	2.2	2.2	TRUE
A/chicken/Nigeria/VRD286/2006	2.2	2.2	TRUE
A/chicken/Nigeria/08RS848-77/2007	2.2	2.2	TRUE
A/falcon/Saudi_Arabia/6732-2/2007	2.2	2.2	TRUE
A/swan/Poland/1242-139V08/2006	2.2	2.2	TRUE
A/tufted_duck/Bavaria/27/2006	2.2	2.2	TRUE
A/wild_duck/Bavaria/13/2007	2.2	2.2	TRUE
A/goose/Nigeria/08VIR4337-544/2007	2.2	2.2	TRUE
A/chicken/Suzdalka/06/05	2.2	2.2	TRUE
A/guinea_fowl/Nigeria/08RS848-10/2006	2.2	2.2	TRUE
A/chicken/Afghanistan/1207/2006	2.2	2.2	TRUE
A/bar-headed_goose/Qinghai/F/2006	2.2	2.2	TRUE
A/ostrich/Saudi_Arabia/3489-73VIR08/2007	2.2	2.2	TRUE
A/Turkey/15/2006	2.2	2.2	TRUE
A/chicken/Rostov/22-1/2007	2.2	2.2	TRUE
A/chicken/Sudan/1784/2006	2.2	2.2	TRUE
A/chicken/Nigeria/08RS848-67/2007	2.2	2.2	TRUE
A/chicken/Nigeria/AB13/2006	2.2	2.2	TRUE
A/peacock/Saudi_Arabia/3489-74VIR08/2007	2.2	2.2	TRUE
A/guinea_fowl/JWP/Nigeria/VRD252/2006	2.2	2.2	TRUE
A/swan/Hainburg/2172/2006	2.2	2.2	TRUE
A/bar-headed_goose/Qinghai/1-HVRI/2006	2.2	2.2	TRUE
A/bar-headed_goose/Qinghai/2/2006	2.2	2.2	TRUE
A/chicken/Nigeria/1071-7/2007	2.2	2.2	TRUE
A/chicken/Nigeria/08RS848-93/2007	2.2	2.2	TRUE
A/greylag_goose_/Bavaria/11/2007	2.2	2.2	TRUE
A/common_coot/Switzerland/V544/2006	2.2	2.2	TRUE
A/turkey/Nigeria/VRD345/2006	2.2	2.2	TRUE
A/chicken/Nigeria/VRD403/2006	2.2	2.2	TRUE
A/chicken/Romania/2912/05	2.2	2.2	TRUE
A/cat/Dagestan/87/06	2.2	2.2	TRUE
A/chicken/Nigeria/1047-62/2006	2.2	2.2	TRUE
A/chicken/Tula/4/05	2.2	2.2	TRUE
A/turkey/Ivory_Coast/4372-2/2006	2.2	2.2	TRUE
A/chicken/Nigeria/08RS848-96/2007	2.2	2.2	TRUE
A/chicken/Togo/4106-4/2007	2.2	2.2	TRUE
A/great_cormorant/Tibet/12/2006	2.2	2.2	TRUE
A/swan/Poland/305-135V08/2006	2.2	2.2	TRUE
A/domestic_goose/Iraq/812/2006	2.2	2.2	TRUE
A/Azerbaijan/008-208/2006	2.2	2.2	TRUE
A/chicken/Krasnodar/01/2006	2.2	2.2	TRUE
A/chicken/Volgograd/236/06	2.2	2.2	TRUE
A/cat/Germany/606/2006/	2.2	2.2	TRUE
A/chicken/Rawalakot/NARC2441A/2006	2.2	2.2	TRUE
A/black-necked_grebe/Germany/R1393/07	2.2	2.2	TRUE
A/chicken/Nigeria/OG5/2007	2.2	2.2	TRUE
A/chicken/Russia_Krasnodar/2/2007	2.2	2.2	TRUE
A/chicken/Afghanistan/1573-65/2006	2.2	2.2	TRUE
A/Hooded_vulture/Burkina_Faso/1/2006	2.2	2.2	TRUE
A/mute_swan/France/070203/2007	2.2	2.2	TRUE
A/chicken/Nigeria/08VIR4337-343/2008	2.2	2.2	TRUE
A/chicken/Nigeria/1071-22/2007	2.2	2.2	TRUE
A/chicken/Nigeria/FA6/2006	2.2	2.2	TRUE
A/great_black-headed_gull/Qinghai/12/2007	2.2	2.2	TRUE
A/common_gull/Chany/P/2006	2.2	2.2	TRUE
A/chicken/Braila/RO-AI-074/2005	2.2	2.2	TRUE
A/chicken/China/1204/04	2.4	2.4	TRUE
A/duck/Guangxi/13/2004	2.4	2.4	TRUE
A/Ck/YN/115/2004	2.4	2.4	TRUE
A/chicken/Yunnan/447/05	2.4	2.4	TRUE
A/chicken/Yunnan/207/2004	2.4	2.4	TRUE
A/duck/Yunnan/522/2004	2.4	2.4	TRUE
A/duck/Yunnan/4645/2003	2.4	2.4	TRUE
A/duck/Yunnan/4072/2003	2.4	2.4	TRUE
A/chicken/Yunnan/6957/2003	2.4	2.4	TRUE
A/chicken/Oita/8/2004	2.5	2.5	TRUE
A/chicken/Yamaguchi/7/2004	2.5	2.5	TRUE
A/goose/Shantou/2086/2006	2.5	2.5	TRUE
A/goose/Shantou/239/2006	2.5	2.5	TRUE
A/blow_fly/Kyoto/93/2004	2.5	2.5	TRUE
A/chicken/Hong_Kong/891.1/01	3	3	TRUE
A/Pheasant/Hong_Kong/FY155/01	3	3	TRUE
A/chicken/HongKong/NT873.3/01	3	3	TRUE
A/chicken/Hong_Kong/SF219/01	3	3	TRUE
A/duck/Shanghai/13/2001	3	3	TRUE
A/goose/Hong_Kong/3014.5/2000	3	3	TRUE
A/duck/Hong_Kong/2986.1/2000	3	3	TRUE
A/duck/Guangxi/22/2001	3	3	TRUE
A/chicken/Hebei/718/2001	3	3	TRUE
A/duck/Fujian/17/2001	3	3	TRUE
A/partridge/Shantou/2886/2003	3	3	TRUE
A/duck/Guangxi/xa/2001	3	3	TRUE
A/chicken/Hong_Kong/FY77/01	3	3	TRUE
A/chicken/Hong_Kong/715.5/01	3	3	TRUE
A/waterfowl/Hong_Kong/378.5/2001	3	3	TRUE
A/chicken/Hong_Kong/YU562/01	3	3	TRUE
A/goose/Viet_Nam/324/2001	3	3	TRUE
A/goose/Hong_Kong/76.1/01	3	3	TRUE
A/goose/Hong_Kong/668.1/2001	3	3	TRUE
A/chicken/Hong_Kong/FY150/01	3	3	TRUE
A/chicken/HongKong/YU822.2/01	3	3	TRUE
A/duck/Guangxi/35/2001	3	3	TRUE
A/chicken/Hong_Kong/879.1/01	3	3	TRUE
A/duck/Shantou/1101/2001	3	3	TRUE
A/goose/Hong_Kong/ww100/01	3	3	TRUE
A/pheasant/Shantou/3535/2003	3	3	TRUE
A/goose/Guiyang/337/2006	4	4	TRUE
A/goose/Guiyang/1175/2006	4	4	TRUE
A/duck/Guiyang/2231/2005	4	4	TRUE
A/chicken/Guiyang/441/2006	4	4	TRUE
A/chicken/Guiyang/846/2006	4	4	TRUE
A/duck/Guangxi/1378/2004	5	5	TRUE
A/quail/Shantou/3846/2002	5	5	TRUE
A/chicken/Guangxi/2439/2004	5	5	TRUE
A/goose/Guangxi/2383/2004	5	5	TRUE
A/goose/Guangxi/914/2004	5	5	TRUE
A/chicken/Jilin/ho/2003	5	5	TRUE
A/duck/Guangxi/1793/2004	5	5	TRUE
A/duck/Guangxi/2291/2004	5	5	TRUE
A/swine/Fujian/2003	5	5	TRUE
A/chicken/Viet_Nam/Ncvd8/2003	5	5	TRUE
A/swine/Fujian/1/2003	5	5	TRUE
A/swine/Fujian/F1/2001	5	5	TRUE
A/swine/Fujian/2001	5	5	TRUE
A/duck/Viet_Nam/Ncvd1/2003	5	5	TRUE
A/goose/Guangxi/2112/2004	5	5	TRUE
A/teal/China/2978.1/2002	5	5	TRUE
A/duck/Guangxi/2396/2004	5	5	TRUE
A/tree_sparrow/Henan/1/2004	6	6	TRUE
A/Beijing/01/2003	7	7	TRUE
A/swine/Anhui/cb/2004	7	7	TRUE
A/goose/Yunnan/3315/2005	7	7	TRUE
A/chicken/Shandong/A-5/2006	7	7	TRUE
A/chicken/Hebei/126/2005	7	7	TRUE
A/chicken/Shandong/A-10/2006	7	7	TRUE
A/chicken/Hubei/wo/2003	7	7	TRUE
A/chicken/Xinjiang/27/2006	7	7	TRUE
A/chicken/Hebei/326/2005	7	7	TRUE
A/chicken/Xinjiang/53/2005	7	7	TRUE
A/chicken/Xinjiang/16/2005	7	7	TRUE
A/chicken/Henan/A-7/2006	7	7	TRUE
A/chicken/Xinjiang/67/2005	7	7	TRUE
A/chicken/Xinjiang/28/2006	7	7	TRUE
A/chicken/Xinjiang/17/2005	7	7	TRUE
A/chicken/Liaoning/A-11/2006	7	7	TRUE
A/chicken/Hebei/102/2005	7	7	TRUE
A/tree_sparrow/Henan/2/2004	7	7	TRUE
A/Mallard/Huadong/hn/2005	7	7	TRUE
A/chicken/Pyigyitagon/204/2006	7	7	TRUE
A/chicken/Ningxia/24/2006	7	7	TRUE
A/chicken/Shanxi/2/2006	7	7	TRUE
A/chicken/Xinjiang/78/2005	7	7	TRUE
A/domestic_green-winged_teal/Hunan/79/2005	7	7	TRUE
A/chicken/Xinjiang/54/2005	7	7	TRUE
A/duck/Yunnan/5133/2005	7	7	TRUE
A/chicken/Xinjiang/68/2005	7	7	TRUE
A/chicken/Liaoning/A-1/2007	7	7	TRUE
A/chicken/Vietnam/NCVD-swab276/2008	7.1	7.1	TRUE
A/chicken/Vietnam/NCVD-swab06/2008	7.1	7.1	TRUE
A/chicken/Vietnam/NCVD-134/2008	7.1	7.1	TRUE
A/chicken/Vietnam/NCVD-016/2008	7.1	7.1	TRUE
A/chicken/Vietnam/NCVD-swab25/2008	7.1	7.1	TRUE
A/chicken/Vietnam/NCVD-135/2008	7.1	7.1	TRUE
A/chicken/Vietnam/NCVD-swab24/2008	7.1	7.1	TRUE
A/chicken/Vietnam/NCVD-04/2008	7.1	7.1	TRUE
A/chicken/Vietnam/NCVD-swab16/2008	7.1	7.1	TRUE
A/chicken/Shanxi/10/2006	7.1	7.1	TRUE
A/chicken/Vietnam/NCVD-swab20/2008	7.1	7.1	TRUE
A/chicken/Vietnam/NCVD-swab26/2008	7.1	7.1	TRUE
A/chicken/Vietnam/NCVD-136/2008	7.1	7.1	TRUE
A/chicken/Vietnam/NCVD-swab17/2008	7.2	7.2	TRUE
A/chicken/Hebei/A-8/2009	7.2	7.2	TRUE
A/chicken/Vietnam/NCVD-swab15/2008	7.2	7.2	TRUE
A/environment/Hunan/1-35/2007	7.2	7.2	TRUE
A/chicken/Jiangsu/18/2008	7.2	7.2	TRUE
A/chicken/Vietnam/NCVD-093/2008	7.2	7.2	TRUE
A/environment/Hunan/1-12/2007	7.2	7.2	TRUE
A/chick/Macheng/2004	9	9	TRUE
A/chicken/Hubei/14/2004	9	9	TRUE
A/chicken/Anhui/39/2004	9	9	TRUE
A/chukar/Shantou/4690/2003	9	9	TRUE
A/peregrine_falcon/HK/D0028/2004	9	9	TRUE
A/migratory_duck/Jiangxi/1653/2005	9	9	TRUE
A/duck/Fujian/897/2005	9	9	TRUE
A/goose/Shantou/1621/05	9	9	TRUE
A/duck/Guangzhou/20/2005	9	9	TRUE
A/Ck/HK/WF157/2003	9	9	TRUE
A/chicken/Gansu/44/2004	9	9	TRUE
A/chicken/Fujian/1042/2005	9	9	TRUE
A/duck/Guangxi/2775/2005	9	9	TRUE
A/goose/Guangdong/72/2004	9	9	TRUE
A/chicken/Hunan/41/2004	9	9	TRUE
A/goose/Shantou/2216/2005	9	9	TRUE
A/chicken/Ampenan/BBVD-282/2007	2.1.1	2.1.1	TRUE
A/chicken/Denpasar/BBVD-182/2007	2.1.1	2.1.1	TRUE
A/duck/Pali/BBVW1358/2005	2.1.1	2.1.1	TRUE
A/duck/East_Java/UT1046/2004	2.1.1	2.1.1	TRUE
A/chicken/Badung/BBVD-302/2007	2.1.1	2.1.1	TRUE
A/quail/Tasikmalaya/BPPV4/2004	2.1.1	2.1.1	TRUE
A/chicken/East_Kalimantan/UT1035/2004	2.1.1	2.1.1	TRUE
A/duck/Badung-Bali/05/2005	2.1.1	2.1.1	TRUE
A/chicken/West_Java/HAMD/2006	2.1.1	2.1.1	TRUE
A/chicken/Kupang-1-NTT/BPPV6/2004	2.1.1	2.1.1	TRUE
A/chicken/Indonesia/Wates80/2005	2.1.1	2.1.1	TRUE
A/chicken/Tabanan/BBVD-142/2007	2.1.1	2.1.1	TRUE
A/Ck/HK/YU324/2003	2.1.1	2.1.1	TRUE
A/duck/IBufeleng/BPPV1/2005	2.1.1	2.1.1	TRUE
A/chicken/Tabanan/BBVD-107/2007	2.1.1	2.1.1	TRUE
A/chicken/Denpasar/BBVD-456/2007	2.1.1	2.1.1	TRUE
A/turkey/Langkat/BBPVI/2005	2.1.2	2.1.2	TRUE
A/chicken/Medan/BPPV1-498/2005	2.1.2	2.1.2	TRUE
A/duck/Madiun/BBVW1358/2005	2.1.2	2.1.2	TRUE
A/chicken/Simalanggang/BPPVI/2005	2.1.2	2.1.2	TRUE
A/chicken/Medan/BBPV1-571/2005	2.1.2	2.1.2	TRUE
A/chicken/Tarutung/BPPVI/2005	2.1.2	2.1.2	TRUE
A/chicken/Pangkalpinang/BPPV3/2004	2.1.2	2.1.2	TRUE
A/chicken/Medan/BBPV1-576/2005	2.1.2	2.1.2	TRUE
A/chicken/Deli_Derdang/BBPVI/2005	2.1.2	2.1.2	TRUE
A/Indonesia/CDC625/2006	2.1.2	2.1.2	TRUE
A/chicken/Medan/BPPV1-534/2005	2.1.2	2.1.2	TRUE
A/chicken/Indonesia/Wates77/2005	2.1.2	2.1.2	TRUE
A/chicken/Indonesia/Wates83/2005	2.1.2	2.1.2	TRUE
A/chicken/Taput/BBPV1-576/2005	2.1.2	2.1.2	TRUE
A/turkey/Kedaton/BPPV3/2004	2.1.2	2.1.2	TRUE
A/Indonesia/CDC595/2006	2.1.2	2.1.2	TRUE
A/chicken/Duma/BBPV-II/2005	2.1.2	2.1.2	TRUE
A/chicken/Deli_Serdang/BPPV1/2005	2.1.2	2.1.2	TRUE
A/chicken/Pidie/BPPV1/2005	2.1.2	2.1.2	TRUE
A/swine/East_Java/UT6003/2006	2.1.3	2.1.3	TRUE
A/chicken/Indonesia/Soppeng1631-71/2007	2.1.3	2.1.3	TRUE
A/chicken/Madiun/BBVW1420/2005	2.1.3	2.1.3	TRUE
A/chicken/Badung/BBVD-342/2007	2.1.3	2.1.3	TRUE
A/chicken/Indonesia/Magelang1631-57/2007	2.1.3	2.1.3	TRUE
A/quail/Central_Java/SMRG/2006	2.1.3	2.1.3	TRUE
A/chicken/Bangli/BBVD-575/2007	2.1.3	2.1.3	TRUE
A/Indonesia/6/2005	2.1.3	2.1.3	TRUE
A/chicken/Klungkung/BBVD-279/2007	2.1.3	2.1.3	TRUE
A/chicken/Badung/BBVD-328/2007	2.1.3	2.1.3	TRUE
A/chicken/Tabanan/BBVD-307/2007	2.1.3	2.1.3	TRUE
A/swine/Tabanan-Indonesia/06/2006	2.1.3	2.1.3	TRUE
A/duck/Bantul/BBVW-387-23310/2007	2.1.3	2.1.3	TRUE
A/chicken/Indonesia/Kulon1631-47/2006	2.1.3	2.1.3	TRUE
A/chicken/Gianyar/BBVD-687/2007	2.1.3	2.1.3	TRUE
A/chicken/Gunung_Kidul/BBVW/2006	2.1.3	2.1.3	TRUE
A/chicken/Jembrana/BBVD-300/2006	2.1.3	2.1.3	TRUE
A/chicken/Badung/BBVD-277/2007	2.1.3	2.1.3	TRUE
A/chicken/Bangli/BBVD-562/2007	2.1.3	2.1.3	TRUE
A/chicken/Central_Java/UT3091/2005	2.1.3	2.1.3	TRUE
A/chicken/Denpasar/BBVD-331/2007	2.1.3	2.1.3	TRUE
A/chicken/EastKalimantan/UT582/2010	2.1.3.1	2.1.3.1	TRUE
A/chicken/Papua/TA5/2006	2.1.3.1	2.1.3.1	TRUE
A/chicken/Palu/BBVM-67/2010	2.1.3.1	2.1.3.1	TRUE
A/chicken/EastKalimantan/UT581/2010	2.1.3.1	2.1.3.1	TRUE
A/chicken/Kulon_Progo/BBVW-667-605/2007	2.1.3.2	2.1.3.2	TRUE
A/Indonesia/CDC887/2006	2.1.3.2	2.1.3.2	TRUE
A/chicken/Sleman/BBVW-663-55/2007	2.1.3.2	2.1.3.2	TRUE
A/duck/Bantul/BBVW-224-24466/2007	2.1.3.2	2.1.3.2	TRUE
A/Indonesia/CDC194P/2005	2.1.3.2	2.1.3.2	TRUE
A/Swan/Indonesia/Malang1631-61/2007	2.1.3.2	2.1.3.2	TRUE
A/chicken/Tasikmalaya/BBVW-991-VI/2009	2.1.3.2	2.1.3.2	TRUE
A/chicken/Riau/UT531/2010	2.1.3.2	2.1.3.2	TRUE
A/peaceful_dove/Denpasar/BBVD-480/2007	2.1.3.2	2.1.3.2	TRUE
A/chicken/Bantul/BBVW-482-22233/2007	2.1.3.2	2.1.3.2	TRUE
A/chicken/Tabanan/BBVD-461/2007	2.1.3.2	2.1.3.2	TRUE
A/chicken/Indonesia/Pekenbaru1631-11/2006	2.1.3.2	2.1.3.2	TRUE
A/Indonesia/CDC370T/2006	2.1.3.2	2.1.3.2	TRUE
A/Muscovy_duck/Indonesia/Kedri1631-24/2006	2.1.3.2	2.1.3.2	TRUE
A/Indonesia/604H/2006	2.1.3.2	2.1.3.2	TRUE
A/Indonesia/CDC329/2006	2.1.3.2	2.1.3.2	TRUE
A/Indonesia/TLL004/2006	2.1.3.2	2.1.3.2	TRUE
A/Indonesia/CDC699/2006	2.1.3.2	2.1.3.2	TRUE
A/bird/Gunung_Kidul/BBVW-52-I/2010	2.1.3.2	2.1.3.2	TRUE
A/Indonesia/TLL008/2006	2.1.3.2	2.1.3.2	TRUE
A/chicken/Kuningan/BBVW-1004-VI/2009	2.1.3.2	2.1.3.2	TRUE
A/Indonesia/CDC326/2006	2.1.3.2	2.1.3.2	TRUE
A/chicken/Banjarbaru/BPPVRV-26/2010	2.1.3.2	2.1.3.2	TRUE
A/chicken/Indonesia/Siak1631-2/2006	2.1.3.2	2.1.3.2	TRUE
A/chicken/Sleman/BBVW-493-214/2007	2.1.3.2	2.1.3.2	TRUE
A/chicken/Indonesia/Bandung1631-49/2006	2.1.3.2	2.1.3.2	TRUE
A/Indonesia/CDC938E/2006	2.1.3.2	2.1.3.2	TRUE
A/chicken/Klungkung/BBVD-225/2007	2.1.3.2	2.1.3.2	TRUE
A/Indonesia/CDC759/2006	2.1.3.2	2.1.3.2	TRUE
A/chicken/Bangli/BBVD-555ab/2007	2.1.3.2	2.1.3.2	TRUE
A/Indonesia/CDC357/2006	2.1.3.2	2.1.3.2	TRUE
A/chicken/West_Java/TASIKSOB/2006	2.1.3.2	2.1.3.2	TRUE
A/chicken/Jembrana/BBVD-273/2007	2.1.3.2	2.1.3.2	TRUE
A/Indonesia/CDC582/2006	2.1.3.2	2.1.3.2	TRUE
A/chicken/Lampung/BPPVRIII-10-161/2010	2.1.3.2	2.1.3.2	TRUE
A/quail/Klaten/BBVW-110-II/2010	2.1.3.2	2.1.3.2	TRUE
A/Indonesia/TLL009/2006	2.1.3.2	2.1.3.2	TRUE
A/Indonesia/195H/2005	2.1.3.2	2.1.3.2	TRUE
A/Indonesia/CDC835/2006	2.1.3.2	2.1.3.2	TRUE
A/Indonesia/239H/2005	2.1.3.2	2.1.3.2	TRUE
A/Indonesia/292H/2006	2.1.3.2	2.1.3.2	TRUE
A/Indonesia/CDC326N/2006	2.1.3.2	2.1.3.2	TRUE
A/chicken/Sleman/BBVW-180-III/2010	2.1.3.2	2.1.3.2	TRUE
A/chicken/Bangli/BBVD-343/2007	2.1.3.2	2.1.3.2	TRUE
A/chicken/Magelang/BBVW-662-763/2007	2.1.3.2	2.1.3.2	TRUE
A/Indonesia/CDC7/2005	2.1.3.2	2.1.3.2	TRUE
A/chicken/Pakun_Baru/BPPV-II/2005	2.1.3.2	2.1.3.2	TRUE
A/Indonesia/298H/2006	2.1.3.2	2.1.3.2	TRUE
A/Indonesia/NIHRD11073/2011(H5N1)	2.1.3.2	2.1.3.2	TRUE
A/Indonesia/TLL003/2006	2.1.3.2	2.1.3.2	TRUE
A/duck/Magelang/BBVW-24-44380/2008	2.1.3.2	2.1.3.2	TRUE
A/Indonesia/CDC634P/2006	2.1.3.2	2.1.3.2	TRUE
A/chicken/Klungkung/BBVD-484/2007	2.1.3.2	2.1.3.2	TRUE
A/chicken/Indonesia/Semerang1631-62/2007	2.1.3.2	2.1.3.2	TRUE
A/chicken/Gianyar/BBVD-458/2007	2.1.3.2	2.1.3.2	TRUE
A/chicken/Kapuas/BPPVRV-342/2009	2.1.3.2	2.1.3.2	TRUE
A/Indonesia/TLL001/2006	2.1.3.2	2.1.3.2	TRUE
A/chicken/Kulon_Progo/BBVW-822-545/2007	2.1.3.2	2.1.3.2	TRUE
A/Indonesia/CDC1047S/2007	2.1.3.2	2.1.3.2	TRUE
A/tree_sparrow/Indonesia/D10013/2010	2.1.3.2	2.1.3.2	TRUE
A/chicken/Indonesia/Belitung_Timor1631-18/2006	2.1.3.2	2.1.3.2	TRUE
A/Indonesia/CDC623E/2006	2.1.3.2	2.1.3.2	TRUE
A/chicken/Indonesia/SmiWN18/2009	2.1.3.2	2.1.3.2	TRUE
A/Indonesia/160H/2005	2.1.3.2	2.1.3.2	TRUE
A/chicken/Klungkung/BBVD-455/2007	2.1.3.2	2.1.3.2	TRUE
A/Indonesia/CDC1046/2007	2.1.3.2	2.1.3.2	TRUE
A/chicken/Indonesia/Garut1631-51/2006	2.1.3.2	2.1.3.2	TRUE
A/chicken/West_Java/TASIK1/2006	2.1.3.2	2.1.3.2	TRUE
A/chicken/EastKalimantan/UT498/2010	2.1.3.2	2.1.3.2	TRUE
A/chicken/Denpasar/BBVD-494/2007	2.1.3.2	2.1.3.2	TRUE
A/duck/Indramayu/BBPW109/2006	2.1.3.2	2.1.3.2	TRUE
A/chicken/Kulon_Progo/BBVW-855-633/2007	2.1.3.2	2.1.3.2	TRUE
A/chicken/Denpasar/BBVD-430/2007	2.1.3.2	2.1.3.2	TRUE
A/Indonesia/7379/2008	2.1.3.2	2.1.3.2	TRUE
A/chicken/Indonesia/D10014/2010	2.1.3.2	2.1.3.2	TRUE
A/chicken/Kulon_Progo/BBVW-453-11055/2007	2.1.3.2	2.1.3.2	TRUE
A/Indonesia/5/2005	2.1.3.2	2.1.3.2	TRUE
A/chicken/Denpasar/BBVD-145/2007	2.1.3.2	2.1.3.2	TRUE
A/feline/Indonesia/CDC1/2006	2.1.3.2	2.1.3.2	TRUE
A/Indonesia/7272/2008	2.1.3.2	2.1.3.2	TRUE
A/Indonesia/NIHRD11771/2011(H5N1)	2.1.3.2	2.1.3.2	TRUE
A/chicken/Indonesia/Lampung1631-23/2006	2.1.3.2	2.1.3.2	TRUE
A/chicken/West_Java/SMI-ENDRI1/2006	2.1.3.2	2.1.3.2	TRUE
A/duck/Sleman/BBVW-379-34423/2007	2.1.3.2	2.1.3.2	TRUE
A/chicken/Magelang/BBVW-662-764/2007	2.1.3.2	2.1.3.2	TRUE
A/Indonesia/341H/2006	2.1.3.2	2.1.3.2	TRUE
A/Indonesia/CDC292N/2005	2.1.3.2	2.1.3.2	TRUE
A/Indonesia/CDC523E/2006	2.1.3.2	2.1.3.2	TRUE
A/Indonesia/8228/2008	2.1.3.2	2.1.3.2	TRUE
A/chicken/Bangli/BBVD-563/2007	2.1.3.2	2.1.3.2	TRUE
A/Indonesia/542H/2006	2.1.3.2	2.1.3.2	TRUE
A/Indonesia/CDC610/2006	2.1.3.2	2.1.3.2	TRUE
A/chicken/Badung/BBVD-532/2007	2.1.3.2	2.1.3.2	TRUE
A/chicken/Indonesia/Rejang_Lebong1631-22/2006	2.1.3.2	2.1.3.2	TRUE
A/Indonesia/NIHRD11815/2011(H5N1)	2.1.3.2	2.1.3.2	TRUE
A/chicken/Indonesia/Gunung_Kidul1631-33/2006	2.1.3.2	2.1.3.2	TRUE
A/chicken/SouthKalimantan/UT521/2010	2.1.3.2	2.1.3.2	TRUE
A/Indonesia/TLL014/2006	2.1.3.2	2.1.3.2	TRUE
A/chicken/Sleman/BBVW-28-95/2008	2.1.3.2	2.1.3.2	TRUE
A/chicken/Kudus/BBVW-1186-IX/2009	2.1.3.2	2.1.3.2	TRUE
A/Indonesia/CDC390/2006	2.1.3.2	2.1.3.2	TRUE
A/Indonesia/TLL012/2006	2.1.3.2	2.1.3.2	TRUE
A/chicken/West_Java/SMI-CSLK-EB/2006	2.1.3.2	2.1.3.2	TRUE
A/chicken/Magelang/BBVW-680-744/2007	2.1.3.2	2.1.3.2	TRUE
A/chicken/Temanggung/BBVW-1203d-VIII/2009	2.1.3.2	2.1.3.2	TRUE
A/duck/Kulon_Progo/BBVW-618-11001/2007	2.1.3.2	2.1.3.2	TRUE
A/Indonesia/CDC523/2006	2.1.3.2	2.1.3.2	TRUE
A/chicken/Banyumas/BBVW-1555b-XII/2008	2.1.3.2	2.1.3.2	TRUE
A/chicken/Jombang/BBVW-166-III/2010	2.1.3.2	2.1.3.2	TRUE
A/Indonesia/TLL002/2006	2.1.3.2	2.1.3.2	TRUE
A/duck/Kulon_Progo/BBVW-950-13267/2007	2.1.3.2	2.1.3.2	TRUE
A/chicken/EastKalimantan/UT511/2010	2.1.3.2	2.1.3.2	TRUE
A/chicken/Indonesia/D10015/2010	2.1.3.2	2.1.3.2	TRUE
A/chicken/Bantul/BBVW-446-24453/2007	2.1.3.2	2.1.3.2	TRUE
A/Indonesia/CDC742/2006	2.1.3.2	2.1.3.2	TRUE
A/duck/Bantul/BBVW-1005-24442/2007	2.1.3.2	2.1.3.2	TRUE
A/Indonesia/CDC739/2006	2.1.3.2	2.1.3.2	TRUE
A/Muscovy_duck/Jakarta/HABWIN/2006	2.1.3.2	2.1.3.2	TRUE
A/Indonesia/CDC940/2006	2.1.3.2	2.1.3.2	TRUE
A/chicken/Badung/BBVD-175/2007	2.1.3.2	2.1.3.2	TRUE
A/chicken/Payakumbuh/BPPVRII-236/2009	2.1.3.3	2.1.3.3	TRUE
A/duck/Jakarta/Slmt306/2006	2.1.3.3	2.1.3.3	TRUE
A/chicken/Agam/BPPVRII-142/2009	2.1.3.3	2.1.3.3	TRUE
A/chicken/Agam/BPPVRII-682/2009	2.1.3.3	2.1.3.3	TRUE
A/swine/East_Java/UT6010/2007	2.1.3.3	2.1.3.3	TRUE
A/swine/North_Sumatra/UT6004/2006	2.1.3.3	2.1.3.3	TRUE
A/chicken/Egypt/0883-NLQP/2008	2.2.1	2.2.1	TRUE
A/chicken/Egypt/0987-NLQP/2009	2.2.1	2.2.1	TRUE
A/goose/Egypt/09102smf-NLQP/2009	2.2.1	2.2.1	TRUE
A/chicken/Egypt/1022L/2010	2.2.1	2.2.1	TRUE
A/duck/Egypt/09315s-NLQP/2009	2.2.1	2.2.1	TRUE
A/chicken/Egypt/1079-NAMRU3/2007	2.2.1	2.2.1	TRUE
A/duck/Egypt/103swf/2010	2.2.1	2.2.1	TRUE
A/chicken/Egypt/07665S-NLQP/2007	2.2.1	2.2.1	TRUE
A/Egypt/0636-NAMRU3/2007	2.2.1	2.2.1	TRUE
A/green_heron/Vaslui/RO-AI-006/2005	2.2.1	2.2.1	TRUE
A/Egypt/1902-NAMRU3/2007	2.2.1	2.2.1	TRUE
A/chicken/Egypt/0920-NLQP/2009	2.2.1	2.2.1	TRUE
A/chicken/Egypt/9388NAMRU3-CLEVB149/2007	2.2.1	2.2.1	TRUE
A/chicken/Egypt/1029/2010	2.2.1	2.2.1	TRUE
A/Egypt/2620-NAMRU3/2007	2.2.1	2.2.1	TRUE
A/chicken/Egypt/0960-NLQP/2009	2.2.1	2.2.1	TRUE
A/duck/Egypt/1025sf/2010	2.2.1	2.2.1	TRUE
A/Egypt/N02752/2009	2.2.1	2.2.1	TRUE
A/wild_goose/Olt/RO-AI-288/2006	2.2.1	2.2.1	TRUE
A/chicken/Egypt/12379N3-CLEVB/2006	2.2.1	2.2.1	TRUE
A/chicken/Egypt/1/2006	2.2.1	2.2.1	TRUE
A/duck/Egypt/0867-NLQP/2008	2.2.1	2.2.1	TRUE
A/Egypt/2289-NAMRU3/2008	2.2.1	2.2.1	TRUE
A/chicken/Egypt/3049NAMRU3-CLEVB75/2007	2.2.1	2.2.1	TRUE
A/chicken/Egypt/07175-NLQP/2007	2.2.1	2.2.1	TRUE
A/chicken/Egypt/5169-2/2007	2.2.1	2.2.1	TRUE
A/environment/Egypt/104swf/2010	2.2.1	2.2.1	TRUE
A/duck/Egypt/07264S-NLQP/2007	2.2.1	2.2.1	TRUE
A/duck/Egypt/0930smL-NLQP/2009	2.2.1	2.2.1	TRUE
A/equine/Egypt/av1/2009	2.2.1	2.2.1	TRUE
A/environment/Egypt/105swf/2010	2.2.1	2.2.1	TRUE
A/chicken/Egypt/5169-3/2007	2.2.1	2.2.1	TRUE
A/duck/Egypt/08561S-NLQP/2008	2.2.1	2.2.1	TRUE
A/chicken/Egypt/0814S-NLQP/2008	2.2.1	2.2.1	TRUE
A/duck/Egypt/1020sd/2010	2.2.1	2.2.1	TRUE
A/chicken/Egypt/0841-NLQP/2008	2.2.1	2.2.1	TRUE
A/Egypt/14724-NAMRU3/2006	2.2.1	2.2.1	TRUE
A/chicken/Gaza/450/2006	2.2.1	2.2.1	TRUE
A/duck/Egypt/D2Br210/2007	2.2.1	2.2.1	TRUE
A/chicken/Egypt/5611NAMRU3-AN/2006	2.2.1	2.2.1	TRUE
A/mallard/Italy/835/2006	2.2.1	2.2.1	TRUE
A/Egypt/N02554/2010	2.2.1	2.2.1	TRUE
A/chicken/Egypt/9386NAMRU3-CLEVB136/2007	2.2.1	2.2.1	TRUE
A/chicken/Egypt/0836S-NLQP/2008	2.2.1	2.2.1	TRUE
A/chicken/Egypt/2628-1/2007	2.2.1	2.2.1	TRUE
A/duck/Egypt/09118sm-NLQP/2009	2.2.1	2.2.1	TRUE
A/chicken/Dambovita/RO-AI-131/2006	2.2.1	2.2.1	TRUE
A/Egypt/2947-NAMRU3/2006	2.2.1	2.2.1	TRUE
A/Egypt/10216-NAMRU3/2007	2.2.1	2.2.1	TRUE
A/Egypt/N15262/2009	2.2.1	2.2.1	TRUE
A/Egypt/N09539/2009	2.2.1	2.2.1	TRUE
A/chicken/Egypt/07480S-NLQP/2007	2.2.1	2.2.1	TRUE
A/chicken/Egypt/9385NAMRU3-CLEVB125/2007	2.2.1	2.2.1	TRUE
A/duck/Egypt/R5/2007	2.2.1	2.2.1	TRUE
A/chicken/Egypt/9387NAMRU3-CLEVB148/2007	2.2.1	2.2.1	TRUE
A/duck/Egypt/3043NAMRU3-CLEVB56/2007	2.2.1	2.2.1	TRUE
A/goose/Egypt/1057/2010	2.2.1	2.2.1	TRUE
A/duck/Egypt/09238sm-NLQP/2009	2.2.1	2.2.1	TRUE
A/chicken/Egypt/2628-4/2007	2.2.1	2.2.1	TRUE
A/chicken/Egypt/08371S-NLQP/2008	2.2.1	2.2.1	TRUE
A/Egypt/N05056/2009	2.2.1	2.2.1	TRUE
A/wild_goose/Braila/RO-AI-074/2006	2.2.1	2.2.1	TRUE
A/Egypt/N11981/2009	2.2.1	2.2.1	TRUE
A/Peregrine_falcon/Slovakia/Vh246/06	2.2.1	2.2.1	TRUE
A/chicken/Egypt/07125-NLQP/2007	2.2.1	2.2.1	TRUE
A/duck/Egypt/0967smf-NLQP/2009	2.2.1	2.2.1	TRUE
A/cat/Austria/649/2006	2.2.1	2.2.1	TRUE
A/Egypt/2629-NAMRU3/2007	2.2.1	2.2.1	TRUE
A/duck/Egypt/1063s/2010	2.2.1	2.2.1	TRUE
A/chicken/Egypt/R3/2007	2.2.1	2.2.1	TRUE
A/swan/Slovenia/760/2006	2.2.1	2.2.1	TRUE
A/duck/Egypt/08425S-NLQP/2008	2.2.1	2.2.1	TRUE
A/Mergus_albellus/Slovakia/Vh212/2006	2.2.1	2.2.1	TRUE
A/duck/Egypt/1709-3VIR08/2007	2.2.1	2.2.1	TRUE
A/goose/Egypt/0912smg-NLQP/2009	2.2.1	2.2.1	TRUE
A/chicken/Egypt/0896-NLQP/2008	2.2.1	2.2.1	TRUE
A/duck/Egypt/0970-NLQP/2009	2.2.1	2.2.1	TRUE
A/Egypt/N00606/2009	2.2.1	2.2.1	TRUE
A/Egypt/2630-NAMRU3/2007	2.2.1	2.2.1	TRUE
A/chicken/Egypt/088-NLQP/2008	2.2.1	2.2.1	TRUE
A/chicken/Nigeria/08RS848-8/2006	2.2.1	2.2.1	TRUE
A/common_bussard/Bavaria/2/2006	2.2.1	2.2.1	TRUE
A/chicken/Egypt/9392NAMRU3-CLEVB167/2007	2.2.1	2.2.1	TRUE
A/quail/Egypt/3050NAMRU3-CLEVB77/2007	2.2.1	2.2.1	TRUE
A/chicken/Nigeria/228-10/2006	2.2.1	2.2.1	TRUE
A/Egypt/N08835/2009	2.2.1	2.2.1	TRUE
A/chicken/Egypt/1709-2/2008	2.2.1	2.2.1	TRUE
A/chicken/Egypt/15NLQP-CLEVB244/2008	2.2.1	2.2.1	TRUE
A/chicken/Egypt/12378N3-CLEVB/2006	2.2.1	2.2.1	TRUE
A/chicken/Egypt/0823-NLQP/2008	2.2.1	2.2.1	TRUE
A/duck/Egypt/F5/2006	2.2.1	2.2.1	TRUE
A/Egypt/1394-NAMRU3/2007	2.2.1	2.2.1	TRUE
A/duck/Egypt/0934sm-NLQP/2009	2.2.1	2.2.1	TRUE
A/Egypt/10211-NAMRU3/2007	2.2.1	2.2.1	TRUE
A/Egypt/N00605/2009	2.2.1	2.2.1	TRUE
A/Egypt/N02563/2009	2.2.1	2.2.1	TRUE
A/chicken/Egypt/R2/2007	2.2.1	2.2.1	TRUE
A/Egypt/2750-NAMRU3/2007	2.2.1	2.2.1	TRUE
A/Egypt/N00269/2010	2.2.1	2.2.1	TRUE
A/Egypt/3158-NAMRU3/2008	2.2.1	2.2.1	TRUE
A/duck/Egypt/106d/2010	2.2.1	2.2.1	TRUE
A/chicken/Egypt/9391NAMRU3-CLEVB158/2007	2.2.1	2.2.1	TRUE
A/chicken/Nigeria/SO294/2006	2.2.1	2.2.1	TRUE
A/Egypt/N03228/2009	2.2.1	2.2.1	TRUE
A/chicken/Egypt/1036/2010	2.2.1	2.2.1	TRUE
A/duck/Egypt/D1Li4/2007	2.2.1	2.2.1	TRUE
A/swan/ArcheNoah/403/2006	2.2.1	2.2.1	TRUE
A/Egypt/12374-NAMRU3/2006	2.2.1	2.2.1	TRUE
A/chicken/Egypt/2628-2/2007	2.2.1	2.2.1	TRUE
A/tufted_duck/Sweden/V599/2006	2.2.1	2.2.1	TRUE
A/Egypt/N04434/2010	2.2.1	2.2.1	TRUE
A/turkey/Egypt/9398NAMRU3-CLEVB195/2007	2.2.1	2.2.1	TRUE
A/cygnus_olor/Slovenia/156/06	2.2.1	2.2.1	TRUE
A/Egypt/2546-NAMRU3/2008	2.2.1	2.2.1	TRUE
A/chicken/Egypt/0962S-NLQP/2009	2.2.1	2.2.1	TRUE
A/Egypt/N04823/2009	2.2.1	2.2.1	TRUE
A/duck/Egypt/1022/2010	2.2.1	2.2.1	TRUE
A/Egypt/10215-NAMRU3/2007	2.2.1	2.2.1	TRUE
A/duck/Egypt/0877-NLQP/2008	2.2.1	2.2.1	TRUE
A/chicken/Egypt/1034qd/2010	2.2.1	2.2.1	TRUE
A/teal/Egypt/14051-NAMRU3/2005	2.2.1	2.2.1	TRUE
A/chicken/Egypt/1889N3-SM26/2007	2.2.1	2.2.1	TRUE
A/Egypt/1731-NAMRU3/2007	2.2.1	2.2.1	TRUE
A/chicken/Egypt/3045NAMRU3-CLEVB60/2007	2.2.1	2.2.1	TRUE
A/Egypt/2782-NAMRU3/2006	2.2.1	2.2.1	TRUE
A/duck/Egypt/3047NAMRU3-CLEVB63/2007	2.2.1	2.2.1	TRUE
A/Egypt/N00270/2010	2.2.1	2.2.1	TRUE
A/duck/Egypt/0984smf-NLQP/2009	2.2.1	2.2.1	TRUE
A/goose/Egypt/0929-NLQP/2009	2.2.1	2.2.1	TRUE
A/chicken/Egypt/0956-NLQP/2009	2.2.1	2.2.1	TRUE
A/chicken/Egypt/0850-NLQP/2008	2.2.1	2.2.1	TRUE
A/Egypt/N02038/2010	2.2.1	2.2.1	TRUE
A/Egypt/N03434/2009	2.2.1	2.2.1	TRUE
A/chicken/Egypt/0870-NLQP/2008	2.2.1	2.2.1	TRUE
A/chicken/Egypt/1080-NAMRU3/2006	2.2.1	2.2.1	TRUE
A/chicken/Egypt/R6/2007	2.2.1	2.2.1	TRUE
A/duck/Egypt/0845S-NLQP/2008	2.2.1	2.2.1	TRUE
A/chicken/Egypt/1035/2010	2.2.1	2.2.1	TRUE
A/Ardea_cinerea/Slovenia/185/06	2.2.1	2.2.1	TRUE
A/duck/Egypt/07322S-NLQP/2007	2.2.1	2.2.1	TRUE
A/Egypt/N04822/2009	2.2.1	2.2.1	TRUE
A/duck/Egypt/0871/2008	2.2.1	2.2.1	TRUE
A/chicken/Egypt/093smg-NLQP/2009	2.2.1	2.2.1	TRUE
A/duck/Egypt/09332sm-NLQP/2009	2.2.1	2.2.1	TRUE
A/Egypt/N04527/2009	2.2.1	2.2.1	TRUE
[truncated: 561 more rows]

## Sheet: Corrections & Updates
Accession ID	Strain Name	Formerly	Clade	Reason
[truncated: 50 more rows]

[truncated: 6 more sheets: nonGsGD full set, H5 Complete Dataset, H5 GISAID Acknowledgement, New H5 Acknowledgement, Newly Submitted, Newly Collected]
